# Supplementary material for: D-CyPre: a machine learning-based tool for accurate prediction of human CYP450 enzyme metabolic sites
Source: PeerJ Comput Sci. 2024 May 7;10:e2040. doi: 10.7717/peerj-cs.2040 (PMC11157575; doi:10.7717/peerj-cs.2040)
Supplement: Supplemental Information 2 — The D-CyPre software is freely accessible at https://github.com/67520/D-CyPre. The data set (EBoMD.sdf and EBoMD2.sdf) comes from CyProduct: A Software Tool for Accurately Predicting the Byproducts of Human Cytochrome P450 Metabolism. doi: https://doi.org/10.1021/acs.jcim.1c00144. [file peerj-cs-10-2040-s002.zip]

Archive with 258 entries (206 files):
- supplementary2/
- supplementary2/README.md
- supplementary2/Train/
- supplementary2/Train/hasMolecule/
- supplementary2/Train/hasMolecule/train/
- supplementary2/Train/hasMolecule/train/cypre/
- supplementary2/Train/hasMolecule/train/cypre/__init__.py
- supplementary2/Train/hasMolecule/train/cypre/__pycache__/
- supplementary2/Train/hasMolecule/train/cypre/__pycache__/__init__.cpython-38.pyc
- supplementary2/Train/hasMolecule/train/cypre/__pycache__/parsing.cpython-38.pyc
- supplementary2/Train/hasMolecule/train/cypre/__pycache__/utils.cpython-38.pyc
- supplementary2/Train/hasMolecule/train/cypre/data/
- supplementary2/Train/hasMolecule/train/cypre/data/__init__.py
- supplementary2/Train/hasMolecule/train/cypre/data/__pycache__/
- supplementary2/Train/hasMolecule/train/cypre/data/__pycache__/__init__.cpython-38.pyc
- supplementary2/Train/hasMolecule/train/cypre/data/__pycache__/data.cpython-38.pyc
- supplementary2/Train/hasMolecule/train/cypre/data/__pycache__/read.cpython-38.pyc
- supplementary2/Train/hasMolecule/train/cypre/data/__pycache__/scaffold.cpython-38.pyc
- supplementary2/Train/hasMolecule/train/cypre/data/__pycache__/scaler.cpython-38.pyc
- supplementary2/Train/hasMolecule/train/cypre/data/__pycache__/utils.cpython-38.pyc
- supplementary2/Train/hasMolecule/train/cypre/data/data.py
- supplementary2/Train/hasMolecule/train/cypre/data/read.py
- supplementary2/Train/hasMolecule/train/cypre/data/scaffold.py
- supplementary2/Train/hasMolecule/train/cypre/data/scaler.py
- supplementary2/Train/hasMolecule/train/cypre/data/utils.py
- supplementary2/Train/hasMolecule/train/cypre/features/
- supplementary2/Train/hasMolecule/train/cypre/features/__init__.py
- supplementary2/Train/hasMolecule/train/cypre/features/features_generators.py
- supplementary2/Train/hasMolecule/train/cypre/models/
- supplementary2/Train/hasMolecule/train/cypre/models/__init__.py
- supplementary2/Train/hasMolecule/train/cypre/models/__pycache__/
- supplementary2/Train/hasMolecule/train/cypre/models/__pycache__/__init__.cpython-38.pyc
- supplementary2/Train/hasMolecule/train/cypre/models/__pycache__/model.cpython-38.pyc
- supplementary2/Train/hasMolecule/train/cypre/models/__pycache__/mpn.cpython-38.pyc
- supplementary2/Train/hasMolecule/train/cypre/models/__pycache__/mpn_mol.cpython-38.pyc
- supplementary2/Train/hasMolecule/train/cypre/models/__pycache__/nn_utils.cpython-38.pyc
- supplementary2/Train/hasMolecule/train/cypre/models/features/
- supplementary2/Train/hasMolecule/train/cypre/models/features/__init__.py
- supplementary2/Train/hasMolecule/train/cypre/models/features/__pycache__/
- supplementary2/Train/hasMolecule/train/cypre/models/features/__pycache__/__init__.cpython-38.pyc
- supplementary2/Train/hasMolecule/train/cypre/models/features/__pycache__/features_generators.cpython-38.pyc
- supplementary2/Train/hasMolecule/train/cypre/models/features/__pycache__/featurization.cpython-38.pyc
- supplementary2/Train/hasMolecule/train/cypre/models/features/__pycache__/utils.cpython-38.pyc
- supplementary2/Train/hasMolecule/train/cypre/models/features/features_generators.py
- supplementary2/Train/hasMolecule/train/cypre/models/features/featurization.py
- supplementary2/Train/hasMolecule/train/cypre/models/features/utils.py
- supplementary2/Train/hasMolecule/train/cypre/models/model.py
- supplementary2/Train/hasMolecule/train/cypre/models/mpn.py
- supplementary2/Train/hasMolecule/train/cypre/models/mpn_mol.py
- supplementary2/Train/hasMolecule/train/cypre/models/nn_utils.py
- supplementary2/Train/hasMolecule/train/cypre/nn_utils.py
- supplementary2/Train/hasMolecule/train/cypre/parsing.py
- supplementary2/Train/hasMolecule/train/cypre/train/
- supplementary2/Train/hasMolecule/train/cypre/train/__init__.py
- supplementary2/Train/hasMolecule/train/cypre/train/cross_validate.py
- supplementary2/Train/hasMolecule/train/cypre/train/evaluate.py
- supplementary2/Train/hasMolecule/train/cypre/train/loss_functions.py
- supplementary2/Train/hasMolecule/train/cypre/train/make_predictions.py
- supplementary2/Train/hasMolecule/train/cypre/train/metrics.py
- supplementary2/Train/hasMolecule/train/cypre/train/molecule_fingerprint.py
- supplementary2/Train/hasMolecule/train/cypre/train/predict.py
- supplementary2/Train/hasMolecule/train/cypre/train/run_training.py
- supplementary2/Train/hasMolecule/train/cypre/train/train.py
- supplementary2/Train/hasMolecule/train/cypre/utils.py
- supplementary2/Train/hasMolecule/train/data/
- supplementary2/Train/hasMolecule/train/data/EBoMD.sdf
- supplementary2/Train/hasMolecule/train/data/EBoMD2.sdf
- supplementary2/Train/hasMolecule/train/run.py
- supplementary2/Train/hasMolecule/val/
- supplementary2/Train/hasMolecule/val/cypre/
- supplementary2/Train/hasMolecule/val/cypre/__init__.py
- supplementary2/Train/hasMolecule/val/cypre/__pycache__/
- supplementary2/Train/hasMolecule/val/cypre/__pycache__/__init__.cpython-38.pyc
- supplementary2/Train/hasMolecule/val/cypre/__pycache__/parsing.cpython-38.pyc
- supplementary2/Train/hasMolecule/val/cypre/__pycache__/utils.cpython-38.pyc
- supplementary2/Train/hasMolecule/val/cypre/data/
- supplementary2/Train/hasMolecule/val/cypre/data/__init__.py
- supplementary2/Train/hasMolecule/val/cypre/data/__pycache__/
- supplementary2/Train/hasMolecule/val/cypre/data/__pycache__/__init__.cpython-38.pyc
- supplementary2/Train/hasMolecule/val/cypre/data/__pycache__/data.cpython-38.pyc
- supplementary2/Train/hasMolecule/val/cypre/data/__pycache__/read.cpython-38.pyc
- supplementary2/Train/hasMolecule/val/cypre/data/__pycache__/scaffold.cpython-38.pyc
- supplementary2/Train/hasMolecule/val/cypre/data/__pycache__/scaler.cpython-38.pyc
- supplementary2/Train/hasMolecule/val/cypre/data/__pycache__/utils.cpython-38.pyc
- supplementary2/Train/hasMolecule/val/cypre/data/data.py
- supplementary2/Train/hasMolecule/val/cypre/data/read.py
- supplementary2/Train/hasMolecule/val/cypre/data/scaffold.py
- supplementary2/Train/hasMolecule/val/cypre/data/scaler.py
- supplementary2/Train/hasMolecule/val/cypre/data/utils.py
- supplementary2/Train/hasMolecule/val/cypre/features/
- supplementary2/Train/hasMolecule/val/cypre/features/__init__.py
- supplementary2/Train/hasMolecule/val/cypre/features/features_generators.py
- supplementary2/Train/hasMolecule/val/cypre/models/
- supplementary2/Train/hasMolecule/val/cypre/models/__init__.py
- supplementary2/Train/hasMolecule/val/cypre/models/__pycache__/
- supplementary2/Train/hasMolecule/val/cypre/models/__pycache__/__init__.cpython-38.pyc
- supplementary2/Train/hasMolecule/val/cypre/models/__pycache__/model.cpython-38.pyc
- supplementary2/Train/hasMolecule/val/cypre/models/__pycache__/mpn.cpython-38.pyc
- supplementary2/Train/hasMolecule/val/cypre/models/__pycache__/mpn_mol.cpython-38.pyc
- supplementary2/Train/hasMolecule/val/cypre/models/__pycache__/nn_utils.cpython-38.pyc
- supplementary2/Train/hasMolecule/val/cypre/models/features/
- supplementary2/Train/hasMolecule/val/cypre/models/features/__init__.py
- supplementary2/Train/hasMolecule/val/cypre/models/features/__pycache__/
- supplementary2/Train/hasMolecule/val/cypre/models/features/__pycache__/__init__.cpython-38.pyc
- supplementary2/Train/hasMolecule/val/cypre/models/features/__pycache__/features_generators.cpython-38.pyc
- supplementary2/Train/hasMolecule/val/cypre/models/features/__pycache__/featurization.cpython-38.pyc
- supplementary2/Train/hasMolecule/val/cypre/models/features/__pycache__/utils.cpython-38.pyc
- supplementary2/Train/hasMolecule/val/cypre/models/features/features_generators.py
- supplementary2/Train/hasMolecule/val/cypre/models/features/featurization.py
- supplementary2/Train/hasMolecule/val/cypre/models/features/utils.py
- supplementary2/Train/hasMolecule/val/cypre/models/model.py
- supplementary2/Train/hasMolecule/val/cypre/models/mpn.py
- supplementary2/Train/hasMolecule/val/cypre/models/mpn_mol.py
- supplementary2/Train/hasMolecule/val/cypre/models/nn_utils.py
- supplementary2/Train/hasMolecule/val/cypre/nn_utils.py
- supplementary2/Train/hasMolecule/val/cypre/parsing.py
- supplementary2/Train/hasMolecule/val/cypre/train/
- supplementary2/Train/hasMolecule/val/cypre/train/__init__.py
- supplementary2/Train/hasMolecule/val/cypre/train/cross_validate.py
- supplementary2/Train/hasMolecule/val/cypre/train/evaluate.py
- supplementary2/Train/hasMolecule/val/cypre/train/loss_functions.py
- supplementary2/Train/hasMolecule/val/cypre/train/make_predictions.py
- supplementary2/Train/hasMolecule/val/cypre/train/metrics.py
- supplementary2/Train/hasMolecule/val/cypre/train/molecule_fingerprint.py
- supplementary2/Train/hasMolecule/val/cypre/train/predict.py
- supplementary2/Train/hasMolecule/val/cypre/train/run_training.py
- supplementary2/Train/hasMolecule/val/cypre/train/train.py
- supplementary2/Train/hasMolecule/val/cypre/utils.py
- supplementary2/Train/hasMolecule/val/data/
- supplementary2/Train/hasMolecule/val/data/EBoMD.sdf
- supplementary2/Train/hasMolecule/val/data/EBoMD2.sdf
- supplementary2/Train/hasMolecule/val/run.py
- supplementary2/Train/original/
- supplementary2/Train/original/train/
- supplementary2/Train/original/train/cypre/
- supplementary2/Train/original/train/cypre/__init__.py
- supplementary2/Train/original/train/cypre/__pycache__/
- supplementary2/Train/original/train/cypre/__pycache__/__init__.cpython-38.pyc
- supplementary2/Train/original/train/cypre/__pycache__/parsing.cpython-38.pyc
- supplementary2/Train/original/train/cypre/__pycache__/utils.cpython-38.pyc
- supplementary2/Train/original/train/cypre/data/
- supplementary2/Train/original/train/cypre/data/__init__.py
- supplementary2/Train/original/train/cypre/data/__pycache__/
- supplementary2/Train/original/train/cypre/data/__pycache__/__init__.cpython-38.pyc
- supplementary2/Train/original/train/cypre/data/__pycache__/data.cpython-38.pyc
- supplementary2/Train/original/train/cypre/data/__pycache__/read.cpython-38.pyc
- supplementary2/Train/original/train/cypre/data/__pycache__/scaffold.cpython-38.pyc
- supplementary2/Train/original/train/cypre/data/__pycache__/scaler.cpython-38.pyc
- supplementary2/Train/original/train/cypre/data/__pycache__/utils.cpython-38.pyc
- supplementary2/Train/original/train/cypre/data/data.py
- supplementary2/Train/original/train/cypre/data/read.py
- supplementary2/Train/original/train/cypre/data/scaffold.py
- supplementary2/Train/original/train/cypre/data/scaler.py
- supplementary2/Train/original/train/cypre/data/utils.py
- supplementary2/Train/original/train/cypre/features/
- supplementary2/Train/original/train/cypre/features/__init__.py
- supplementary2/Train/original/train/cypre/features/features_generators.py
- supplementary2/Train/original/train/cypre/models/
- supplementary2/Train/original/train/cypre/models/__init__.py
- supplementary2/Train/original/train/cypre/models/__pycache__/
- supplementary2/Train/original/train/cypre/models/__pycache__/__init__.cpython-38.pyc
- supplementary2/Train/original/train/cypre/models/__pycache__/model.cpython-38.pyc
- supplementary2/Train/original/train/cypre/models/__pycache__/mpn.cpython-38.pyc
- supplementary2/Train/original/train/cypre/models/__pycache__/nn_utils.cpython-38.pyc
- supplementary2/Train/original/train/cypre/models/features/
- supplementary2/Train/original/train/cypre/models/features/__init__.py
- supplementary2/Train/original/train/cypre/models/features/__pycache__/
- supplementary2/Train/original/train/cypre/models/features/__pycache__/__init__.cpython-38.pyc
- supplementary2/Train/original/train/cypre/models/features/__pycache__/features_generators.cpython-38.pyc
- supplementary2/Train/original/train/cypre/models/features/__pycache__/featurization.cpython-38.pyc
- supplementary2/Train/original/train/cypre/models/features/__pycache__/utils.cpython-38.pyc
- supplementary2/Train/original/train/cypre/models/features/features_generators.py
- supplementary2/Train/original/train/cypre/models/features/featurization.py
- supplementary2/Train/original/train/cypre/models/features/utils.py
- supplementary2/Train/original/train/cypre/models/model.py
- supplementary2/Train/original/train/cypre/models/mpn.py
- supplementary2/Train/original/train/cypre/models/nn_utils.py
- supplementary2/Train/original/train/cypre/nn_utils.py
- supplementary2/Train/original/train/cypre/parsing.py
- supplementary2/Train/original/train/cypre/train/
- supplementary2/Train/original/train/cypre/train/__init__.py
- supplementary2/Train/original/train/cypre/train/cross_validate.py
- supplementary2/Train/original/train/cypre/train/evaluate.py
- supplementary2/Train/original/train/cypre/train/loss_functions.py
- supplementary2/Train/original/train/cypre/train/make_predictions.py
- supplementary2/Train/original/train/cypre/train/metrics.py
- supplementary2/Train/original/train/cypre/train/molecule_fingerprint.py
- supplementary2/Train/original/train/cypre/train/predict.py
- supplementary2/Train/original/train/cypre/train/run_training.py
- supplementary2/Train/original/train/cypre/train/train.py
- supplementary2/Train/original/train/cypre/utils.py
- supplementary2/Train/original/train/data/
- supplementary2/Train/original/train/data/EBoMD.sdf
- supplementary2/Train/original/train/data/EBoMD2.sdf
- supplementary2/Train/original/train/run.py
- supplementary2/Train/original/val/
- supplementary2/Train/original/val/cypre/
- supplementary2/Train/original/val/cypre/__init__.py
- supplementary2/Train/original/val/cypre/__pycache__/
- supplementary2/Train/original/val/cypre/__pycache__/__init__.cpython-38.pyc
- supplementary2/Train/original/val/cypre/__pycache__/parsing.cpython-38.pyc
- supplementary2/Train/original/val/cypre/__pycache__/utils.cpython-38.pyc
- supplementary2/Train/original/val/cypre/data/
- supplementary2/Train/original/val/cypre/data/__init__.py
- supplementary2/Train/original/val/cypre/data/__pycache__/
- supplementary2/Train/original/val/cypre/data/__pycache__/__init__.cpython-38.pyc
- supplementary2/Train/original/val/cypre/data/__pycache__/data.cpython-38.pyc
- supplementary2/Train/original/val/cypre/data/__pycache__/read.cpython-38.pyc
- supplementary2/Train/original/val/cypre/data/__pycache__/scaffold.cpython-38.pyc
- supplementary2/Train/original/val/cypre/data/__pycache__/scaler.cpython-38.pyc
- supplementary2/Train/original/val/cypre/data/__pycache__/utils.cpython-38.pyc
- supplementary2/Train/original/val/cypre/data/data.py
- supplementary2/Train/original/val/cypre/data/read.py
- supplementary2/Train/original/val/cypre/data/scaffold.py
- supplementary2/Train/original/val/cypre/data/scaler.py
- supplementary2/Train/original/val/cypre/data/utils.py
- supplementary2/Train/original/val/cypre/features/
- supplementary2/Train/original/val/cypre/features/__init__.py
- supplementary2/Train/original/val/cypre/features/features_generators.py
- supplementary2/Train/original/val/cypre/models/
- supplementary2/Train/original/val/cypre/models/__init__.py
- supplementary2/Train/original/val/cypre/models/__pycache__/
- supplementary2/Train/original/val/cypre/models/__pycache__/__init__.cpython-38.pyc
- supplementary2/Train/original/val/cypre/models/__pycache__/model.cpython-38.pyc
- supplementary2/Train/original/val/cypre/models/__pycache__/mpn.cpython-38.pyc
- supplementary2/Train/original/val/cypre/models/__pycache__/nn_utils.cpython-38.pyc
- supplementary2/Train/original/val/cypre/models/features/
- supplementary2/Train/original/val/cypre/models/features/__init__.py
- supplementary2/Train/original/val/cypre/models/features/__pycache__/
- supplementary2/Train/original/val/cypre/models/features/__pycache__/__init__.cpython-38.pyc
- supplementary2/Train/original/val/cypre/models/features/__pycache__/features_generators.cpython-38.pyc
- supplementary2/Train/original/val/cypre/models/features/__pycache__/featurization.cpython-38.pyc
- supplementary2/Train/original/val/cypre/models/features/__pycache__/utils.cpython-38.pyc
- supplementary2/Train/original/val/cypre/models/features/features_generators.py
- supplementary2/Train/original/val/cypre/models/features/featurization.py
- supplementary2/Train/original/val/cypre/models/features/utils.py
- supplementary2/Train/original/val/cypre/models/model.py
- supplementary2/Train/original/val/cypre/models/mpn.py
- supplementary2/Train/original/val/cypre/models/nn_utils.py
- supplementary2/Train/original/val/cypre/nn_utils.py
- supplementary2/Train/original/val/cypre/parsing.py
- supplementary2/Train/original/val/cypre/train/
- supplementary2/Train/original/val/cypre/train/__init__.py
- supplementary2/Train/original/val/cypre/train/cross_validate.py
- supplementary2/Train/original/val/cypre/train/evaluate.py
- supplementary2/Train/original/val/cypre/train/loss_functions.py
- supplementary2/Train/original/val/cypre/train/make_predictions.py
- supplementary2/Train/original/val/cypre/train/metrics.py
- supplementary2/Train/original/val/cypre/train/molecule_fingerprint.py
- supplementary2/Train/original/val/cypre/train/predict.py
- supplementary2/Train/original/val/cypre/train/run_training.py
- supplementary2/Train/original/val/cypre/train/train.py
- supplementary2/Train/original/val/cypre/utils.py
- supplementary2/Train/original/val/data/
- supplementary2/Train/original/val/data/EBoMD.sdf
- supplementary2/Train/original/val/data/EBoMD2.sdf
- supplementary2/Train/original/val/run.py
- supplementary2/overview.png
