# Supplementary material for: D-CyPre: a machine learning-based tool for accurate prediction of human CYP450 enzyme metabolic sites
Source: PeerJ Comput Sci. 2024 May 7;10:e2040. doi: 10.7717/peerj-cs.2040 (PMC11157575; doi:10.7717/peerj-cs.2040)
Supplement: Supplemental Information 2 — The D-CyPre software is freely accessible at https://github.com/67520/D-CyPre. The data set (EBoMD.sdf and EBoMD2.sdf) comes from CyProduct: A Software Tool for Accurately Predicting the Byproducts of Human Cytochrome P450 Metabolism. doi: https://doi.org/10.1021/acs.jcim.1c00144. [file peerj-cs-10-2040-s002.zip › supplementary2/README.md]

# D-CyPre
D-CyPre: A Software Tool for Accurately Predicting the Site of Metabolism of Human Cytochrome P450 Metabolism\
D-CyPre is a convenient software developed based on D-CyPre model, and Train contains all the source code in the research process.\
The data set is comes from CyProduct: A Software Tool for Accurately Predicting the Byproducts of Human Cytochrome P450 Metabolism. \
doi: https://doi.org/10.1021/acs.jcim.1c00144 \
Requirements (Source Code):\
numpy==1.22.0\
scikit-learn==1.1.1\
pandas==1.4.2\
torch==1.11.0+cu113\
rdkit==2021.09.2\
tqdm==4.64.0\
pillow==9.0.0\
xgboost==1.5.2
# Description of folders/files in the repository
1. D-CyPre.zip is a convenient software. Please see the Supporting Information for specific usage methods.
2. Train contains the code for all the works.\
  2.1 original: Contains code for original D-CyPre.\
    2.1.1 train: Contains code for training the final model.\
    2.1.2 val: Contains code for tuning the parameters of XGBOOST.\
  2.2 hasMolecule: Contains code for D-CyPre (including molecular features calculated by D-MPNN).\
    2.2.1 train: Contains code for training the final model.\
    2.2.2 val: Contains code for tuning the parameters of XGBOOST.\
Note: The parameters of all XGBOOST in this study are available in the Supporting.
# Overview
Note: D-CyPre supports the analysis of CYP1A2, CYP2A6, CYP2B6, CYP2C8, CYP2C9, CYP2C19, CYP2D6, CYP2E1 and CYP3A4. And the password for the compressed package is 67520.
![overview](https://github.com/67520/D-CyPre/blob/master/overview.png)
