# Supplementary material for: D-CyPre: a machine learning-based tool for accurate prediction of human CYP450 enzyme metabolic sites
Source: PeerJ Comput Sci. 2024 May 7;10:e2040. doi: 10.7717/peerj-cs.2040 (PMC11157575; doi:10.7717/peerj-cs.2040)
Supplement: Supplemental Information 2 — The D-CyPre software is freely accessible at https://github.com/67520/D-CyPre. The data set (EBoMD.sdf and EBoMD2.sdf) comes from CyProduct: A Software Tool for Accurately Predicting the Byproducts of Human Cytochrome P450 Metabolism. doi: https://doi.org/10.1021/acs.jcim.1c00144. [file peerj-cs-10-2040-s002.zip › supplementary2/Train/hasMolecule/train/cypre/data/utils.py]

from argparse import Namespace
import csv
from logging import Logger
import pickle
import random
from typing import List, Set, Tuple
import os

from rdkit import Chem
import numpy as np
from tqdm import tqdm

from .data import MoleculeDatapoint, MoleculeDataset
from .scaffold import log_scaffold_stats, scaffold_split
from chemprop.features import load_features
from .read import Read_mol

def get_task_names(path: str, use_compound_names: bool = False) -> List[str]:
    """
    Gets the task names from a data CSV file.

    :param path: Path to a CSV file.
    :param use_compound_names: Whether file has compound names in addition to smiles strings.
    :return: A list of task names.
    """
    index = 2 if use_compound_names else 1
    task_names = get_header(path)[index:]

    return task_names


def get_header(path: str) -> List[str]:
    """
    Returns the header of a data CSV file.

    :param path: Path to a CSV file.
    :return: A list of strings containing the strings in the comma-separated header.
    """
    with open(path) as f:
        header = next(csv.reader(f))

    return header


def get_num_tasks(path: str) -> int:
    """
    Gets the number of tasks in a data CSV file.

    :param path: Path to a CSV file.
    :return: The number of tasks.
    """
    return len(get_header(path)) - 1


def get_smiles(path: str, header: bool = True) -> List[str]:
    """
    Returns the smiles strings from a data CSV file (assuming the first line is a header).

    :param path: Path to a CSV file.
    :param header: Whether the CSV file contains a header (that will be skipped).
    :return: A list of smiles strings.
    """
    with open(path) as f:
        reader = csv.reader(f)
        if header:
            next(reader)  # Skip header
        smiles = [line[0] for line in reader]

    return smiles


def filter_invalid_smiles(data: MoleculeDataset) -> MoleculeDataset:
    """
    Filters out invalid SMILES.

    :param data: A MoleculeDataset.
    :return: A MoleculeDataset with only valid molecules.
    """
    return MoleculeDataset


def get_data(
             args: Namespace = None,
            ) -> MoleculeDataset:

    # Load data
    BOM_list,BD_v,BD_ty=Read_mol(args.path,args.Ptype)

    data = MoleculeDataset([
        MoleculeDatapoint(
            line=BOM_list.loc[i,'ID'],
            romol=romol,
            args=args,
            features=None,
        ) for i, romol in tqdm(enumerate(BOM_list['ROMol']), total=BOM_list['ROMol'].shape[0])
    ])

    if data.data[0].features is not None:
        args.features_dim = len(data.data[0].features)

    return data,BD_v,BD_ty


def get_data_from_smiles(smiles: List[str], skip_invalid_smiles: bool = True, logger: Logger = None, args: Namespace = None) -> MoleculeDataset:
    """
    Converts SMILES to a MoleculeDataset.

    :param smiles: A list of SMILES strings.
    :param skip_invalid_smiles: Whether to skip and filter out invalid smiles.
    :param logger: Logger.
    :return: A MoleculeDataset with all of the provided SMILES.
    """
    debug = logger.debug if logger is not None else print

    data = MoleculeDataset([MoleculeDatapoint(line = [smile], args = args) for smile in smiles])

    # Filter out invalid SMILES
    if skip_invalid_smiles:
        original_data_len = len(data)
        data = filter_invalid_smiles(data)

        if len(data) < original_data_len:
            debug(f'Warning: {original_data_len - len(data)} SMILES are invalid.')

    return data


def split_data(data: MoleculeDataset,
               split_type: str = 'random',
               sizes: Tuple[float, float, float] = (0.8, 0.1, 0.1),
               seed: int = 0,
               args: Namespace = None,
               logger: Logger = None) -> Tuple[MoleculeDataset,
                                               MoleculeDataset,
                                               MoleculeDataset]:
    """
    Splits data into training, validation, and test splits.

    :param data: A MoleculeDataset.
    :param split_type: Split type.
    :param sizes: A length-3 tuple with the proportions of data in the
    train, validation, and test sets.
    :param seed: The random seed to use before shuffling data.
    :param args: Namespace of arguments.
    :param logger: A logger.
    :return: A tuple containing the train, validation, and test splits of the data.
    """
    assert len(sizes) == 3 and sum(sizes) == 1

    if args is not None:
        folds_file, val_fold_index, test_fold_index = \
            args.folds_file, args.val_fold_index, args.test_fold_index
    else:
        folds_file = val_fold_index = test_fold_index = None
    
    if split_type == 'crossval':
        index_set = args.crossval_index_sets[args.seed]
        data_split = []
        for split in range(3):
            split_indices = []
            for index in index_set[split]:
                with open(os.path.join(args.crossval_index_dir, f'{index}.pkl'), 'rb') as rf:
                    split_indices.extend(pickle.load(rf))
            data_split.append([data[i] for i in split_indices])
        train, val, test = tuple(data_split)
        return MoleculeDataset(train), MoleculeDataset(val), MoleculeDataset(test)
    
    elif split_type == 'index_predetermined':
        split_indices = args.crossval_index_sets[args.seed]
        assert len(split_indices) == 3
        data_split = []
        for split in range(3):
            data_split.append([data[i] for i in split_indices[split]])
        train, val, test = tuple(data_split)
        return MoleculeDataset(train), MoleculeDataset(val), MoleculeDataset(test)

    elif split_type == 'predetermined':
        if not val_fold_index:
            assert sizes[2] == 0  # test set is created separately so use all of the other data for train and val
        assert folds_file is not None
        assert test_fold_index is not None

        try:
            with open(folds_file, 'rb') as f:
                all_fold_indices = pickle.load(f)
        except UnicodeDecodeError:
            with open(folds_file, 'rb') as f:
                all_fold_indices = pickle.load(f, encoding='latin1')  # in case we're loading indices from python2
        # assert len(data) == sum([len(fold_indices) for fold_indices in all_fold_indices])

        log_scaffold_stats(data, all_fold_indices, logger=logger)

        folds = [[data[i] for i in fold_indices] for fold_indices in all_fold_indices]

        test = folds[test_fold_index]
        if val_fold_index is not None:
            val = folds[val_fold_index]

        train_val = []
        for i in range(len(folds)):
            if i != test_fold_index and (val_fold_index is None or i != val_fold_index):
                train_val.extend(folds[i])

        if val_fold_index is not None:
            train = train_val
        else:
            random.seed(seed)
            random.shuffle(train_val)
            train_size = int(sizes[0] * len(train_val))
            train = train_val[:train_size]
            val = train_val[train_size:]

        return MoleculeDataset(train), MoleculeDataset(val), MoleculeDataset(test)
    
    elif split_type == 'scaffold_balanced':
        return scaffold_split(data, sizes=sizes, balanced=True, seed=seed, logger=logger)

    elif split_type == 'random':
        data.shuffle(seed=seed)

        train_size = int(sizes[0] * len(data))
        train_val_size = int((sizes[0] + sizes[1]) * len(data))

        train = data[:train_size]
        val = data[train_size:train_val_size]
        test = data[train_val_size:]

        return MoleculeDataset(train), MoleculeDataset(val), MoleculeDataset(test)

    else:
        raise ValueError(f'split_type "{split_type}" not supported.')


def get_class_sizes(data: MoleculeDataset) -> List[List[float]]:
    """
    Determines the proportions of the different classes in the classification dataset.

    :param data: A classification dataset
    :return: A list of lists of class proportions. Each inner list contains the class proportions
    for a task.
    """
    targets = data.targets()

    # Filter out Nones
    valid_targets = [[] for _ in range(data.num_tasks())]
    for i in range(len(targets)):
        for task_num in range(len(targets[i])):
            if targets[i][task_num] is not None:
                valid_targets[task_num].append(targets[i][task_num])

    class_sizes = []
    for task_targets in valid_targets:
        # Make sure we're dealing with a binary classification task
        assert set(np.unique(task_targets)) <= {0, 1}

        try:
            ones = np.count_nonzero(task_targets) / len(task_targets)
        except ZeroDivisionError:
            ones = float('nan')
            print('Warning: class has no targets')
        class_sizes.append([1 - ones, ones])

    return class_sizes


def validate_data(data_path: str) -> Set[str]:
    """
    Validates a data CSV file, returning a set of errors.

    :param data_path: Path to a data CSV file.
    :return: A set of error messages.
    """
    errors = set()

    header = get_header(data_path)

    with open(data_path) as f:
        reader = csv.reader(f)
        next(reader)  # Skip header

        smiles, targets = [], []
        for line in reader:
            smiles.append(line[0])
            targets.append(line[1:])

    # Validate header
    if len(header) == 0:
        errors.add('Empty header')
    elif len(header) < 2:
        errors.add('Header must include task names.')

    mol = Chem.MolFromSmiles(header[0])
    if mol is not None:
        errors.add('First row is a SMILES string instead of a header.')

    # Validate smiles
    for smile in tqdm(smiles, total=len(smiles)):
        mol = Chem.MolFromSmiles(smile)
        if mol is None:
            errors.add('Data includes an invalid SMILES.')

    # Validate targets
    num_tasks_set = set(len(mol_targets) for mol_targets in targets)
    if len(num_tasks_set) != 1:
        errors.add('Inconsistent number of tasks for each molecule.')

    if len(num_tasks_set) == 1:
        num_tasks = num_tasks_set.pop()
        if num_tasks != len(header) - 1:
            errors.add('Number of tasks for each molecule doesn\'t match number of tasks in header.')

    unique_targets = set(np.unique([target for mol_targets in targets for target in mol_targets]))

    if unique_targets <= {''}:
        errors.add('All targets are missing.')

    for target in unique_targets - {''}:
        try:
            float(target)
        except ValueError:
            errors.add('Found a target which is not a number.')

    return errors
