# Supplementary material for: D-CyPre: a machine learning-based tool for accurate prediction of human CYP450 enzyme metabolic sites
Source: PeerJ Comput Sci. 2024 May 7;10:e2040. doi: 10.7717/peerj-cs.2040 (PMC11157575; doi:10.7717/peerj-cs.2040)
Supplement: Supplemental Information 2 — The D-CyPre software is freely accessible at https://github.com/67520/D-CyPre. The data set (EBoMD.sdf and EBoMD2.sdf) comes from CyProduct: A Software Tool for Accurately Predicting the Byproducts of Human Cytochrome P450 Metabolism. doi: https://doi.org/10.1021/acs.jcim.1c00144. [file peerj-cs-10-2040-s002.zip › supplementary2/Train/hasMolecule/train/cypre/models/features/__init__.py]

from .features_generators import get_available_features_generators, get_features_generator, \
    morgan_binary_features_generator, morgan_counts_features_generator, rdkit_2d_features_generator, \
    rdkit_2d_normalized_features_generator, register_features_generator
from .featurization import atom_features, bond_features, BatchMolGraph, get_atom_fdim, get_bond_fdim, mol2graph, \
    MolGraph, onek_encoding_unk, set_extra_atom_fdim, set_extra_bond_fdim, set_reaction, set_explicit_h, \
    set_adding_hs, is_reaction, is_explicit_h, is_adding_hs, is_mol, reset_featurization_parameters
from .utils import load_features, save_features, load_valid_atom_or_bond_features

__all__ = [
    'get_available_features_generators',
    'get_features_generator',
    'morgan_binary_features_generator',
    'morgan_counts_features_generator',
    'rdkit_2d_features_generator',
    'rdkit_2d_normalized_features_generator',
    'atom_features',
    'bond_features',
    'BatchMolGraph',
    'get_atom_fdim',
    'set_extra_atom_fdim',
    'get_bond_fdim',
    'set_extra_bond_fdim',
    'set_explicit_h',
    'set_adding_hs',
    'set_reaction',
    'is_reaction',
    'is_explicit_h',
    'is_adding_hs',
    'is_mol',
    'mol2graph',
    'MolGraph',
    'onek_encoding_unk',
    'load_features',
    'save_features',
    'load_valid_atom_or_bond_features',
    'reset_featurization_parameters'
]
