# Supplementary material for: D-CyPre: a machine learning-based tool for accurate prediction of human CYP450 enzyme metabolic sites
Source: PeerJ Comput Sci. 2024 May 7;10:e2040. doi: 10.7717/peerj-cs.2040 (PMC11157575; doi:10.7717/peerj-cs.2040)
Supplement: Supplemental Information 2 — The D-CyPre software is freely accessible at https://github.com/67520/D-CyPre. The data set (EBoMD.sdf and EBoMD2.sdf) comes from CyProduct: A Software Tool for Accurately Predicting the Byproducts of Human Cytochrome P450 Metabolism. doi: https://doi.org/10.1021/acs.jcim.1c00144. [file peerj-cs-10-2040-s002.zip › supplementary2/Train/hasMolecule/train/cypre/models/nn_utils.py]

import math
from typing import List, Union

import numpy as np
import torch
import torch.nn as nn
from torch.optim import Optimizer
from torch.optim.lr_scheduler import _LRScheduler
from tqdm import trange

from chemprop.data import MoleculeDataset


def compute_pnorm(model: nn.Module) -> float:
    """Computes the norm of the parameters of a model."""
    return math.sqrt(sum([p.norm().item() ** 2 for p in model.parameters()]))


def compute_gnorm(model: nn.Module) -> float:
    """Computes the norm of the gradients of a model."""
    return math.sqrt(sum([p.grad.norm().item() ** 2 for p in model.parameters() if p.grad is not None]))


def param_count(model: nn.Module) -> int:
    """
    Determines number of trainable parameters.

    :param model: An nn.Module.
    :return: The number of trainable parameters.
    """
    return sum(param.numel() for param in model.parameters() if param.requires_grad)


def index_select_ND(source: torch.Tensor, index: torch.Tensor) -> torch.Tensor:
    """
    Selects the message features from source corresponding to the atom or bond indices in index.

    :param source: A tensor of shape (num_bonds, hidden_size) containing message features.
    :param index: A tensor of shape (num_atoms/num_bonds, max_num_bonds) containing the atom or bond
    indices to select from source.
    :return: A tensor of shape (num_atoms/num_bonds, max_num_bonds, hidden_size) containing the message
    features corresponding to the atoms/bonds specified in index.
    """
    index_size = index.size()  # (num_atoms/num_bonds, max_num_bonds)
    suffix_dim = source.size()[1:]  # (hidden_size,)
    final_size = index_size + suffix_dim  # (num_atoms/num_bonds, max_num_bonds, hidden_size)

    target = source.index_select(dim=0, index=index.view(-1))  # (num_atoms/num_bonds * max_num_bonds, hidden_size)
    target = target.view(final_size)  # (num_atoms/num_bonds, max_num_bonds, hidden_size)

    return target


def get_activation_function(activation: str) -> nn.Module:
    """
    Gets an activation function module given the name of the activation.

    :param activation: The name of the activation function.
    :return: The activation function module.
    """
    if activation == 'ReLU':
        return nn.ReLU()
    elif activation == 'LeakyReLU':
        return nn.LeakyReLU(0.1)
    elif activation == 'PReLU':
        return nn.PReLU()
    elif activation == 'tanh':
        return nn.Tanh()
    elif activation == 'SELU':
        return nn.SELU()
    elif activation == 'ELU':
        return nn.ELU()
    else:
        raise ValueError(f'Activation "{activation}" not supported.')


def initialize_weights(model: nn.Module):
    """
    Initializes the weights of a model in place.

    :param model: An nn.Module.
    """
    for param in model.parameters():
        if param.dim() == 1:
            nn.init.constant_(param, 0)
        else:
            nn.init.xavier_normal_(param)


class Identity(nn.Module):
    """Identity PyTorch module."""
    def forward(self, x):
        return x


def compute_molecule_vectors(model: nn.Module, data: MoleculeDataset, batch_size: int) -> List[np.ndarray]:
    """
    Computes the molecule vectors output from the last layer of a MoleculeModel.

    :param model: A MoleculeModel.
    :param data: A MoleculeDataset.
    :param batch_size: Batch size.
    :return: A list of 1D numpy arrays of length hidden_size containing
    the molecule vectors generated by the model for each molecule provided.
    """
    model.eval()
    model.ffn[-1] = Identity()  # Replace last linear layer with identity
    if hasattr(model, 'sigmoid'):
        model.sigmoid = Identity()

    vecs = []

    num_iters, iter_step = len(data), batch_size

    for i in trange(0, num_iters, iter_step):
        # Prepare batch
        mol_batch = MoleculeDataset(data[i:i + batch_size])
        smiles_batch, features_batch = mol_batch.smiles(), mol_batch.features()

        # Run model
        batch = smiles_batch

        with torch.no_grad():
            batch_vecs = model(batch, features_batch)

        # Collect vectors
        batch_vecs = batch_vecs.data.cpu().numpy()
        vecs.extend(batch_vecs)

    return vecs


class NoamLR(_LRScheduler):
    """
    Noam learning rate scheduler with piecewise linear increase and exponential decay.

    The learning rate increases linearly from init_lr to max_lr over the course of
    the first warmup_steps (where warmup_steps = warmup_epochs * steps_per_epoch).
    Then the learning rate decreases exponentially from max_lr to final_lr over the
    course of the remaining total_steps - warmup_steps (where total_steps =
    total_epochs * steps_per_epoch). This is roughly based on the learning rate
    schedule from Attention is All You Need, section 5.3 (https://arxiv.org/abs/1706.03762).
    """
    def __init__(self,
                 optimizer: Optimizer,
                 warmup_epochs: List[Union[float, int]],
                 total_epochs: List[int],
                 steps_per_epoch: int,
                 init_lr: List[float],
                 max_lr: List[float],
                 final_lr: List[float]):
        """
        Initializes the learning rate scheduler.

        :param optimizer: A PyTorch optimizer.
        :param warmup_epochs: The number of epochs during which to linearly increase the learning rate.
        :param total_epochs: The total number of epochs.
        :param steps_per_epoch: The number of steps (batches) per epoch.
        :param init_lr: The initial learning rate.
        :param max_lr: The maximum learning rate (achieved after warmup_epochs).
        :param final_lr: The final learning rate (achieved after total_epochs).
        """
        assert len(optimizer.param_groups) == len(warmup_epochs) == len(total_epochs) == len(init_lr) == \
               len(max_lr) == len(final_lr)

        self.num_lrs = len(optimizer.param_groups)

        self.optimizer = optimizer
        self.warmup_epochs = np.array(warmup_epochs)
        self.total_epochs = np.array(total_epochs)
        self.steps_per_epoch = steps_per_epoch
        self.init_lr = np.array(init_lr)
        self.max_lr = np.array(max_lr)
        self.final_lr = np.array(final_lr)

        self.current_step = 0
        self.lr = init_lr
        self.warmup_steps = (self.warmup_epochs * self.steps_per_epoch).astype(int)
        self.total_steps = self.total_epochs * self.steps_per_epoch
        self.linear_increment = (self.max_lr - self.init_lr) / self.warmup_steps

        self.exponential_gamma = (self.final_lr / self.max_lr) ** (1 / (self.total_steps - self.warmup_steps))

        super(NoamLR, self).__init__(optimizer)

    def get_lr(self) -> List[float]:
        """Gets a list of the current learning rates."""
        return list(self.lr)

    def step(self, current_step: int = None):
        """
        Updates the learning rate by taking a step.

        :param current_step: Optionally specify what step to set the learning rate to.
        If None, current_step = self.current_step + 1.
        """
        if current_step is not None:
            self.current_step = current_step
        else:
            self.current_step += 1

        for i in range(self.num_lrs):
            if self.current_step <= self.warmup_steps[i]:
                self.lr[i] = self.init_lr[i] + self.current_step * self.linear_increment[i]
            elif self.current_step <= self.total_steps[i]:
                self.lr[i] = self.max_lr[i] * (self.exponential_gamma[i] ** (self.current_step - self.warmup_steps[i]))
            else:  # theoretically this case should never be reached since training should stop at total_steps
                self.lr[i] = self.final_lr[i]

            self.optimizer.param_groups[i]['lr'] = self.lr[i]
