# Supplementary material for: D-CyPre: a machine learning-based tool for accurate prediction of human CYP450 enzyme metabolic sites
Source: PeerJ Comput Sci. 2024 May 7;10:e2040. doi: 10.7717/peerj-cs.2040 (PMC11157575; doi:10.7717/peerj-cs.2040)
Supplement: Supplemental Information 2 — The D-CyPre software is freely accessible at https://github.com/67520/D-CyPre. The data set (EBoMD.sdf and EBoMD2.sdf) comes from CyProduct: A Software Tool for Accurately Predicting the Byproducts of Human Cytochrome P450 Metabolism. doi: https://doi.org/10.1021/acs.jcim.1c00144. [file peerj-cs-10-2040-s002.zip › supplementary2/Train/hasMolecule/train/cypre/train/cross_validate.py]

from argparse import Namespace
from logging import Logger
import os
from typing import Tuple

import numpy as np

from .run_training import run_training
from chemprop.data.utils import get_task_names
from chemprop.utils import makedirs


def cross_validate(args: Namespace, logger: Logger = None) -> Tuple[float, float]:
    """k-fold cross validation"""
    info = logger.info if logger is not None else print

    # Initialize relevant variables
    init_seed = args.seed
    save_dir = args.save_dir
    task_names = get_task_names(args.data_path)

    # Run training on different random seeds for each fold
    all_scores = []
    for fold_num in range(args.num_folds):
        info(f'Fold {fold_num}')
        args.seed = init_seed + fold_num
        args.save_dir = os.path.join(save_dir, f'fold_{fold_num}')
        makedirs(args.save_dir)
        model_scores = run_training(args, logger)
        all_scores.append(model_scores)
    all_scores = np.array(all_scores)

    # Report results
    info(f'{args.num_folds}-fold cross validation')

    # Report scores for each fold
    for fold_num, scores in enumerate(all_scores):
        info(f'Seed {init_seed + fold_num} ==> test {args.metric} = {np.nanmean(scores):.6f}')

        if args.show_individual_scores:
            for task_name, score in zip(task_names, scores):
                info(f'Seed {init_seed + fold_num} ==> test {task_name} {args.metric} = {score:.6f}')

    # Report scores across models
    avg_scores = np.nanmean(all_scores, axis=1)  # average score for each model across tasks
    mean_score, std_score = np.nanmean(avg_scores), np.nanstd(avg_scores)
    info(f'Overall test {args.metric} = {mean_score:.6f} +/- {std_score:.6f}')

    if args.show_individual_scores:
        for task_num, task_name in enumerate(task_names):
            info(f'Overall test {task_name} {args.metric} = '
                 f'{np.nanmean(all_scores[:, task_num]):.6f} +/- {np.nanstd(all_scores[:, task_num]):.6f}')

    return mean_score, std_score
