# Supplementary material for: D-CyPre: a machine learning-based tool for accurate prediction of human CYP450 enzyme metabolic sites
Source: PeerJ Comput Sci. 2024 May 7;10:e2040. doi: 10.7717/peerj-cs.2040 (PMC11157575; doi:10.7717/peerj-cs.2040)
Supplement: Supplemental Information 2 — The D-CyPre software is freely accessible at https://github.com/67520/D-CyPre. The data set (EBoMD.sdf and EBoMD2.sdf) comes from CyProduct: A Software Tool for Accurately Predicting the Byproducts of Human Cytochrome P450 Metabolism. doi: https://doi.org/10.1021/acs.jcim.1c00144. [file peerj-cs-10-2040-s002.zip › supplementary2/Train/hasMolecule/train/cypre/train/make_predictions.py]

from argparse import Namespace
import csv
from typing import List, Optional

import numpy as np
import torch
from tqdm import tqdm

from .predict import predict
from chemprop.data import MoleculeDataset
from chemprop.data.utils import get_data, get_data_from_smiles
from chemprop.utils import load_args, load_checkpoint, load_scalers


def make_predictions(args: Namespace, smiles: List[str] = None) -> List[Optional[List[float]]]:
    """
    Makes predictions. If smiles is provided, makes predictions on smiles. Otherwise makes predictions on args.test_data.

    :param args: Arguments.
    :param smiles: Smiles to make predictions on.
    :return: A list of lists of target predictions.
    """
    if args.gpu is not None:
        torch.cuda.set_device(args.gpu)

    print('Loading training args')
    scaler, features_scaler = load_scalers(args.checkpoint_paths[0])
    train_args = load_args(args.checkpoint_paths[0])

    # Update args with training arguments
    for key, value in vars(train_args).items():
        if not hasattr(args, key):
            setattr(args, key, value)

    print('Loading data')
    if smiles is not None:
        test_data = get_data_from_smiles(smiles=smiles, skip_invalid_smiles=False, args=args)
    else:
        test_data = get_data(path=args.test_path, args=args, use_compound_names=args.use_compound_names, skip_invalid_smiles=False)

    if args.use_compound_names:
        compound_names = test_data.compound_names()

    print('Validating SMILES')
    valid_indices = [i for i in range(len(test_data)) if test_data[i].mol is not None]
    full_data = test_data
    test_data = MoleculeDataset([test_data[i] for i in valid_indices])

    # Edge case if empty list of smiles is provided
    if len(test_data) == 0:
        return [None] * len(full_data)

    print(f'Test size = {len(test_data):,}')

    # Normalize features
    if train_args.features_scaling:
        test_data.normalize_features(features_scaler)

    # Predict with each model individually and sum predictions
    if args.dataset_type == 'multiclass':
        sum_preds = np.zeros((len(test_data), args.num_tasks, args.multiclass_num_classes))
    else:
        sum_preds = np.zeros((len(test_data), args.num_tasks))
    print(f'Predicting with an ensemble of {len(args.checkpoint_paths)} models')
    for checkpoint_path in tqdm(args.checkpoint_paths, total=len(args.checkpoint_paths)):
        # Load model
        model = load_checkpoint(checkpoint_path, cuda=args.cuda)
        model_preds = predict(
            model=model,
            data=test_data,
            batch_size=args.batch_size,
            scaler=scaler
        )
        sum_preds += np.array(model_preds)

    # Ensemble predictions
    avg_preds = sum_preds / len(args.checkpoint_paths)
    avg_preds = avg_preds.tolist()

    # Save predictions
    assert len(test_data) == len(avg_preds)
    print(f'Saving predictions to {args.preds_path}')

    # Put Nones for invalid smiles
    full_preds = [None] * len(full_data)
    for i, si in enumerate(valid_indices):
        full_preds[si] = avg_preds[i]
    avg_preds = full_preds
    test_smiles = full_data.smiles()

    # Write predictions
    with open(args.preds_path, 'w') as f:
        writer = csv.writer(f)

        header = []

        if args.use_compound_names:
            header.append('compound_names')

        header.append('smiles')

        if args.dataset_type == 'multiclass':
            for name in args.task_names:
                for i in range(args.multiclass_num_classes):
                    header.append(name + '_class' + str(i))
        else:
            header.extend(args.task_names)
        writer.writerow(header)

        for i in range(len(avg_preds)):
            row = []

            if args.use_compound_names:
                row.append(compound_names[i])

            row.append(test_smiles[i])

            if avg_preds[i] is not None:
                if args.dataset_type == 'multiclass':
                    for task_probs in avg_preds[i]:
                        row.extend(task_probs)
                else:
                    row.extend(avg_preds[i])
            else:
                if args.dataset_type == 'multiclass':
                    row.extend([''] * args.num_tasks * args.multiclass_num_classes)
                else:
                    row.extend([''] * args.num_tasks)

            writer.writerow(row)

    return avg_preds
