# Supplementary material for: D-CyPre: a machine learning-based tool for accurate prediction of human CYP450 enzyme metabolic sites
Source: PeerJ Comput Sci. 2024 May 7;10:e2040. doi: 10.7717/peerj-cs.2040 (PMC11157575; doi:10.7717/peerj-cs.2040)
Supplement: Supplemental Information 2 — The D-CyPre software is freely accessible at https://github.com/67520/D-CyPre. The data set (EBoMD.sdf and EBoMD2.sdf) comes from CyProduct: A Software Tool for Accurately Predicting the Byproducts of Human Cytochrome P450 Metabolism. doi: https://doi.org/10.1021/acs.jcim.1c00144. [file peerj-cs-10-2040-s002.zip › supplementary2/Train/hasMolecule/train/cypre/train/predict.py]

from typing import List

import torch
import torch.nn as nn
from tqdm import trange

from chemprop.data import MoleculeDataset, StandardScaler


def predict(model: nn.Module,
            data: MoleculeDataset,
            batch_size: int,
            disable_progress_bar: bool = False,
            scaler: StandardScaler = None) -> List[List[float]]:
    """
    Makes predictions on a dataset using an ensemble of models.

    :param model: A model.
    :param data: A MoleculeDataset.
    :param batch_size: Batch size.
    :param scaler: A StandardScaler object fit on the training targets.
    :return: A list of lists of predictions. The outer list is examples
    while the inner list is tasks.
    """
    model.eval()

    preds = []

    num_iters, iter_step = len(data), batch_size

    for i in trange(0, num_iters, iter_step, disable=disable_progress_bar):
        # Prepare batch
        mol_batch = MoleculeDataset(data[i:i + batch_size])
        smiles_batch, features_batch = mol_batch.smiles(), mol_batch.features()

        # Run model
        batch = smiles_batch

        with torch.no_grad():
            batch_preds = model(batch, features_batch)

        batch_preds = batch_preds.data.cpu().numpy()

        # Inverse scale if regression
        if scaler is not None:
            batch_preds = scaler.inverse_transform(batch_preds)

        # Collect vectors
        batch_preds = batch_preds.tolist()
        preds.extend(batch_preds)

    return preds
