# Supplementary material for: D-CyPre: a machine learning-based tool for accurate prediction of human CYP450 enzyme metabolic sites
Source: PeerJ Comput Sci. 2024 May 7;10:e2040. doi: 10.7717/peerj-cs.2040 (PMC11157575; doi:10.7717/peerj-cs.2040)
Supplement: Supplemental Information 2 — The D-CyPre software is freely accessible at https://github.com/67520/D-CyPre. The data set (EBoMD.sdf and EBoMD2.sdf) comes from CyProduct: A Software Tool for Accurately Predicting the Byproducts of Human Cytochrome P450 Metabolism. doi: https://doi.org/10.1021/acs.jcim.1c00144. [file peerj-cs-10-2040-s002.zip › supplementary2/Train/hasMolecule/train/data/EBoMD.sdf]

13_cis_retinoic_acid
  CDK     05091811453D

 22 22  0  0  0  0  0  0  0  0999 V2000
   10.6160    5.4820   -0.2300 O   0  0  0  0  0  0  0  0  0  0  0  0
    9.9350    3.3080   -0.3420 O   0  0  0  0  0  0  0  0  0  0  0  0
    2.1650   -3.7930   -0.4060 C   0  0  0  0  0  0  0  0  0  0  0  0
    1.9360   -5.2870   -0.2160 C   0  0  0  0  0  0  0  0  0  0  0  0
    3.1970   -6.0950   -0.4140 C   0  0  0  0  0  0  0  0  0  0  0  0
    3.4270   -3.2930    0.2730 C   0  0  0  0  0  0  0  0  0  0  0  0
    4.2930   -5.6270    0.5190 C   0  0  0  0  0  0  0  0  0  0  0  0
    4.3720   -4.1470    0.7160 C   0  0  0  0  0  0  0  0  0  0  0  0
    0.9180   -3.1060    0.1200 C   0  0  0  0  0  0  0  0  0  0  0  0
    2.2620   -3.5100   -1.8950 C   0  0  0  0  0  0  0  0  0  0  0  0
    3.4900   -1.8530    0.4430 C   0  0  0  0  0  0  0  0  0  0  0  0
    5.5940   -3.7230    1.4610 C   0  0  0  0  0  0  0  0  0  0  0  0
    4.5660   -1.0700    0.3160 C   0  0  0  0  0  0  0  0  0  0  0  0
    4.5800    0.3580    0.4930 C   0  0  0  0  0  0  0  0  0  0  0  0
    3.3000    1.0310    0.8560 C   0  0  0  0  0  0  0  0  0  0  0  0
    5.7270    1.0260    0.3240 C   0  0  0  0  0  0  0  0  0  0  0  0
    5.8760    2.4440    0.4680 C   0  0  0  0  0  0  0  0  0  0  0  0
    7.0420    3.0690    0.2850 C   0  0  0  0  0  0  0  0  0  0  0  0
    7.2550    4.4870    0.4140 C   0  0  0  0  0  0  0  0  0  0  0  0
    6.0830    5.3300    0.7850 C   0  0  0  0  0  0  0  0  0  0  0  0
    8.4270    5.0940    0.2220 C   0  0  0  0  0  0  0  0  0  0  0  0
    9.7040    4.4870   -0.1440 C   0  0  0  0  0  0  0  0  0  0  0  0
  1 22  1  0  0  0  0 
  2 22  2  0  0  0  0 
  3  4  1  0  0  0  0 
  3  6  1  0  0  0  0 
  3  9  1  0  0  0  0 
  3 10  1  0  0  0  0 
  4  5  1  0  0  0  0 
  5  7  1  0  0  0  0 
  6  8  2  0  0  0  0 
  6 11  1  0  0  0  0 
  7  8  1  0  0  0  0 
  8 12  1  0  0  0  0 
 11 13  2  0  0  0  0 
 13 14  1  0  0  0  0 
 14 15  1  0  0  0  0 
 14 16  2  0  0  0  0 
 16 17  1  0  0  0  0 
 17 18  2  0  0  0  0 
 18 19  1  0  0  0  0 
 19 20  1  0  0  0  0 
 19 21  2  0  0  0  0 
 21 22  1  0  0  0  0 
M  END
> <InChIKey>
SHGAZHPCJJPHSC-XFYACQKRSA-N

> <PubChem_CID>
5282379

> <BOM_1A2>
<7,H;Hydroxylation;R1>

> <BOM_2A6>
<7,H;Hydroxylation;R1>

> <BOM_2B6>
<7,H;Hydroxylation;R1>

> <BOM_2C8>
<7,H;Hydroxylation;R1>

> <BOM_2C9>
<7,H;Hydroxylation;R1>

> <BOM_2C19>
<7,H;Hydroxylation;R1>

> <BOM_2D6>
<7,H;Hydroxylation;R1>

> <BOM_2E1>
<7,H;Hydroxylation;R1>

> <BOM_3A4>
<7,H;Hydroxylation;R1>

> <References>
Marill et al.,Biochem. Pharmacol.,63,933,2002

> <FLAG_COMMENTS>
<7,H;Oxylation> for CYP2A6, 2C8 and 3A4
metabolite rate for some CYP is low. Check reference.

$$$$
1_2_4_trichlorobenzene
  CDK     05091811453D

  9  9  0  0  0  0  0  0  0  0999 V2000
    0.0020   -0.0040    0.0020 Cl  0  0  0  0  0  0  0  0  0  0  0  0
   -0.0220    1.7320    0.0120 C   0  0  0  0  0  0  0  0  0  0  0  0
    1.1670    2.4400    0.0040 C   0  0  0  0  0  0  0  0  0  0  0  0
    1.1490    3.8220    0.0120 C   0  0  0  0  0  0  0  0  0  0  0  0
   -0.0570    4.4980    0.0270 C   0  0  0  0  0  0  0  0  0  0  0  0
   -1.2480    3.7900    0.0350 C   0  0  0  0  0  0  0  0  0  0  0  0
   -1.2290    2.4070    0.0210 C   0  0  0  0  0  0  0  0  0  0  0  0
   -0.0800    6.2340    0.0380 Cl  0  0  0  0  0  0  0  0  0  0  0  0
   -2.7620    4.6380    0.0550 Cl  0  0  0  0  0  0  0  0  0  0  0  0
  1  2  1  0  0  0  0 
  2  3  1  0  0  0  0 
  2  7  2  0  0  0  0 
  3  4  2  0  0  0  0 
  4  5  1  0  0  0  0 
  5  6  2  0  0  0  0 
  5  8  1  0  0  0  0 
  6  7  1  0  0  0  0 
  6  9  1  0  0  0  0 
M  END
> <InChIKey>
PBKONEOXTCPAFI-UHFFFAOYSA-N

> <PubChem_CID>
13

> <BOM_1A2>
<3,H;Hydroxylation;R1>
<4,H;Hydroxylation;R2>

> <BOM_2A6>


> <BOM_2B6>


> <BOM_2C8>


> <BOM_2C9>


> <BOM_2C19>


> <BOM_2D6>
<3,H;Hydroxylation;R1>

> <BOM_2E1>
<3,H;Hydroxylation;R1>
<4,H;Hydroxylation;R2>

> <BOM_3A4>
<3,H;Hydroxylation;R1>
<7,H;Hydroxylation;R2>

> <References>
Bogaards et al.,Toxicol. Appl. Pharmacol.,132,44,1995


> <FLAG_COMMENTS>
<4,H;Hydroxylation> for CYP1A2 can not be identified.


$$$$
1_nitropyrene
  CDK     05091811453D

 19 22  0  0  0  0  0  0  0  0999 V2000
   -0.0390    1.3600   -0.3060 C   0  0  0  0  0  0  0  0  0  0  0  0
    0.0400   -0.0010   -0.6780 C   0  0  0  0  0  0  0  0  0  0  0  0
    1.1410    2.0400    0.0780 C   0  0  0  0  0  0  0  0  0  0  0  0
   -1.2820    2.0300   -0.3210 C   0  0  0  0  0  0  0  0  0  0  0  0
   -1.1220   -0.6970   -1.0700 C   0  0  0  0  0  0  0  0  0  0  0  0
    1.2830   -0.6680   -0.6590 C   0  0  0  0  0  0  0  0  0  0  0  0
    2.3610    1.3650    0.0890 C   0  0  0  0  0  0  0  0  0  0  0  0
    1.0860    3.3850    0.4410 C   0  0  0  0  0  0  0  0  0  0  0  0
   -2.4220    1.3080   -0.7240 C   0  0  0  0  0  0  0  0  0  0  0  0
   -1.2860    3.3880    0.0600 C   0  0  0  0  0  0  0  0  0  0  0  0
   -2.3460   -0.0350   -1.0920 C   0  0  0  0  0  0  0  0  0  0  0  0
   -1.0330   -2.0400   -1.4340 C   0  0  0  0  0  0  0  0  0  0  0  0
    2.4320    0.0210   -0.2750 C   0  0  0  0  0  0  0  0  0  0  0  0
    1.3500   -2.0120   -1.0270 C   0  0  0  0  0  0  0  0  0  0  0  0
   -0.1260    4.0670    0.4330 C   0  0  0  0  0  0  0  0  0  0  0  0
    0.1980   -2.6940   -1.4120 C   0  0  0  0  0  0  0  0  0  0  0  0
   -2.5130    4.1530    0.0820 N   0  0  0  0  0  0  0  0  0  0  0  0
   -2.5330    5.2010   -0.5780 O   0  0  0  0  0  0  0  0  0  0  0  0
   -3.4450    3.7150    0.7680 O   0  0  0  0  0  0  0  0  0  0  0  0
  1  2  1  0  0  0  0 
  1  3  2  0  0  0  0 
  1  4  1  0  0  0  0 
  2  5  2  0  0  0  0 
  2  6  1  0  0  0  0 
  3  7  1  0  0  0  0 
  3  8  1  0  0  0  0 
  4  9  1  0  0  0  0 
  4 10  2  0  0  0  0 
  5 11  1  0  0  0  0 
  5 12  1  0  0  0  0 
  6 13  1  0  0  0  0 
  6 14  2  0  0  0  0 
  7 13  2  0  0  0  0 
  8 15  2  0  0  0  0 
  9 11  2  0  0  0  0 
 10 15  1  0  0  0  0 
 10 17  1  0  0  0  0 
 12 16  2  0  0  0  0 
 14 16  1  0  0  0  0 
 17 18  1  0  0  0  0 
 17 19  2  0  0  0  0 
M  CHG  1  17   1
M  CHG  1  18  -1
M  END
> <InChIKey>
ALRLPDGCPYIVHP-UHFFFAOYSA-N

> <PubChem_CID>
21694

> <BOM_1A2>
<12,H;Hydroxylation;R1>
<14,H;Hydroxylation;R2>
<17,18;Reduction;R3>
<17,19;Reduction;R3>

> <BOM_2A6>


> <BOM_2B6>


> <BOM_2C8>


> <BOM_2C9>


> <BOM_2C19>


> <BOM_2D6>


> <BOM_2E1>


> <BOM_3A4>
<8,H;Hydroxylation;R1>
<13,7;EpOxidation;R2>
<14,H;Hydroxylation;R3>

> <References>
Chae et al.,Cancer Res.,59,1473,1999
Hatanaka, Naoya, et al. "Metabolic activation of carcinogenic 1-nitropyrene by human cytochrome P450 1B1 in Salmonella typhimurium strain expressing an O-acetyltransferase in SOS/umu assay." Mutation Research/Genetic Toxicology and Environmental Mutagenesis 497.1 (2001): 223-233.

> <FLAG_COMMENTS>
Mainly considered the second reference. The observed metabolite is 1-AP.

$$$$
2-acetylaminofluorene
  CDK     05091811453D

 17 19  0  0  0  0  0  0  0  0999 V2000
   -6.8360   -1.5590    1.1320 N   0  0  0  0  0  0  0  0  0  0  0  0
   -6.3310   -0.7930    2.1910 C   0  0  0  0  0  0  0  0  0  0  0  0
   -7.4640   -2.7850    1.2290 C   0  0  0  0  0  0  0  0  0  0  0  0
   -7.8530   -3.2700   -0.1320 C   0  0  0  0  0  0  0  0  0  0  0  0
   -7.7010   -3.4360    2.2390 O   0  0  0  0  0  0  0  0  0  0  0  0
   -5.7320    0.4240    1.8600 C   0  0  0  0  0  0  0  0  0  0  0  0
   -5.2280    1.1940    2.8910 C   0  0  0  0  0  0  0  0  0  0  0  0
   -5.3100    0.7760    4.2350 C   0  0  0  0  0  0  0  0  0  0  0  0
   -5.9020   -0.4280    4.5680 C   0  0  0  0  0  0  0  0  0  0  0  0
   -6.4130   -1.2100    3.5300 C   0  0  0  0  0  0  0  0  0  0  0  0
   -4.5390    2.5390    2.7910 C   0  0  0  0  0  0  0  0  0  0  0  0
   -4.2400    2.8310    4.2460 C   0  0  0  0  0  0  0  0  0  0  0  0
   -4.7020    1.7830    5.0690 C   0  0  0  0  0  0  0  0  0  0  0  0
   -3.6090    3.9430    4.7710 C   0  0  0  0  0  0  0  0  0  0  0  0
   -3.4430    3.9940    6.1550 C   0  0  0  0  0  0  0  0  0  0  0  0
   -3.9010    2.9540    6.9800 C   0  0  0  0  0  0  0  0  0  0  0  0
   -4.5380    1.8340    6.4410 C   0  0  0  0  0  0  0  0  0  0  0  0
  1  2  1  0  0  0  0 
  1  3  1  0  0  0  0 
  2  6  1  0  0  0  0 
  2 10  2  0  0  0  0 
  3  4  1  0  0  0  0 
  3  5  2  0  0  0  0 
  6  7  2  0  0  0  0 
  7  8  1  0  0  0  0 
  7 11  1  0  0  0  0 
  8  9  2  0  0  0  0 
  8 13  1  0  0  0  0 
  9 10  1  0  0  0  0 
 11 12  1  0  0  0  0 
 12 13  1  0  0  0  0 
 12 14  2  0  0  0  0 
 13 17  2  0  0  0  0 
 14 15  1  0  0  0  0 
 15 16  2  0  0  0  0 
 16 17  1  0  0  0  0 
M  END
> <InChIKey>
CZIHNRWJTSTCEX-UHFFFAOYSA-N

> <PubChem_CID>
5897

> <BOM_1A2>
<1,H;Hydroxylation;R1>
<6,H;Hydroxylation;R2>
<10,H;Hydroxylation;R3>
<11,H;Hydroxylation;R4>
<15,H;Hydroxylation;R5>
<17,H;Hydroxylation;R6>

> <BOM_2A6>


> <BOM_2B6>


> <BOM_2C8>


> <BOM_2C9>


> <BOM_2C19>


> <BOM_2D6>


> <BOM_2E1>


> <BOM_3A4>


> <References>
McManus ME. et al.,Cancer Research, 50, 3367-3376, 1990

> <FLAG_COMMENTS>
Some minor metabolites are not recoreded.

$$$$
2-acetylbenzothiophene
  CDK     05091811453D

 12 13  0  0  0  0  0  0  0  0999 V2000
    1.3680   -0.0260    0.0020 C   0  0  0  0  0  0  0  0  0  0  0  0
    0.4670   -1.0630    0.0010 C   0  0  0  0  0  0  0  0  0  0  0  0
   -0.8970   -0.6570    0.0010 C   0  0  0  0  0  0  0  0  0  0  0  0
   -0.9960    0.7350    0.0010 C   0  0  0  0  0  0  0  0  0  0  0  0
    0.5590    1.4760    0.0020 S   0  0  0  0  0  0  0  0  0  0  0  0
   -2.0860   -1.4150    0.0000 C   0  0  0  0  0  0  0  0  0  0  0  0
   -3.3260   -0.7760   -0.0010 C   0  0  0  0  0  0  0  0  0  0  0  0
   -3.3980    0.6090   -0.0010 C   0  0  0  0  0  0  0  0  0  0  0  0
   -2.2410    1.3870    0.0000 C   0  0  0  0  0  0  0  0  0  0  0  0
    2.8120   -0.1330    0.0030 C   0  0  0  0  0  0  0  0  0  0  0  0
    3.4080   -1.2100    0.0030 O   0  0  0  0  0  0  0  0  0  0  0  0
    3.6040    1.1440    0.0040 C   0  0  0  0  0  0  0  0  0  0  0  0
  1  2  2  0  0  0  0 
  1  5  1  0  0  0  0 
  1 10  1  0  0  0  0 
  2  3  1  0  0  0  0 
  3  4  1  0  0  0  0 
  3  6  2  0  0  0  0 
  4  5  1  0  0  0  0 
  4  9  2  0  0  0  0 
  6  7  1  0  0  0  0 
  7  8  2  0  0  0  0 
  8  9  1  0  0  0  0 
 10 11  2  0  0  0  0 
 10 12  1  0  0  0  0 
M  END
> <InChIKey>
SGSGCQGCVKWRNM-UHFFFAOYSA-N

> <PubChem_CID>
89805

> <BOM_1A2>
<5,S;S-Oxidation;R1>

> <BOM_2A6>
<5,S;S-Oxidation;R1>

> <BOM_2B6>
<5,S;S-Oxidation;R1>

> <BOM_2C8>
<5,S;S-Oxidation;R1>

> <BOM_2C9>
<5,S;S-Oxidation;R1>

> <BOM_2C19>


> <BOM_2D6>
<5,S;S-Oxidation;R1>

> <BOM_2E1>
<5,S;S-Oxidation;R1>

> <BOM_3A4>
<5,S;S-Oxidation;R1>

> <References>
Elizabeth M. Joshi, Brian H. Heasley, Mahendra D. Chordia, and Timothy L. Macdonald, In Vitro Metabolism of 2 Acetylbenzothiophene:  Relevance to Zileuton Hepatotoxicity, Chem. Res. Toxicol., 2004, 17 (2), pp 137-143

> <FLAG_COMMENTS>
Rate of metabolites in other CYPs is low, so they are not recoreded.

$$$$
2-naphthylamine
  CDK     05091811452D

 11 12  0  0  0  0  0  0  0  0999 V2000
    1.7860    0.8250    0.0000 N   0  0  0  0  0  0  0  0  0  0  0  0
    0.3570    0.8250    0.0000 C   0  0  0  0  0  0  0  0  0  0  0  0
    1.0720    0.4120    0.0000 C   0  0  0  0  0  0  0  0  0  0  0  0
    1.0720   -0.4120    0.0000 C   0  0  0  0  0  0  0  0  0  0  0  0
    0.3570   -0.8250    0.0000 C   0  0  0  0  0  0  0  0  0  0  0  0
   -0.3570   -0.4120    0.0000 C   0  0  0  0  0  0  0  0  0  0  0  0
   -1.0720   -0.8250    0.0000 C   0  0  0  0  0  0  0  0  0  0  0  0
   -1.7860   -0.4120    0.0000 C   0  0  0  0  0  0  0  0  0  0  0  0
   -1.7860    0.4120    0.0000 C   0  0  0  0  0  0  0  0  0  0  0  0
   -1.0720    0.8250    0.0000 C   0  0  0  0  0  0  0  0  0  0  0  0
   -0.3570    0.4120    0.0000 C   0  0  0  0  0  0  0  0  0  0  0  0
  1  3  1  0  0  0  0 
  2  3  1  0  0  0  0 
  2 11  2  0  0  0  0 
  3  4  2  0  0  0  0 
  4  5  1  0  0  0  0 
  5  6  2  0  0  0  0 
  6  7  1  0  0  0  0 
  6 11  1  0  0  0  0 
  7  8  2  0  0  0  0 
  8  9  1  0  0  0  0 
  9 10  2  0  0  0  0 
 10 11  1  0  0  0  0 
M  END
> <InChIKey>
JBIJLHTVPXGSAM-UHFFFAOYSA-N

> <PubChem_CID>
7057

> <BOM_1A2>
<1,H;Hydroxylation;R1>

> <BOM_2A6>


> <BOM_2B6>


> <BOM_2C8>


> <BOM_2C9>


> <BOM_2C19>


> <BOM_2D6>


> <BOM_2E1>


> <BOM_3A4>


> <References>
Butler, M.N.; Iwasaki, M.; Guengerich, F.P.; Kadlubar, F.K. Human Cytochrome P-450PIA (P450IA2), the Phenacetin O-deethylase, Is Primarily Responsible for the Hepatic 3-Demethylation of Caffeine and N-Oxidation of Carcinogenic Arylamines. Proc. Natl Acad. Sci. USA 1989, 86, 7696???7700. 

> <FLAG_COMMENTS>


$$$$
2_nitropyrene
  CDK     05091811452D

 19 22  0  0  0  0  0  0  0  0999 V2000
    0.3570    1.0310    0.0000 C   0  0  0  0  0  0  0  0  0  0  0  0
    1.0720    0.6190    0.0000 C   0  0  0  0  0  0  0  0  0  0  0  0
    1.0720   -0.2060    0.0000 C   0  0  0  0  0  0  0  0  0  0  0  0
    0.3570   -0.6190    0.0000 C   0  0  0  0  0  0  0  0  0  0  0  0
    0.3570   -1.4440    0.0000 C   0  0  0  0  0  0  0  0  0  0  0  0
   -0.3570   -1.8560    0.0000 C   0  0  0  0  0  0  0  0  0  0  0  0
   -1.0720   -1.4440    0.0000 C   0  0  0  0  0  0  0  0  0  0  0  0
   -1.7860   -1.8560    0.0000 C   0  0  0  0  0  0  0  0  0  0  0  0
   -2.5010   -1.4440    0.0000 C   0  0  0  0  0  0  0  0  0  0  0  0
   -2.5010   -0.6190    0.0000 C   0  0  0  0  0  0  0  0  0  0  0  0
   -1.7860   -0.2060    0.0000 C   0  0  0  0  0  0  0  0  0  0  0  0
   -1.7870    0.6180    0.0000 C   0  0  0  0  0  0  0  0  0  0  0  0
   -1.0720    1.0300    0.0000 C   0  0  0  0  0  0  0  0  0  0  0  0
   -0.3570    0.6190    0.0000 C   0  0  0  0  0  0  0  0  0  0  0  0
   -0.3570   -0.2060    0.0000 C   0  0  0  0  0  0  0  0  0  0  0  0
   -1.0720   -0.6190    0.0000 C   0  0  0  0  0  0  0  0  0  0  0  0
    1.7860    1.0310    0.0000 N   0  0  0  0  0  0  0  0  0  0  0  0
    1.7860    1.8560    0.0000 O   0  0  0  0  0  0  0  0  0  0  0  0
    2.5010    0.6190    0.0000 O   0  0  0  0  0  0  0  0  0  0  0  0
  1  2  1  0  0  0  0 
  1 14  2  0  0  0  0 
  2  3  2  0  0  0  0 
  2 17  1  0  0  0  0 
  3  4  1  0  0  0  0 
  4  5  1  0  0  0  0 
  4 15  2  0  0  0  0 
  5  6  2  0  0  0  0 
  6  7  1  0  0  0  0 
  7  8  1  0  0  0  0 
  7 16  2  0  0  0  0 
  8  9  2  0  0  0  0 
  9 10  1  0  0  0  0 
 10 11  2  0  0  0  0 
 11 12  1  0  0  0  0 
 11 16  1  0  0  0  0 
 12 13  2  0  0  0  0 
 13 14  1  0  0  0  0 
 14 15  1  0  0  0  0 
 15 16  1  0  0  0  0 
 17 18  2  0  0  0  0 
 17 19  1  0  0  0  0 
M  CHG  1  17   1
M  CHG  1  19  -1
M  END
> <InChIKey>
MAZCGYFIOOIVHE-UHFFFAOYSA-N

> <PubChem_CID>
13090

> <BOM_1A2>
<8,H;Hydroxylation;R1>
<5,6;EpOxidation;R2>
<19,17;Reduction;R3>
<18,17;Reduction;R3>
<12,13;EpOxidation;R4>

> <BOM_2A6>


> <BOM_2B6>


> <BOM_2C8>


> <BOM_2C9>


> <BOM_2C19>


> <BOM_2D6>


> <BOM_2E1>


> <BOM_3A4>


> <References>
Chae, Y.-H.; Thomas, T.; Guengerich, F.P.; Fu, P.P.; El-Bayoumy, K. Comparative Metabolism of 1-, 2-, and 4-Nitropyrene by Human Hepatic and Pulmonary Microsomes. Cancer. Res. 1999, 59, 1473-1480.

> <FLAG_COMMENTS>
Xenosite reports 17 is a SoM but can not be identified.

$$$$
3-O-methylfluorescein
  CDK     05091811453D

 26 30  0  0  1  0  0  0  0  0999 V2000
    0.5560   -0.9440    1.7110 O   0  0  0  0  0  0  0  0  0  0  0  0
   -0.4780    2.2140   -0.6820 O   0  0  0  0  0  0  0  0  0  0  0  0
    1.2590   -2.9630    2.5790 O   0  0  0  0  0  0  0  0  0  0  0  0
   -5.0450    1.2880   -0.3330 O   0  0  0  0  0  0  0  0  0  0  0  0
    3.8650    4.0800   -0.2220 O   0  0  0  0  0  0  0  0  0  0  0  0
    0.3640   -0.3470    0.3960 C   0  0  1  0  0  0  0  0  0  0  0  0
    0.7420   -1.4670   -0.5200 C   0  0  0  0  0  0  0  0  0  0  0  0
   -1.0910    0.0500    0.2630 C   0  0  0  0  0  0  0  0  0  0  0  0
    1.2980    0.8400    0.2750 C   0  0  0  0  0  0  0  0  0  0  0  0
    1.1180   -2.5640    0.2310 C   0  0  0  0  0  0  0  0  0  0  0  0
   -1.4170    1.2920   -0.2870 C   0  0  0  0  0  0  0  0  0  0  0  0
    0.8220    2.0350   -0.2770 C   0  0  0  0  0  0  0  0  0  0  0  0
    1.0040   -2.2330    1.6430 C   0  0  0  0  0  0  0  0  0  0  0  0
    0.7640   -1.5300   -1.9060 C   0  0  0  0  0  0  0  0  0  0  0  0
   -2.1400   -0.8080    0.6370 C   0  0  0  0  0  0  0  0  0  0  0  0
    2.6500    0.7700    0.6620 C   0  0  0  0  0  0  0  0  0  0  0  0
    1.5310   -3.7550   -0.3380 C   0  0  0  0  0  0  0  0  0  0  0  0
   -2.7520    1.6620   -0.4740 C   0  0  0  0  0  0  0  0  0  0  0  0
    1.6700    3.1310   -0.4560 C   0  0  0  0  0  0  0  0  0  0  0  0
   -3.4760   -0.4340    0.4590 C   0  0  0  0  0  0  0  0  0  0  0  0
    1.1750   -2.7220   -2.5100 C   0  0  0  0  0  0  0  0  0  0  0  0
    3.4970    1.8650    0.4910 C   0  0  0  0  0  0  0  0  0  0  0  0
   -3.7870    0.8040   -0.1010 C   0  0  0  0  0  0  0  0  0  0  0  0
    1.5570   -3.8280   -1.7310 C   0  0  0  0  0  0  0  0  0  0  0  0
    3.0020    3.0350   -0.0680 C   0  0  0  0  0  0  0  0  0  0  0  0
   -6.1330    0.4510    0.0390 C   0  0  0  0  0  0  0  0  0  0  0  0
  1  6  1  0  0  0  0 
  1 13  1  0  0  0  0 
  2 11  1  0  0  0  0 
  2 12  1  0  0  0  0 
  3 13  2  0  0  0  0 
  4 23  1  0  0  0  0 
  4 26  1  0  0  0  0 
  5 25  1  0  0  0  0 
  6  7  1  0  0  0  0 
  6  8  1  0  0  0  0 
  6  9  1  0  0  0  0 
  7 10  2  0  0  0  0 
  7 14  1  0  0  0  0 
  8 11  2  0  0  0  0 
  8 15  1  0  0  0  0 
  9 12  2  0  0  0  0 
  9 16  1  0  0  0  0 
 10 13  1  0  0  0  0 
 10 17  1  0  0  0  0 
 11 18  1  0  0  0  0 
 12 19  1  0  0  0  0 
 14 21  2  0  0  0  0 
 15 20  2  0  0  0  0 
 16 22  2  0  0  0  0 
 17 24  2  0  0  0  0 
 18 23  2  0  0  0  0 
 19 25  2  0  0  0  0 
 20 23  1  0  0  0  0 
 21 24  1  0  0  0  0 
 22 25  1  0  0  0  0 
M  END
> <InChIKey>
KDXNYSZNOWTPLE-OAQYLSRUSA-N

> <PubChem_CID>
26369045

> <BOM_1A2>
<26,H;Oxidation;R1>
<26,4;Cleavage;R1>

> <BOM_2A6>


> <BOM_2B6>
<26,H;Oxidation;R1>
<26,4;Cleavage;R1>

> <BOM_2C8>
<26,H;Oxidation;R1>
<26,4;Cleavage;R1>

> <BOM_2C9>
<26,H;Oxidation;R1>
<26,4;Cleavage;R1>

> <BOM_2C19>
<26,H;Oxidation;R1>
<26,4;Cleavage;R1>

> <BOM_2D6>


> <BOM_2E1>


> <BOM_3A4>


> <References>
Sudsakorn et al., Drug Metab. Dispos., 2007, 35, 841-847

> <FLAG_COMMENTS>


$$$$
3-cyano-7-ethoxycoumarin
  CDK     05091811453D

 16 17  0  0  0  0  0  0  0  0999 V2000
    1.3100    0.6530    0.0540 C   0  0  0  0  0  0  0  0  0  0  0  0
    0.1280    1.3740   -0.0880 C   0  0  0  0  0  0  0  0  0  0  0  0
   -1.0770    0.6830   -0.2050 C   0  0  0  0  0  0  0  0  0  0  0  0
   -2.2000    1.4530   -0.3410 O   0  0  0  0  0  0  0  0  0  0  0  0
   -3.3710    0.6510   -0.4520 C   0  0  0  0  0  0  0  0  0  0  0  0
   -4.5570    1.5720   -0.5980 C   0  0  0  0  0  0  0  0  0  0  0  0
   -1.0800   -0.7150   -0.1770 C   0  0  0  0  0  0  0  0  0  0  0  0
    0.1140   -1.4240   -0.0340 C   0  0  0  0  0  0  0  0  0  0  0  0
    1.3160   -0.7340    0.0820 C   0  0  0  0  0  0  0  0  0  0  0  0
    2.5750   -1.4310    0.2320 C   0  0  0  0  0  0  0  0  0  0  0  0
    3.7190   -0.7520    0.3420 C   0  0  0  0  0  0  0  0  0  0  0  0
    3.7390    0.7200    0.3150 C   0  0  0  0  0  0  0  0  0  0  0  0
    4.7830    1.3540    0.4150 O   0  0  0  0  0  0  0  0  0  0  0  0
    2.5140    1.3700    0.1700 O   0  0  0  0  0  0  0  0  0  0  0  0
    4.9410   -1.4600    0.4880 C   0  0  0  0  0  0  0  0  0  0  0  0
    5.9280   -2.0590    0.6060 N   0  0  0  0  0  0  0  0  0  0  0  0
  1  2  1  0  0  0  0 
  1  9  2  0  0  0  0 
  1 14  1  0  0  0  0 
  2  3  2  0  0  0  0 
  3  4  1  0  0  0  0 
  3  7  1  0  0  0  0 
  4  5  1  0  0  0  0 
  5  6  1  0  0  0  0 
  7  8  2  0  0  0  0 
  8  9  1  0  0  0  0 
  9 10  1  0  0  0  0 
 10 11  2  0  0  0  0 
 11 12  1  0  0  0  0 
 11 15  1  0  0  0  0 
 12 13  2  0  0  0  0 
 12 14  1  0  0  0  0 
 15 16  3  0  0  0  0 
M  END
> <InChIKey>
YAFGHMIAFYQSCF-UHFFFAOYSA-N

> <PubChem_CID>
164045

> <BOM_1A2>
<5,H;Oxidation;R1>
<5,4;Cleavage;R1>

> <BOM_2A6>
<5,H;Oxidation;R1>
<5,4;Cleavage;R1>

> <BOM_2B6>
<5,H;Oxidation;R1>
<5,4;Cleavage;R1>

> <BOM_2C8>


> <BOM_2C9>
<5,H;Oxidation;R1>
<5,4;Cleavage;R1>

> <BOM_2C19>
<5,H;Oxidation;R1>
<5,4;Cleavage;R1>

> <BOM_2D6>
<5,H;Oxidation;R1>
<5,4;Cleavage;R1>

> <BOM_2E1>
<5,H;Oxidation;R1>
<5,4;Cleavage;R1>

> <BOM_3A4>


> <References>
Donato et al.,Drug Metab. Disp.32,699,2004
Ekins et al.,J. Pharmacol. Exp. Ther.,286,1253,1998
Ghosal et al.,Biopharm. Drug Disp.,24,375,2003

> <FLAG_COMMENTS>


$$$$
3-cyano-7-methoxycoumarin
  CDK     05091811453D

 15 16  0  0  0  0  0  0  0  0999 V2000
    1.3100    0.6530    0.0540 C   0  0  0  0  0  0  0  0  0  0  0  0
    0.1280    1.3740   -0.0880 C   0  0  0  0  0  0  0  0  0  0  0  0
   -1.0770    0.6830   -0.2050 C   0  0  0  0  0  0  0  0  0  0  0  0
   -2.2000    1.4530   -0.3410 O   0  0  0  0  0  0  0  0  0  0  0  0
   -3.3710    0.6510   -0.4520 C   0  0  0  0  0  0  0  0  0  0  0  0
   -1.0800   -0.7150   -0.1770 C   0  0  0  0  0  0  0  0  0  0  0  0
    0.1140   -1.4240   -0.0340 C   0  0  0  0  0  0  0  0  0  0  0  0
    1.3160   -0.7340    0.0820 C   0  0  0  0  0  0  0  0  0  0  0  0
    2.5750   -1.4310    0.2320 C   0  0  0  0  0  0  0  0  0  0  0  0
    3.7190   -0.7520    0.3420 C   0  0  0  0  0  0  0  0  0  0  0  0
    3.7390    0.7200    0.3150 C   0  0  0  0  0  0  0  0  0  0  0  0
    4.7830    1.3540    0.4150 O   0  0  0  0  0  0  0  0  0  0  0  0
    2.5140    1.3700    0.1700 O   0  0  0  0  0  0  0  0  0  0  0  0
    4.9410   -1.4600    0.4880 C   0  0  0  0  0  0  0  0  0  0  0  0
    5.9280   -2.0590    0.6060 N   0  0  0  0  0  0  0  0  0  0  0  0
  1  2  1  0  0  0  0 
  1  8  2  0  0  0  0 
  1 13  1  0  0  0  0 
  2  3  2  0  0  0  0 
  3  4  1  0  0  0  0 
  3  6  1  0  0  0  0 
  4  5  1  0  0  0  0 
  6  7  2  0  0  0  0 
  7  8  1  0  0  0  0 
  8  9  1  0  0  0  0 
  9 10  2  0  0  0  0 
 10 11  1  0  0  0  0 
 10 14  1  0  0  0  0 
 11 12  2  0  0  0  0 
 11 13  1  0  0  0  0 
 14 15  3  0  0  0  0 
M  END
> <InChIKey>
GGAFPIBJPYCFGR-UHFFFAOYSA-N

> <PubChem_CID>
688917

> <BOM_1A2>
<5,H;Oxidation;R1>
<5,4;Cleavage;R1>

> <BOM_2A6>


> <BOM_2B6>
<5,H;Oxidation;R1>
<5,4;Cleavage;R1>

> <BOM_2C8>


> <BOM_2C9>


> <BOM_2C19>
<5,H;Oxidation;R1>
<5,4;Cleavage;R1>

> <BOM_2D6>


> <BOM_2E1>
<5,H;Oxidation;R1>
<5,4;Cleavage;R1>

> <BOM_3A4>


> <References>
Stresser et al.,Drug Metab. Disp.,30,845,2002

> <FLAG_COMMENTS>


$$$$
3-ethoxy-4-trifluoromethylcoumarin
  CDK     05091811453D

 18 19  0  0  0  0  0  0  0  0999 V2000
    1.2810    0.6620    0.0060 C   0  0  0  0  0  0  0  0  0  0  0  0
    0.1060    1.3820   -0.1990 C   0  0  0  0  0  0  0  0  0  0  0  0
   -1.0910    0.6950   -0.3730 C   0  0  0  0  0  0  0  0  0  0  0  0
   -2.2040    1.4650   -0.5690 O   0  0  0  0  0  0  0  0  0  0  0  0
   -3.3670    0.6630   -0.7360 C   0  0  0  0  0  0  0  0  0  0  0  0
   -4.5450    1.5830   -0.9460 C   0  0  0  0  0  0  0  0  0  0  0  0
   -1.0970   -0.7000   -0.3410 C   0  0  0  0  0  0  0  0  0  0  0  0
    0.0890   -1.4050   -0.1350 C   0  0  0  0  0  0  0  0  0  0  0  0
    1.2970   -0.7310    0.0420 C   0  0  0  0  0  0  0  0  0  0  0  0
    2.5660   -1.4230    0.2610 C   0  0  0  0  0  0  0  0  0  0  0  0
    2.6140   -2.9130    0.3040 C   0  0  0  0  0  0  0  0  0  0  0  0
    1.8410   -3.4170    1.2990 F   0  0  0  0  0  0  0  0  0  0  0  0
    3.8700   -3.3870    0.5160 F   0  0  0  0  0  0  0  0  0  0  0  0
    2.1840   -3.4690   -0.8570 F   0  0  0  0  0  0  0  0  0  0  0  0
    3.6670   -0.6850    0.4180 C   0  0  0  0  0  0  0  0  0  0  0  0
    3.6810    0.7770    0.3850 C   0  0  0  0  0  0  0  0  0  0  0  0
    4.7240    1.4010    0.5360 O   0  0  0  0  0  0  0  0  0  0  0  0
    2.4630    1.4080    0.1760 O   0  0  0  0  0  0  0  0  0  0  0  0
  1  2  1  0  0  0  0 
  1  9  2  0  0  0  0 
  1 18  1  0  0  0  0 
  2  3  2  0  0  0  0 
  3  4  1  0  0  0  0 
  3  7  1  0  0  0  0 
  4  5  1  0  0  0  0 
  5  6  1  0  0  0  0 
  7  8  2  0  0  0  0 
  8  9  1  0  0  0  0 
  9 10  1  0  0  0  0 
 10 11  1  0  0  0  0 
 10 15  2  0  0  0  0 
 11 12  1  0  0  0  0 
 11 13  1  0  0  0  0 
 11 14  1  0  0  0  0 
 15 16  1  0  0  0  0 
 16 17  2  0  0  0  0 
 16 18  1  0  0  0  0 
M  END
> <InChIKey>
OLHOIERZAZMHGK-UHFFFAOYSA-N

> <PubChem_CID>
130779

> <BOM_1A2>
<5,H;Oxidation;R1>
<5,4;Cleavage;R1>

> <BOM_2A6>


> <BOM_2B6>
<5,H;Oxidation;R1>
<5,4;Cleavage;R1>

> <BOM_2C8>


> <BOM_2C9>
<5,H;Oxidation;R1>
<5,4;Cleavage;R1>

> <BOM_2C19>
<5,H;Oxidation;R1>
<5,4;Cleavage;R1>

> <BOM_2D6>


> <BOM_2E1>
<5,H;Oxidation;R1>
<5,4;Cleavage;R1>

> <BOM_3A4>


> <References>
E. L. Code, C. L. Crespi, B. W. Penman, F. J. Gonzalez, T. K. H. Chang, D. J. Waxman, Drug Metab. Dispos. 1997, 25, 985-993.

> <FLAG_COMMENTS>


$$$$
3-methoxy-4-trifluoromethylcoumarin
  CDK     05091811453D

 17 18  0  0  0  0  0  0  0  0999 V2000
    1.2810    0.6620    0.0060 C   0  0  0  0  0  0  0  0  0  0  0  0
    0.1060    1.3820   -0.1990 C   0  0  0  0  0  0  0  0  0  0  0  0
   -1.0920    0.6950   -0.3730 C   0  0  0  0  0  0  0  0  0  0  0  0
   -2.2040    1.4660   -0.5690 O   0  0  0  0  0  0  0  0  0  0  0  0
   -3.3670    0.6630   -0.7350 C   0  0  0  0  0  0  0  0  0  0  0  0
   -1.0980   -0.7000   -0.3410 C   0  0  0  0  0  0  0  0  0  0  0  0
    0.0880   -1.4050   -0.1350 C   0  0  0  0  0  0  0  0  0  0  0  0
    1.2970   -0.7310    0.0420 C   0  0  0  0  0  0  0  0  0  0  0  0
    2.5660   -1.4230    0.2610 C   0  0  0  0  0  0  0  0  0  0  0  0
    2.6140   -2.9130    0.3040 C   0  0  0  0  0  0  0  0  0  0  0  0
    1.8410   -3.4180    1.2990 F   0  0  0  0  0  0  0  0  0  0  0  0
    3.8700   -3.3870    0.5160 F   0  0  0  0  0  0  0  0  0  0  0  0
    2.1840   -3.4700   -0.8570 F   0  0  0  0  0  0  0  0  0  0  0  0
    3.6670   -0.6850    0.4180 C   0  0  0  0  0  0  0  0  0  0  0  0
    3.6810    0.7770    0.3850 C   0  0  0  0  0  0  0  0  0  0  0  0
    4.7240    1.4010    0.5360 O   0  0  0  0  0  0  0  0  0  0  0  0
    2.4630    1.4080    0.1760 O   0  0  0  0  0  0  0  0  0  0  0  0
  1  2  1  0  0  0  0 
  1  8  2  0  0  0  0 
  1 17  1  0  0  0  0 
  2  3  2  0  0  0  0 
  3  4  1  0  0  0  0 
  3  6  1  0  0  0  0 
  4  5  1  0  0  0  0 
  6  7  2  0  0  0  0 
  7  8  1  0  0  0  0 
  8  9  1  0  0  0  0 
  9 10  1  0  0  0  0 
  9 14  2  0  0  0  0 
 10 11  1  0  0  0  0 
 10 12  1  0  0  0  0 
 10 13  1  0  0  0  0 
 14 15  1  0  0  0  0 
 15 16  2  0  0  0  0 
 15 17  1  0  0  0  0 
M  END
> <InChIKey>
HAZHUELNIGDYQH-UHFFFAOYSA-N

> <PubChem_CID>
688586

> <BOM_1A2>
<5,H;Oxidation;R1>
<5,4;Cleavage;R1>

> <BOM_2A6>
<5,H;Oxidation;R1>
<5,4;Cleavage;R1>

> <BOM_2B6>
<5,H;Oxidation;R1>
<5,4;Cleavage;R1>

> <BOM_2C8>


> <BOM_2C9>
<5,H;Oxidation;R1>
<5,4;Cleavage;R1>

> <BOM_2C19>
<5,H;Oxidation;R1>
<5,4;Cleavage;R1>

> <BOM_2D6>
<5,H;Oxidation;R1>
<5,4;Cleavage;R1>

> <BOM_2E1>
<5,H;Oxidation;R1>
<5,4;Cleavage;R1>

> <BOM_3A4>


> <References>
Stresser et al.,Drug Metab. Disp.,30,845,2002
Ghosal et al.,Biopharm. Drug Disp.,24,375,2003

> <FLAG_COMMENTS>
Metabolite of <5,4;Cleavage> in CYP2C8 is low. Not Recored in this file.

$$$$
3-methylether-estradiol
  CDK     05091811453D

 21 24  0  0  0  0  0  0  0  0999 V2000
   -5.1060   -0.2400   -0.5040 O   0  0  0  0  0  0  0  0  0  0  0  0
    5.8210    0.3440    0.1670 O   0  0  0  0  0  0  0  0  0  0  0  0
   -2.7220   -0.7280   -0.1280 C   0  0  0  0  0  0  0  0  0  0  0  0
   -2.1130    0.6730   -0.4640 C   0  0  0  0  0  0  0  0  0  0  0  0
   -0.6390    0.8410   -0.0130 C   0  0  0  0  0  0  0  0  0  0  0  0
    0.1760   -0.4320   -0.3320 C   0  0  0  0  0  0  0  0  0  0  0  0
   -4.1050   -0.4050    0.4980 C   0  0  0  0  0  0  0  0  0  0  0  0
   -1.8410   -1.4680    0.9050 C   0  0  0  0  0  0  0  0  0  0  0  0
   -3.0370    1.7100    0.2100 C   0  0  0  0  0  0  0  0  0  0  0  0
   -0.3760   -1.6220    0.4830 C   0  0  0  0  0  0  0  0  0  0  0  0
   -3.8920    0.9290    1.1990 C   0  0  0  0  0  0  0  0  0  0  0  0
    0.0140    2.0570   -0.6830 C   0  0  0  0  0  0  0  0  0  0  0  0
   -2.8700   -1.5930   -1.3940 C   0  0  0  0  0  0  0  0  0  0  0  0
    1.6820   -0.2450   -0.1810 C   0  0  0  0  0  0  0  0  0  0  0  0
    1.4080    2.2860   -0.1080 C   0  0  0  0  0  0  0  0  0  0  0  0
    2.2530    1.0380   -0.1040 C   0  0  0  0  0  0  0  0  0  0  0  0
    2.5420   -1.3580   -0.1950 C   0  0  0  0  0  0  0  0  0  0  0  0
    3.6480    1.1730    0.0240 C   0  0  0  0  0  0  0  0  0  0  0  0
    3.9300   -1.2110   -0.0800 C   0  0  0  0  0  0  0  0  0  0  0  0
    4.4890    0.0580    0.0390 C   0  0  0  0  0  0  0  0  0  0  0  0
    6.7150   -0.7620    0.2230 C   0  0  0  0  0  0  0  0  0  0  0  0
  1  7  1  0  0  0  0 
  2 20  1  0  0  0  0 
  2 21  1  0  0  0  0 
  3  4  1  0  0  0  0 
  3  7  1  0  0  0  0 
  3  8  1  0  0  0  0 
  3 13  1  0  0  0  0 
  4  5  1  0  0  0  0 
  4  9  1  0  0  0  0 
  5  6  1  0  0  0  0 
  5 12  1  0  0  0  0 
  6 10  1  0  0  0  0 
  6 14  1  0  0  0  0 
  7 11  1  0  0  0  0 
  8 10  1  0  0  0  0 
  9 11  1  0  0  0  0 
 12 15  1  0  0  0  0 
 14 16  2  0  0  0  0 
 14 17  1  0  0  0  0 
 15 16  1  0  0  0  0 
 16 18  1  0  0  0  0 
 17 19  2  0  0  0  0 
 18 20  2  0  0  0  0 
 19 20  1  0  0  0  0 
M  END
> <InChIKey>
ULAADVBNYHGIBP-UJWQCDCRSA-N

> <PubChem_CID>
101235253

> <BOM_1A2>
<21,H;Oxidation;R1>
<21,2;Cleavage;R1>

> <BOM_2A6>


> <BOM_2B6>


> <BOM_2C8>


> <BOM_2C9>
<21,H;Oxidation;R1>
<21,2;Cleavage;R1>

> <BOM_2C19>
<21,H;Oxidation;R1>
<21,2;Cleavage;R1>

> <BOM_2D6>


> <BOM_2E1>


> <BOM_3A4>
<21,H;Oxidation;R1>
<21,2;Cleavage;R1>

> <References>
D. M. Stresser, D. Kupfer, Biochem. Pharmacol. 1998, 55, 1861-1871.

> <FLAG_COMMENTS>


$$$$
3-methylindole
  CDK     05091811452D

 10 11  0  0  0  0  0  0  0  0999 V2000
    0.8640    0.9810    0.0000 N   0  0  0  0  0  0  0  0  0  0  0  0
    1.3490    0.3140    0.0000 C   0  0  0  0  0  0  0  0  0  0  0  0
    0.8640   -0.3540    0.0000 C   0  0  0  0  0  0  0  0  0  0  0  0
    0.0800   -0.0990    0.0000 C   0  0  0  0  0  0  0  0  0  0  0  0
   -0.6350   -0.5110    0.0000 C   0  0  0  0  0  0  0  0  0  0  0  0
   -1.3490   -0.0990    0.0000 C   0  0  0  0  0  0  0  0  0  0  0  0
   -1.3490    0.7260    0.0000 C   0  0  0  0  0  0  0  0  0  0  0  0
   -0.6350    1.1380    0.0000 C   0  0  0  0  0  0  0  0  0  0  0  0
    0.0800    0.7260    0.0000 C   0  0  0  0  0  0  0  0  0  0  0  0
    1.1190   -1.1380    0.0000 C   0  0  0  0  0  0  0  0  0  0  0  0
  1  2  1  0  0  0  0 
  1  9  1  0  0  0  0 
  2  3  2  0  0  0  0 
  3  4  1  0  0  0  0 
  3 10  1  0  0  0  0 
  4  5  1  0  0  0  0 
  4  9  2  0  0  0  0 
  5  6  2  0  0  0  0 
  6  7  1  0  0  0  0 
  7  8  2  0  0  0  0 
  8  9  1  0  0  0  0 
M  END
> <InChIKey>
ZFRKQXVRDFCRJG-UHFFFAOYSA-N

> <PubChem_CID>
6736

> <BOM_1A2>
<10,H;Oxidation;R1>
<2,3;Reduction;R2>
<2,H;Oxidation;R2>

> <BOM_2A6>
<10,H;Oxidation;R1>
<2,3;Reduction;R2>
<2,H;Oxidation;R2>

> <BOM_2B6>
<2,3;Reduction;R1>
<2,H;Oxidation;R1>

> <BOM_2C8>
<2,3;Reduction;R1>
<2,H;Oxidation;R1>

> <BOM_2C9>
<2,3;Reduction;R1>
<2,H;Oxidation;R1>

> <BOM_2C19>


> <BOM_2D6>
<2,3;Reduction;R1>
<2,H;Oxidation;R1>

> <BOM_2E1>
<2,3;Reduction;R1>
<2,H;Oxidation;R1>

> <BOM_3A4>
<2,3;Reduction;R1>
<2,H;Oxidation;R1>

> <References>
Thornton-Manning, J.; Appleton, J.L.; Gonzalez, F.J.; Yost, G.S. Metabolism of 3-Methylindole by Vaccinia-Expressed P450 Enzymes: Correlation of 3-Methyleneindolenine Formation and Protein-, Binding. J. Pharmacol. Exp. Ther. 1999, 276, 21-29.

> <FLAG_COMMENTS>


$$$$
4-aminobiphenyl
  CDK     05091811452D

 13 14  0  0  0  0  0  0  0  0999 V2000
    0.0000   -0.2060    0.0000 C   0  0  0  0  0  0  0  0  0  0  0  0
    0.0000   -1.0310    0.0000 C   0  0  0  0  0  0  0  0  0  0  0  0
   -0.7140   -1.4440    0.0000 C   0  0  0  0  0  0  0  0  0  0  0  0
   -1.4290   -1.0310    0.0000 C   0  0  0  0  0  0  0  0  0  0  0  0
   -1.4290   -0.2060    0.0000 C   0  0  0  0  0  0  0  0  0  0  0  0
   -0.7140    0.2060    0.0000 C   0  0  0  0  0  0  0  0  0  0  0  0
    0.7140    0.2060    0.0000 C   0  0  0  0  0  0  0  0  0  0  0  0
    0.7140    1.0310    0.0000 C   0  0  0  0  0  0  0  0  0  0  0  0
    1.4290    1.4440    0.0000 C   0  0  0  0  0  0  0  0  0  0  0  0
    2.1430    1.0310    0.0000 C   0  0  0  0  0  0  0  0  0  0  0  0
    2.1430    0.2060    0.0000 C   0  0  0  0  0  0  0  0  0  0  0  0
    1.4290   -0.2060    0.0000 C   0  0  0  0  0  0  0  0  0  0  0  0
   -2.1430   -1.4440    0.0000 N   0  0  0  0  0  0  0  0  0  0  0  0
  1  2  1  0  0  0  0 
  1  6  2  0  0  0  0 
  1  7  1  0  0  0  0 
  2  3  2  0  0  0  0 
  3  4  1  0  0  0  0 
  4  5  2  0  0  0  0 
  4 13  1  0  0  0  0 
  5  6  1  0  0  0  0 
  7  8  1  0  0  0  0 
  7 12  2  0  0  0  0 
  8  9  2  0  0  0  0 
  9 10  1  0  0  0  0 
 10 11  2  0  0  0  0 
 11 12  1  0  0  0  0 
M  END
> <InChIKey>
DMVOXQPQNTYEKQ-UHFFFAOYSA-N

> <PubChem_CID>
7102

> <BOM_1A2>
<13,H;Hydroxylation;R1>

> <BOM_2A6>


> <BOM_2B6>


> <BOM_2C8>


> <BOM_2C9>


> <BOM_2C19>


> <BOM_2D6>


> <BOM_2E1>


> <BOM_3A4>


> <References>
Hammons et al. Carcinogenesis vol.18 no.4 pp.851???854, 1997

> <FLAG_COMMENTS>


$$$$
4-chloromethyl-7-ethoxycoumarin
  CDK     05091811453D

 16 17  0  0  0  0  0  0  0  0999 V2000
    1.3010    0.6480    0.0500 C   0  0  0  0  0  0  0  0  0  0  0  0
    0.1110    1.3590   -0.0840 C   0  0  0  0  0  0  0  0  0  0  0  0
   -1.0940    0.6630   -0.1470 C   0  0  0  0  0  0  0  0  0  0  0  0
   -2.2220    1.4250   -0.2790 O   0  0  0  0  0  0  0  0  0  0  0  0
   -3.3910    0.6150   -0.3390 C   0  0  0  0  0  0  0  0  0  0  0  0
   -4.5840    1.5260   -0.4840 C   0  0  0  0  0  0  0  0  0  0  0  0
   -1.0910   -0.7310   -0.0720 C   0  0  0  0  0  0  0  0  0  0  0  0
    0.1100   -1.4280    0.0620 C   0  0  0  0  0  0  0  0  0  0  0  0
    1.3230   -0.7430    0.1220 C   0  0  0  0  0  0  0  0  0  0  0  0
    2.6060   -1.4210    0.2600 C   0  0  0  0  0  0  0  0  0  0  0  0
    2.6680   -2.9040    0.3660 C   0  0  0  0  0  0  0  0  0  0  0  0
    2.5540   -3.6600   -1.2370 Cl  0  0  0  0  0  0  0  0  0  0  0  0
    3.7160   -0.6880    0.3540 C   0  0  0  0  0  0  0  0  0  0  0  0
    3.7200    0.7750    0.2840 C   0  0  0  0  0  0  0  0  0  0  0  0
    4.7670    1.4060    0.3690 O   0  0  0  0  0  0  0  0  0  0  0  0
    2.4900    1.3980    0.1190 O   0  0  0  0  0  0  0  0  0  0  0  0
  1  2  1  0  0  0  0 
  1  9  2  0  0  0  0 
  1 16  1  0  0  0  0 
  2  3  2  0  0  0  0 
  3  4  1  0  0  0  0 
  3  7  1  0  0  0  0 
  4  5  1  0  0  0  0 
  5  6  1  0  0  0  0 
  7  8  2  0  0  0  0 
  8  9  1  0  0  0  0 
  9 10  1  0  0  0  0 
 10 11  1  0  0  0  0 
 10 13  2  0  0  0  0 
 11 12  1  0  0  0  0 
 13 14  1  0  0  0  0 
 14 15  2  0  0  0  0 
 14 16  1  0  0  0  0 
M  END
> <InChIKey>
RWMRBNNWQLUEFX-UHFFFAOYSA-N

> <PubChem_CID>
71339287

> <BOM_1A2>
<5,H;Oxidation;R1>
<5,4;Cleavage;R1>

> <BOM_2A6>
<5,H;Oxidation;R1>
<5,4;Cleavage;R1>

> <BOM_2B6>
<5,H;Oxidation;R1>
<5,4;Cleavage;R1>

> <BOM_2C8>
<5,H;Oxidation;R1>
<5,4;Cleavage;R1>

> <BOM_2C9>


> <BOM_2C19>
<5,H;Oxidation;R1>
<5,4;Cleavage;R1>

> <BOM_2D6>
<5,H;Oxidation;R1>
<5,4;Cleavage;R1>

> <BOM_2E1>
<5,H;Oxidation;R1>
<5,4;Cleavage;R1>

> <BOM_3A4>
<5,H;Oxidation;R1>
<5,4;Cleavage;R1>

> <References>
Ekins et al.,J. Pharmacol. Exp. Ther.,286,1253,1998

> <FLAG_COMMENTS>


$$$$
4-nitroanisole
  CDK     05091811453D

 11 11  0  0  0  0  0  0  0  0999 V2000
   -0.0580    3.4920   -0.9100 C   0  0  0  0  0  0  0  0  0  0  0  0
   -0.9940    4.1700   -0.1230 C   0  0  0  0  0  0  0  0  0  0  0  0
   -2.0320    3.4740    0.5070 C   0  0  0  0  0  0  0  0  0  0  0  0
   -2.1330    2.0870    0.3480 C   0  0  0  0  0  0  0  0  0  0  0  0
   -1.2030    1.3990   -0.4370 C   0  0  0  0  0  0  0  0  0  0  0  0
   -1.1910    0.0510   -0.6710 O   0  0  0  0  0  0  0  0  0  0  0  0
   -2.2200   -0.7200   -0.0630 C   0  0  0  0  0  0  0  0  0  0  0  0
   -0.1700    2.1080   -1.0610 C   0  0  0  0  0  0  0  0  0  0  0  0
   -0.8870    5.6220    0.0430 N   0  0  0  0  0  0  0  0  0  0  0  0
   -1.7350    6.1850    0.7500 O   0  0  0  0  0  0  0  0  0  0  0  0
    0.0440    6.2020   -0.5330 O   0  0  0  0  0  0  0  0  0  0  0  0
  1  2  1  0  0  0  0 
  1  8  2  0  0  0  0 
  2  3  2  0  0  0  0 
  2  9  1  0  0  0  0 
  3  4  1  0  0  0  0 
  4  5  2  0  0  0  0 
  5  6  1  0  0  0  0 
  5  8  1  0  0  0  0 
  6  7  1  0  0  0  0 
  9 10  2  0  0  0  0 
  9 11  1  0  0  0  0 
M  CHG  1   9   1
M  CHG  1  11  -1
M  END
> <InChIKey>
BNUHAJGCKIQFGE-UHFFFAOYSA-N

> <PubChem_CID>
7485

> <BOM_1A2>
<7,H;Oxidation;R1>
<7,6;Cleavage;R1>

> <BOM_2A6>
<7,H;Oxidation;R1>
<7,6;Cleavage;R1>

> <BOM_2B6>


> <BOM_2C8>


> <BOM_2C9>
<7,H;Oxidation;R1>
<7,6;Cleavage;R1>

> <BOM_2C19>
<7,H;Oxidation;R1>
<7,6;Cleavage;R1>

> <BOM_2D6>
<7,H;Oxidation;R1>
<7,6;Cleavage;R1>

> <BOM_2E1>
<7,H;Oxidation;R1>
<7,6;Cleavage;R1>

> <BOM_3A4>
<7,H;Oxidation;R1>
<7,6;Cleavage;R1>

> <References>
B.C. Jones et al., Xenobiotica, 1997, 27, 1025-1037

> <FLAG_COMMENTS>


$$$$
4_nitropyrene
  CDK     05091811453D

 19 22  0  0  0  0  0  0  0  0999 V2000
   -0.0260    1.3410   -0.3070 C   0  0  0  0  0  0  0  0  0  0  0  0
   -0.0030   -0.0350    0.0260 C   0  0  0  0  0  0  0  0  0  0  0  0
    1.1700    2.0900   -0.3330 C   0  0  0  0  0  0  0  0  0  0  0  0
   -1.2620    1.9540   -0.6170 C   0  0  0  0  0  0  0  0  0  0  0  0
   -1.2030   -0.7750    0.0500 C   0  0  0  0  0  0  0  0  0  0  0  0
    1.2180   -0.6730    0.3330 C   0  0  0  0  0  0  0  0  0  0  0  0
    2.3670    1.4130   -0.0150 C   0  0  0  0  0  0  0  0  0  0  0  0
    1.0890    3.4500   -0.6840 C   0  0  0  0  0  0  0  0  0  0  0  0
   -2.4380    1.2060   -0.5870 C   0  0  0  0  0  0  0  0  0  0  0  0
   -1.3010    3.3040   -0.9550 C   0  0  0  0  0  0  0  0  0  0  0  0
   -2.4100   -0.1480   -0.2560 C   0  0  0  0  0  0  0  0  0  0  0  0
   -1.1720   -2.1300    0.3780 C   0  0  0  0  0  0  0  0  0  0  0  0
    2.4030    0.0560    0.3100 C   0  0  0  0  0  0  0  0  0  0  0  0
    1.2270   -2.0290    0.6580 C   0  0  0  0  0  0  0  0  0  0  0  0
   -0.1290    4.0520   -0.9900 C   0  0  0  0  0  0  0  0  0  0  0  0
    0.0370   -2.7540    0.6800 C   0  0  0  0  0  0  0  0  0  0  0  0
    3.6360    2.1060   -0.0100 N   0  0  0  0  0  0  0  0  0  0  0  0
    4.5350    1.6380   -0.7210 O   0  0  0  0  0  0  0  0  0  0  0  0
    3.7360    3.1040    0.7150 O   0  0  0  0  0  0  0  0  0  0  0  0
  1  2  1  0  0  0  0 
  1  3  2  0  0  0  0 
  1  4  1  0  0  0  0 
  2  5  2  0  0  0  0 
  2  6  1  0  0  0  0 
  3  7  1  0  0  0  0 
  3  8  1  0  0  0  0 
  4  9  1  0  0  0  0 
  4 10  2  0  0  0  0 
  5 11  1  0  0  0  0 
  5 12  1  0  0  0  0 
  6 13  1  0  0  0  0 
  6 14  2  0  0  0  0 
  7 13  2  0  0  0  0 
  7 17  1  0  0  0  0 
  8 15  2  0  0  0  0 
  9 11  2  0  0  0  0 
 10 15  1  0  0  0  0 
 12 16  2  0  0  0  0 
 14 16  1  0  0  0  0 
 17 18  1  0  0  0  0 
 17 19  2  0  0  0  0 
M  CHG  1  17   1
M  CHG  1  18  -1
M  END
> <InChIKey>
UISKIUIWPSPSAV-UHFFFAOYSA-N

> <PubChem_CID>
62134

> <BOM_1A2>
<17,19;Reduction;R1>
<17,18;Reduction;R1>
<9,11;Epoxidation;R2>

> <BOM_2A6>


> <BOM_2B6>


> <BOM_2C8>


> <BOM_2C9>


> <BOM_2C19>


> <BOM_2D6>


> <BOM_2E1>


> <BOM_3A4>
<17,19;Reduction;R1>
<17,18;Reduction;R1>
<9,H;Hydroxylation;R2>
<11,H;Hydroxylation;R3>
<9,11;Epoxidation;R4>
<14,H;Hydroxylation;R5>
<12,H;Hydroxylation;R6>

> <References>
Chae, Y.-H.; Thomas, T.; Guengerich, F.P.; Fu, P.P.; El-Bayoumy, K. Comparative Metabolism of 1-, 2-, and 4-Nitropyrene by Human Hepatic and Pulmonary Microsomes. Cancer. Res. 1999, 59, 1473-480.
Chae et al.,Cancer Res.,59,1473,1999

> <FLAG_COMMENTS>
One of the metabolites is 4-AP.

$$$$
5_methylchrysene
  CDK     05091811453D

 19 22  0  0  0  0  0  0  0  0999 V2000
   -0.0170    1.4100    0.0100 C   0  0  0  0  0  0  0  0  0  0  0  0
    0.0020   -0.0040    0.0020 C   0  0  0  0  0  0  0  0  0  0  0  0
    1.2540    2.1320    0.0020 C   0  0  0  0  0  0  0  0  0  0  0  0
   -1.2390    2.1040    0.0560 C   0  0  0  0  0  0  0  0  0  0  0  0
   -1.2490   -0.6870   -0.3160 C   0  0  0  0  0  0  0  0  0  0  0  0
    1.1980   -0.6580    0.3340 C   0  0  0  0  0  0  0  0  0  0  0  0
    2.4520    1.3940    0.1400 C   0  0  0  0  0  0  0  0  0  0  0  0
    1.3080    3.5210   -0.1400 C   0  0  0  0  0  0  0  0  0  0  0  0
   -2.4180    1.4480   -0.0200 C   0  0  0  0  0  0  0  0  0  0  0  0
   -2.4580    0.0500   -0.2070 C   0  0  0  0  0  0  0  0  0  0  0  0
   -1.3200   -1.9950   -0.7970 C   0  0  0  0  0  0  0  0  0  0  0  0
    2.3840    0.0030    0.3540 C   0  0  0  0  0  0  0  0  0  0  0  0
    3.6810    2.0670    0.0820 C   0  0  0  0  0  0  0  0  0  0  0  0
    2.5190    4.1500   -0.1640 C   0  0  0  0  0  0  0  0  0  0  0  0
   -3.6880   -0.6120   -0.3270 C   0  0  0  0  0  0  0  0  0  0  0  0
   -2.5320   -2.6010   -0.9730 C   0  0  0  0  0  0  0  0  0  0  0  0
    3.7000    3.4220   -0.0600 C   0  0  0  0  0  0  0  0  0  0  0  0
   -3.7150   -1.9180   -0.7150 C   0  0  0  0  0  0  0  0  0  0  0  0
    1.2130   -2.1030    0.7600 C   0  0  0  0  0  0  0  0  0  0  0  0
  1  2  2  0  0  0  0 
  1  3  1  0  0  0  0 
  1  4  1  0  0  0  0 
  2  5  1  0  0  0  0 
  2  6  1  0  0  0  0 
  3  7  2  0  0  0  0 
  3  8  1  0  0  0  0 
  4  9  2  0  0  0  0 
  5 10  2  0  0  0  0 
  5 11  1  0  0  0  0 
  6 12  2  0  0  0  0 
  6 19  1  0  0  0  0 
  7 12  1  0  0  0  0 
  7 13  1  0  0  0  0 
  8 14  2  0  0  0  0 
  9 10  1  0  0  0  0 
 10 15  1  0  0  0  0 
 11 16  2  0  0  0  0 
 13 17  2  0  0  0  0 
 14 17  1  0  0  0  0 
 15 18  2  0  0  0  0 
 16 18  1  0  0  0  0 
M  END
> <InChIKey>
GOHBXWHNJHENRX-UHFFFAOYSA-N

> <PubChem_CID>
19427

> <BOM_1A2>
<17,13;EpOxidation;R1>
<15,18;EpOxidation;R2>
<14,H;Hydroxylation;R3>

> <BOM_2A6>


> <BOM_2B6>


> <BOM_2C8>


> <BOM_2C9>


> <BOM_2C19>


> <BOM_2D6>
<14,H;Hydroxylation;R1>
<19,H;Hydroxylation;R2>
<17,13;EpOxidation;R3>
<15,18;EpOxidation;R4>

> <BOM_2E1>
<17,13;EpOxidation;R1>
<15,18;EpOxidation;R2>
<19,H;Hydroxylation;R3>

> <BOM_3A4>
<14,H;Hydroxylation;R1>
<19,H;Hydroxylation;R2>
<17,13;EpOxidation;R3>
<15,18;EpOxidation;R4>

> <References>
Koehl et al.,Cancer Res.,56,316,1996

> <FLAG_COMMENTS>


$$$$
6-aminochrysene
  CDK     05091811453D

 19 22  0  0  0  0  0  0  0  0999 V2000
    3.9590   -0.3410    0.0020 C   0  0  0  0  0  0  0  0  0  0  0  0
    3.9710   -1.7600    0.0010 C   0  0  0  0  0  0  0  0  0  0  0  0
    2.7300    0.3610   -0.0010 C   0  0  0  0  0  0  0  0  0  0  0  0
    5.1470    0.4000    0.0050 C   0  0  0  0  0  0  0  0  0  0  0  0
    2.7200    1.7790    0.0000 C   0  0  0  0  0  0  0  0  0  0  0  0
    2.7470   -2.4650   -0.0020 C   0  0  0  0  0  0  0  0  0  0  0  0
    5.1580   -2.5120    0.0030 C   0  0  0  0  0  0  0  0  0  0  0  0
    3.9400    2.4970    0.0030 C   0  0  0  0  0  0  0  0  0  0  0  0
    5.1550    1.7960    0.0060 C   0  0  0  0  0  0  0  0  0  0  0  0
    6.4000    2.4610    0.0090 N   0  0  0  0  0  0  0  0  0  0  0  0
    1.5400   -0.3830   -0.0040 C   0  0  0  0  0  0  0  0  0  0  0  0
    1.5430   -1.7730   -0.0050 C   0  0  0  0  0  0  0  0  0  0  0  0
    2.7310   -3.8600   -0.0030 C   0  0  0  0  0  0  0  0  0  0  0  0
    5.1380   -3.9060    0.0020 C   0  0  0  0  0  0  0  0  0  0  0  0
    1.5190    2.5120   -0.0030 C   0  0  0  0  0  0  0  0  0  0  0  0
    3.9080    3.9000    0.0040 C   0  0  0  0  0  0  0  0  0  0  0  0
    3.9220   -4.5790   -0.0010 C   0  0  0  0  0  0  0  0  0  0  0  0
    1.5060    3.9040   -0.0020 C   0  0  0  0  0  0  0  0  0  0  0  0
    2.7050    4.6010    0.0010 C   0  0  0  0  0  0  0  0  0  0  0  0
  1  2  2  0  0  0  0 
  1  3  1  0  0  0  0 
  1  4  1  0  0  0  0 
  2  6  1  0  0  0  0 
  2  7  1  0  0  0  0 
  3  5  1  0  0  0  0 
  3 11  2  0  0  0  0 
  4  9  2  0  0  0  0 
  5  8  2  0  0  0  0 
  5 15  1  0  0  0  0 
  6 12  2  0  0  0  0 
  6 13  1  0  0  0  0 
  7 14  2  0  0  0  0 
  8  9  1  0  0  0  0 
  8 16  1  0  0  0  0 
  9 10  1  0  0  0  0 
 11 12  1  0  0  0  0 
 13 17  2  0  0  0  0 
 14 17  1  0  0  0  0 
 15 18  2  0  0  0  0 
 16 19  2  0  0  0  0 
 18 19  1  0  0  0  0 
M  END
> <InChIKey>
KIVUHCNVDWYUNP-UHFFFAOYSA-N

> <PubChem_CID>
17534

> <BOM_1A2>
<10,H;Hydroxylation;R1>
<13,17;Epoxidation;R2>
<10,H;Oxidation;R3>

> <BOM_2A6>
<10,H;Hydroxylation;R1>
<10,H;Oxidation;R3>

> <BOM_2B6>
<10,H;Hydroxylation;R1>
<10,H;Oxidation;R3>
<13,17;Epoxidation;R2>

> <BOM_2C8>


> <BOM_2C9>


> <BOM_2C19>


> <BOM_2D6>
<10,H;Hydroxylation;R1>
<13,17;Epoxidation;R2>
<10,H;Oxidation;R3>

> <BOM_2E1>


> <BOM_3A4>
<10,H;Hydroxylation;R1>
<13,17;Epoxidation;R2>
<10,H;Oxidation;R3>

> <References>
Yamazaki et al.,Carcinogenesis,14,1271,1993
Yun et al.,Mol. Pharm.,40,679,1991
Koehl et al.,Cancer Res.,56,316,1996

> <FLAG_COMMENTS>
The metabolites for CYP2D6 can not be identified because the last two references provided by the original dataset can not be found. Here we decided to use the SoMs labeled in the orinigal datasets.

$$$$
6-nitrochrysene
  CDK     05091811452D

 21 24  0  0  0  0  0  0  0  0999 V2000
    1.7860    2.0620    0.0000 C   0  0  0  0  0  0  0  0  0  0  0  0
    2.5010    1.6500    0.0000 C   0  0  0  0  0  0  0  0  0  0  0  0
    2.5010    0.8250    0.0000 C   0  0  0  0  0  0  0  0  0  0  0  0
    1.7860    0.4120    0.0000 C   0  0  0  0  0  0  0  0  0  0  0  0
    1.0720    0.8250    0.0000 C   0  0  0  0  0  0  0  0  0  0  0  0
    0.3570    0.4120    0.0000 C   0  0  0  0  0  0  0  0  0  0  0  0
    0.3570   -0.4120    0.0000 C   0  0  0  0  0  0  0  0  0  0  0  0
   -0.3570   -0.8250    0.0000 C   0  0  0  0  0  0  0  0  0  0  0  0
   -1.0720   -0.4120    0.0000 C   0  0  0  0  0  0  0  0  0  0  0  0
   -1.7860   -0.8250    0.0000 C   0  0  0  0  0  0  0  0  0  0  0  0
   -2.5010   -0.4120    0.0000 C   0  0  0  0  0  0  0  0  0  0  0  0
   -2.5010    0.4120    0.0000 C   0  0  0  0  0  0  0  0  0  0  0  0
   -1.7860    0.8250    0.0000 C   0  0  0  0  0  0  0  0  0  0  0  0
   -1.0720    0.4120    0.0000 C   0  0  0  0  0  0  0  0  0  0  0  0
   -0.3570    0.8250    0.0000 C   0  0  0  0  0  0  0  0  0  0  0  0
   -0.3570    1.6500    0.0000 C   0  0  0  0  0  0  0  0  0  0  0  0
    0.3570    2.0620    0.0000 C   0  0  0  0  0  0  0  0  0  0  0  0
    1.0720    1.6500    0.0000 C   0  0  0  0  0  0  0  0  0  0  0  0
   -0.3570   -1.6500    0.0000 N   0  0  0  0  0  0  0  0  0  0  0  0
    0.3570   -2.0620    0.0000 O   0  0  0  0  0  0  0  0  0  0  0  0
   -1.0720   -2.0620    0.0000 O   0  0  0  0  0  0  0  0  0  0  0  0
  1  2  1  0  0  0  0 
  1 18  2  0  0  0  0 
  2  3  2  0  0  0  0 
  3  4  1  0  0  0  0 
  4  5  2  0  0  0  0 
  5  6  1  0  0  0  0 
  5 18  1  0  0  0  0 
  6  7  1  0  0  0  0 
  6 15  2  0  0  0  0 
  7  8  2  0  0  0  0 
  8  9  1  0  0  0  0 
  8 19  1  0  0  0  0 
  9 10  1  0  0  0  0 
  9 14  2  0  0  0  0 
 10 11  2  0  0  0  0 
 11 12  1  0  0  0  0 
 12 13  2  0  0  0  0 
 13 14  1  0  0  0  0 
 14 15  1  0  0  0  0 
 15 16  1  0  0  0  0 
 16 17  2  0  0  0  0 
 17 18  1  0  0  0  0 
 19 20  2  0  0  0  0 
 19 21  1  0  0  0  0 
M  CHG  1  19   1
M  CHG  1  21  -1
M  END
> <InChIKey>
UAWLTQJFZUYROA-UHFFFAOYSA-N

> <PubChem_CID>
24121

> <BOM_1A2>
<1,2;EpOxidation;R1>

> <BOM_2A6>


> <BOM_2B6>


> <BOM_2C8>


> <BOM_2C9>


> <BOM_2C19>


> <BOM_2D6>


> <BOM_2E1>
<21,19;Reduction;R1>
<20,19;Reduction;R1>

> <BOM_3A4>
<1,2;EpOxidation;R1>
<21,19;Reduction;R2>
<20,19;Reduction;R2>

> <References>
Chae, Y.H.; Yun, C.H.; Guengerich, F.P.; Kadlubar, F.F.; El-Bayoumy, K. Roles of Human Hepatic and Pulmonary Cytochrome P450 Enzymes in the Metabolism of the Environmental Carcinogen 6-Nitrochrysene. Cancer Res. 1993, 53, 2028-2034. 

> <FLAG_COMMENTS>


$$$$
6_methylchrysene
  CDK     05091811453D

 19 22  0  0  0  0  0  0  0  0999 V2000
   -0.0120    1.4320    0.0600 C   0  0  0  0  0  0  0  0  0  0  0  0
   -0.0320    0.0250   -0.0900 C   0  0  0  0  0  0  0  0  0  0  0  0
    1.2160    2.1090    0.2760 C   0  0  0  0  0  0  0  0  0  0  0  0
   -1.2300    2.1260   -0.0120 C   0  0  0  0  0  0  0  0  0  0  0  0
   -1.2590   -0.6530   -0.3060 C   0  0  0  0  0  0  0  0  0  0  0  0
    1.1830   -0.6670   -0.0180 C   0  0  0  0  0  0  0  0  0  0  0  0
    2.4240    1.3760    0.3430 C   0  0  0  0  0  0  0  0  0  0  0  0
    1.2790    3.5050    0.4290 C   0  0  0  0  0  0  0  0  0  0  0  0
   -2.4370    1.4680   -0.2240 C   0  0  0  0  0  0  0  0  0  0  0  0
   -2.4600    0.0880   -0.3710 C   0  0  0  0  0  0  0  0  0  0  0  0
   -1.3430   -2.0470   -0.4620 C   0  0  0  0  0  0  0  0  0  0  0  0
    2.3960   -0.0150    0.1940 C   0  0  0  0  0  0  0  0  0  0  0  0
    3.6350   -0.8460    0.2540 C   0  0  0  0  0  0  0  0  0  0  0  0
    3.6310    2.0590    0.5570 C   0  0  0  0  0  0  0  0  0  0  0  0
    2.4850    4.1680    0.6420 C   0  0  0  0  0  0  0  0  0  0  0  0
   -3.6800   -0.5540   -0.5830 C   0  0  0  0  0  0  0  0  0  0  0  0
   -2.5640   -2.6850   -0.6730 C   0  0  0  0  0  0  0  0  0  0  0  0
    3.6650    3.4420    0.7060 C   0  0  0  0  0  0  0  0  0  0  0  0
   -3.7330   -1.9370   -0.7330 C   0  0  0  0  0  0  0  0  0  0  0  0
  1  2  2  0  0  0  0 
  1  3  1  0  0  0  0 
  1  4  1  0  0  0  0 
  2  5  1  0  0  0  0 
  2  6  1  0  0  0  0 
  3  7  2  0  0  0  0 
  3  8  1  0  0  0  0 
  4  9  2  0  0  0  0 
  5 10  2  0  0  0  0 
  5 11  1  0  0  0  0 
  6 12  2  0  0  0  0 
  7 12  1  0  0  0  0 
  7 14  1  0  0  0  0 
  8 15  2  0  0  0  0 
  9 10  1  0  0  0  0 
 10 16  1  0  0  0  0 
 11 17  2  0  0  0  0 
 12 13  1  0  0  0  0 
 14 18  2  0  0  0  0 
 15 18  1  0  0  0  0 
 16 19  2  0  0  0  0 
 17 19  1  0  0  0  0 
M  END
> <InChIKey>
ASVDRLYVNFOSCI-UHFFFAOYSA-N

> <PubChem_CID>
15564

> <BOM_1A2>
<11,H;Hydroxylation;R1>
<13,H;Hydroxylation;R2>
<16,19;EpOxidation;R3>

> <BOM_2A6>


> <BOM_2B6>


> <BOM_2C8>


> <BOM_2C9>


> <BOM_2C19>


> <BOM_2D6>
<13,H;Hydroxylation;R1>
<16,19;EpOxidation;R2>

> <BOM_2E1>
<13,H;Hydroxylation;R1>
<16,19;EpOxidation;R2>

> <BOM_3A4>
<11,H;Hydroxylation;R1>
<13,H;Hydroxylation;R2>
<14,H;Hydroxylation;R3>
<19,H;Hydroxylation;R4>
<16,19;EpOxidation;R5>

> <References>
Koehl et al.,Cancer Res.,56,316,1996

> <FLAG_COMMENTS>
Metabolites lower than 0.02 is not considered

$$$$
7-benzyloxy-4-trifluoromethylcoumarin
  CDK     05091811453D

 20 21  0  0  0  0  0  0  0  0999 V2000
    1.2810    0.6620    0.0060 C   0  0  0  0  0  0  0  0  0  0  0  0
    0.1060    1.3820   -0.1990 C   0  0  0  0  0  0  0  0  0  0  0  0
   -1.0910    0.6950   -0.3730 C   0  0  0  0  0  0  0  0  0  0  0  0
   -2.2040    1.4660   -0.5690 O   0  0  0  0  0  0  0  0  0  0  0  0
   -3.3670    0.6630   -0.7360 C   0  0  0  0  0  0  0  0  0  0  0  0
   -4.5440    1.5820   -0.9480 C   0  0  0  0  0  0  0  0  0  0  0  0
   -5.7980    0.7630   -1.1290 C   0  0  0  0  0  0  0  0  0  0  0  0
   -6.9750    1.6820   -1.3410 C   0  0  0  0  0  0  0  0  0  0  0  0
   -1.0980   -0.7000   -0.3410 C   0  0  0  0  0  0  0  0  0  0  0  0
    0.0880   -1.4050   -0.1350 C   0  0  0  0  0  0  0  0  0  0  0  0
    1.2970   -0.7310    0.0420 C   0  0  0  0  0  0  0  0  0  0  0  0
    2.5660   -1.4230    0.2610 C   0  0  0  0  0  0  0  0  0  0  0  0
    2.6140   -2.9130    0.3040 C   0  0  0  0  0  0  0  0  0  0  0  0
    1.8410   -3.4180    1.2990 F   0  0  0  0  0  0  0  0  0  0  0  0
    3.8700   -3.3870    0.5160 F   0  0  0  0  0  0  0  0  0  0  0  0
    2.1840   -3.4700   -0.8570 F   0  0  0  0  0  0  0  0  0  0  0  0
    3.6670   -0.6850    0.4180 C   0  0  0  0  0  0  0  0  0  0  0  0
    3.6810    0.7770    0.3850 C   0  0  0  0  0  0  0  0  0  0  0  0
    4.7240    1.4010    0.5360 O   0  0  0  0  0  0  0  0  0  0  0  0
    2.4630    1.4080    0.1760 O   0  0  0  0  0  0  0  0  0  0  0  0
  1  2  1  0  0  0  0 
  1 11  2  0  0  0  0 
  1 20  1  0  0  0  0 
  2  3  2  0  0  0  0 
  3  4  1  0  0  0  0 
  3  9  1  0  0  0  0 
  4  5  1  0  0  0  0 
  5  6  1  0  0  0  0 
  6  7  1  0  0  0  0 
  7  8  1  0  0  0  0 
  9 10  2  0  0  0  0 
 10 11  1  0  0  0  0 
 11 12  1  0  0  0  0 
 12 13  1  0  0  0  0 
 12 17  2  0  0  0  0 
 13 14  1  0  0  0  0 
 13 15  1  0  0  0  0 
 13 16  1  0  0  0  0 
 17 18  1  0  0  0  0 
 18 19  2  0  0  0  0 
 18 20  1  0  0  0  0 
M  END
> <InChIKey>
BXGYIRIVTYGQAU-UHFFFAOYSA-N

> <PubChem_CID>
2267955

> <BOM_1A2>
<5,4;Cleavage;R1>
<5,H;Oxidation;R1>

> <BOM_2A6>


> <BOM_2B6>
<5,4;Cleavage;R1>
<5,H;Oxidation;R1>

> <BOM_2C8>
<5,4;Cleavage;R1>
<5,H;Oxidation;R1>

> <BOM_2C9>
<5,4;Cleavage;R1>
<5,H;Oxidation;R1>

> <BOM_2C19>
<5,4;Cleavage;R1>
<5,H;Oxidation;R1>

> <BOM_2D6>


> <BOM_2E1>


> <BOM_3A4>
<5,4;Cleavage;R1>
<5,H;Oxidation;R1>

> <References>
Donato et al.,Drug Metab. Disp.32,699,2004

> <FLAG_COMMENTS>
Rate of metbolite for CYP2C8 is low and not recorded in Xenosite.

$$$$
7-benzyloxyquinoline
  CDK     05091811453D

 18 20  0  0  0  0  0  0  0  0999 V2000
    0.1470    0.4260   -0.4390 C   0  0  0  0  0  0  0  0  0  0  0  0
    0.0110   -0.6010    0.5140 C   0  0  0  0  0  0  0  0  0  0  0  0
    1.4140    0.9480   -0.6840 C   0  0  0  0  0  0  0  0  0  0  0  0
   -0.9600    0.9200   -1.1290 C   0  0  0  0  0  0  0  0  0  0  0  0
   -1.2620   -1.1050    0.7410 C   0  0  0  0  0  0  0  0  0  0  0  0
    1.0690   -1.0870    1.1860 N   0  0  0  0  0  0  0  0  0  0  0  0
    2.5120    0.4550    0.0040 C   0  0  0  0  0  0  0  0  0  0  0  0
   -2.2240    0.3960   -0.8800 C   0  0  0  0  0  0  0  0  0  0  0  0
   -2.3790   -0.6200    0.0570 C   0  0  0  0  0  0  0  0  0  0  0  0
   -3.5750   -1.2020    0.3740 O   0  0  0  0  0  0  0  0  0  0  0  0
   -4.6440   -0.6360   -0.3790 C   0  0  0  0  0  0  0  0  0  0  0  0
   -5.9200   -1.3020    0.0100 C   0  0  0  0  0  0  0  0  0  0  0  0
    2.2850   -0.5550    0.9210 C   0  0  0  0  0  0  0  0  0  0  0  0
   -6.6890   -0.7850    1.0520 C   0  0  0  0  0  0  0  0  0  0  0  0
   -7.8810   -1.4080    1.4160 C   0  0  0  0  0  0  0  0  0  0  0  0
   -8.3050   -2.5490    0.7390 C   0  0  0  0  0  0  0  0  0  0  0  0
   -7.5380   -3.0670   -0.3020 C   0  0  0  0  0  0  0  0  0  0  0  0
   -6.3470   -2.4450   -0.6670 C   0  0  0  0  0  0  0  0  0  0  0  0
  1  2  2  0  0  0  0 
  1  3  1  0  0  0  0 
  1  4  1  0  0  0  0 
  2  5  1  0  0  0  0 
  2  6  1  0  0  0  0 
  3  7  2  0  0  0  0 
  4  8  2  0  0  0  0 
  5  9  2  0  0  0  0 
  6 13  2  0  0  0  0 
  7 13  1  0  0  0  0 
  8  9  1  0  0  0  0 
  9 10  1  0  0  0  0 
 10 11  1  0  0  0  0 
 11 12  1  0  0  0  0 
 12 14  1  0  0  0  0 
 12 18  2  0  0  0  0 
 14 15  2  0  0  0  0 
 15 16  1  0  0  0  0 
 16 17  2  0  0  0  0 
 17 18  1  0  0  0  0 
M  END
> <InChIKey>
SIDLHXXVIBTSJZ-UHFFFAOYSA-N

> <PubChem_CID>
3035604

> <BOM_1A2>
<11,H;Oxidation;R1>
<11,10;Cleavage;R1>

> <BOM_2A6>


> <BOM_2B6>


> <BOM_2C8>


> <BOM_2C9>


> <BOM_2C19>


> <BOM_2D6>


> <BOM_2E1>


> <BOM_3A4>
<11,H;Oxidation;R1>
<11,10;Cleavage;R1>

> <References>
Stresser et al.,Drug Metab. Disp.,30,845,2002

> <FLAG_COMMENTS>
Xenosite’s reported wrong SoMs.

$$$$
7-benzyloxyresorufin
  CDK     05091811453D

 23 26  0  0  0  0  0  0  0  0999 V2000
    5.1790    1.2130    0.5290 O   0  0  0  0  0  0  0  0  0  0  0  0
    9.8540    1.3000    0.0400 O   0  0  0  0  0  0  0  0  0  0  0  0
    0.4990    1.0090    0.9630 O   0  0  0  0  0  0  0  0  0  0  0  0
    5.0240   -1.3890   -0.6930 N   0  0  0  0  0  0  0  0  0  0  0  0
    6.3040    0.5560    0.0890 C   0  0  0  0  0  0  0  0  0  0  0  0
    6.2400   -0.7100   -0.5070 C   0  0  0  0  0  0  0  0  0  0  0  0
    3.9680    0.5580    0.3550 C   0  0  0  0  0  0  0  0  0  0  0  0
    3.9540   -0.7820   -0.2820 C   0  0  0  0  0  0  0  0  0  0  0  0
    7.5240    1.2060    0.2600 C   0  0  0  0  0  0  0  0  0  0  0  0
    8.7010    0.5940   -0.1660 C   0  0  0  0  0  0  0  0  0  0  0  0
    7.4250   -1.3130   -0.9290 C   0  0  0  0  0  0  0  0  0  0  0  0
    8.6480   -0.6670   -0.7600 C   0  0  0  0  0  0  0  0  0  0  0  0
    2.8360    1.1300    0.7560 C   0  0  0  0  0  0  0  0  0  0  0  0
    2.6450   -1.4340   -0.4440 C   0  0  0  0  0  0  0  0  0  0  0  0
    1.5350    0.4730    0.5900 C   0  0  0  0  0  0  0  0  0  0  0  0
    1.5210   -0.8530   -0.0400 C   0  0  0  0  0  0  0  0  0  0  0  0
   10.9940    0.5850   -0.4300 C   0  0  0  0  0  0  0  0  0  0  0  0
   12.2160    1.4010   -0.1810 C   0  0  0  0  0  0  0  0  0  0  0  0
   12.9130    1.2670    1.0190 C   0  0  0  0  0  0  0  0  0  0  0  0
   14.0550    2.0300    1.2520 C   0  0  0  0  0  0  0  0  0  0  0  0
   14.5020    2.9270    0.2850 C   0  0  0  0  0  0  0  0  0  0  0  0
   13.8080    3.0620   -0.9150 C   0  0  0  0  0  0  0  0  0  0  0  0
   12.6660    2.3000   -1.1480 C   0  0  0  0  0  0  0  0  0  0  0  0
  1  5  1  0  0  0  0 
  1  7  1  0  0  0  0 
  2 10  1  0  0  0  0 
  2 17  1  0  0  0  0 
  3 15  2  0  0  0  0 
  4  6  1  0  0  0  0 
  4  8  2  0  0  0  0 
  5  6  2  0  0  0  0 
  5  9  1  0  0  0  0 
  6 11  1  0  0  0  0 
  7  8  1  0  0  0  0 
  7 13  2  0  0  0  0 
  8 14  1  0  0  0  0 
  9 10  2  0  0  0  0 
 10 12  1  0  0  0  0 
 11 12  2  0  0  0  0 
 13 15  1  0  0  0  0 
 14 16  2  0  0  0  0 
 15 16  1  0  0  0  0 
 17 18  1  0  0  0  0 
 18 19  1  0  0  0  0 
 18 23  2  0  0  0  0 
 19 20  2  0  0  0  0 
 20 21  1  0  0  0  0 
 21 22  2  0  0  0  0 
 22 23  1  0  0  0  0 
M  END
> <InChIKey>
XNZRYTITWLGTJS-UHFFFAOYSA-N

> <PubChem_CID>
114982

> <BOM_1A2>
<17,H;Oxidation;R1>
<17,2;Cleavage;R1>

> <BOM_2A6>


> <BOM_2B6>
<17,H;Oxidation;R1>
<17,2;Cleavage;R1>

> <BOM_2C8>
<17,H;Oxidation;R1>
<17,2;Cleavage;R1>

> <BOM_2C9>


> <BOM_2C19>


> <BOM_2D6>


> <BOM_2E1>


> <BOM_3A4>
<17,H;Oxidation;R1>
<17,2;Cleavage;R1>

> <References>
Waxman et al., Arch. Biochem. Biophys., 1991, 290, 160-166
Niwa et al.,Xenobiotica,33,717,2003

> <FLAG_COMMENTS>


$$$$
7-ethoxycoumarin
  CDK     05091811453D

 14 15  0  0  0  0  0  0  0  0999 V2000
    1.3350    0.6350    0.0650 C   0  0  0  0  0  0  0  0  0  0  0  0
    0.1530    1.3550   -0.0750 C   0  0  0  0  0  0  0  0  0  0  0  0
   -1.0500    0.6620   -0.1950 C   0  0  0  0  0  0  0  0  0  0  0  0
   -2.1730    1.4310   -0.3300 O   0  0  0  0  0  0  0  0  0  0  0  0
   -3.3420    0.6270   -0.4450 C   0  0  0  0  0  0  0  0  0  0  0  0
   -4.5300    1.5460   -0.5890 C   0  0  0  0  0  0  0  0  0  0  0  0
   -1.0530   -0.7360   -0.1750 C   0  0  0  0  0  0  0  0  0  0  0  0
    0.1400   -1.4460   -0.0340 C   0  0  0  0  0  0  0  0  0  0  0  0
    1.3410   -0.7550    0.0870 C   0  0  0  0  0  0  0  0  0  0  0  0
    2.5980   -1.4580    0.2340 C   0  0  0  0  0  0  0  0  0  0  0  0
    3.7280   -0.7630    0.3470 C   0  0  0  0  0  0  0  0  0  0  0  0
    3.7550    0.7030    0.3280 C   0  0  0  0  0  0  0  0  0  0  0  0
    4.8120    1.3130    0.4350 O   0  0  0  0  0  0  0  0  0  0  0  0
    2.5360    1.3580    0.1850 O   0  0  0  0  0  0  0  0  0  0  0  0
  1  2  1  0  0  0  0 
  1  9  2  0  0  0  0 
  1 14  1  0  0  0  0 
  2  3  2  0  0  0  0 
  3  4  1  0  0  0  0 
  3  7  1  0  0  0  0 
  4  5  1  0  0  0  0 
  5  6  1  0  0  0  0 
  7  8  2  0  0  0  0 
  8  9  1  0  0  0  0 
  9 10  1  0  0  0  0 
 10 11  2  0  0  0  0 
 11 12  1  0  0  0  0 
 12 13  2  0  0  0  0 
 12 14  1  0  0  0  0 
M  END
> <InChIKey>
LIFAQMGORKPVDH-UHFFFAOYSA-N

> <PubChem_CID>
35703

> <BOM_1A2>
<5,4;Cleavage;R1>
<5,H;Oxidaiton;R1>
<11,H;Hydroxylation;R2>

> <BOM_2A6>
<5,4;Cleavage;R1>
<5,H;Oxidaiton;R1>
<11,H;Hydroxylation;R2>

> <BOM_2B6>
<5,4;Cleavage;R1>
<5,H;Oxidaiton;R1>

> <BOM_2C8>
<5,4;Cleavage;R1>
<5,H;Oxidaiton;R1>

> <BOM_2C9>
<5,4;Cleavage;R1>
<5,H;Oxidaiton;R1>

> <BOM_2C19>
<5,4;Cleavage;R1>
<5,H;Oxidaiton;R1>

> <BOM_2D6>
<5,4;Cleavage;R1>
<5,H;Oxidaiton;R1>

> <BOM_2E1>
<5,4;Cleavage;R1>
<5,H;Oxidaiton;R1>

> <BOM_3A4>
<5,4;Cleavage;R1>
<5,H;Oxidaiton;R1>

> <References>
K. H. Kim, E. M. Isin, C. H. Yun, D. H. Kim, F. P. Guengerich, FEBS J. 2006, 273, 2223-2231.
T. Shimada, F. Tsumura, H. Yamazaki, Drug Metab. Dispos. 1999, 27, 1274-1280.
Yun et al.,J. Bio. Chem.,280,12279,2005

> <FLAG_COMMENTS>


$$$$
7-ethoxyresorufin
  CDK     05091811452D

 18 20  0  0  0  0  0  0  0  0999 V2000
    5.5300    1.0000    0.0000 O   0  0  0  0  0  0  0  0  0  0  0  0
    9.0600    1.0240    0.0000 O   0  0  0  0  0  0  0  0  0  0  0  0
    2.0000    1.0240    0.0000 O   0  0  0  0  0  0  0  0  0  0  0  0
    5.5300   -1.0000    0.0000 N   0  0  0  0  0  0  0  0  0  0  0  0
    6.3960    0.5000    0.0000 C   0  0  0  0  0  0  0  0  0  0  0  0
    6.3960   -0.5000    0.0000 C   0  0  0  0  0  0  0  0  0  0  0  0
    4.6640    0.5000    0.0000 C   0  0  0  0  0  0  0  0  0  0  0  0
    4.6640   -0.5000    0.0000 C   0  0  0  0  0  0  0  0  0  0  0  0
    7.2900    1.0350    0.0000 C   0  0  0  0  0  0  0  0  0  0  0  0
    8.1960    0.5210    0.0000 C   0  0  0  0  0  0  0  0  0  0  0  0
    7.2900   -1.0350    0.0000 C   0  0  0  0  0  0  0  0  0  0  0  0
    8.1960   -0.5210    0.0000 C   0  0  0  0  0  0  0  0  0  0  0  0
    3.7700    1.0350    0.0000 C   0  0  0  0  0  0  0  0  0  0  0  0
    3.7700   -1.0350    0.0000 C   0  0  0  0  0  0  0  0  0  0  0  0
    2.8640    0.5210    0.0000 C   0  0  0  0  0  0  0  0  0  0  0  0
    2.8640   -0.5210    0.0000 C   0  0  0  0  0  0  0  0  0  0  0  0
    9.9280    0.5280    0.0000 C   0  0  0  0  0  0  0  0  0  0  0  0
   10.7920    1.0310    0.0000 C   0  0  0  0  0  0  0  0  0  0  0  0
  1  5  1  0  0  0  0 
  1  7  1  0  0  0  0 
  2 10  1  0  0  0  0 
  2 17  1  0  0  0  0 
  3 15  2  0  0  0  0 
  4  6  1  0  0  0  0 
  4  8  2  0  0  0  0 
  5  6  2  0  0  0  0 
  5  9  1  0  0  0  0 
  6 11  1  0  0  0  0 
  7  8  1  0  0  0  0 
  7 13  2  0  0  0  0 
  8 14  1  0  0  0  0 
  9 10  2  0  0  0  0 
 10 12  1  0  0  0  0 
 11 12  2  0  0  0  0 
 13 15  1  0  0  0  0 
 14 16  2  0  0  0  0 
 15 16  1  0  0  0  0 
 17 18  1  0  0  0  0 
M  END
> <InChIKey>
CRCWUBLTFGOMDD-UHFFFAOYSA-N

> <PubChem_CID>
3294

> <BOM_1A2>
<17,2;Cleavage;R1>
<17,H;Oxidation;R1>

> <BOM_2A6>


> <BOM_2B6>


> <BOM_2C8>


> <BOM_2C9>
<17,2;Cleavage;R1>
<17,H;Oxidation;R1>

> <BOM_2C19>


> <BOM_2D6>


> <BOM_2E1>
<17,2;Cleavage;R1>
<17,H;Oxidation;R1>

> <BOM_3A4>


> <References>
Qwihee P. Lee, Alan G. Fantel and Mont R. Juchau Biochemical Pharmacology Volume 42, Issue 12, 27 November 1991, Pages 2377-2385 

> <FLAG_COMMENTS>


$$$$
7-hydroxy-delta_8_tetrahydrocannabinol
  CDK     05091811453D

 24 26  0  0  0  0  0  0  0  0999 V2000
   -1.7450   -1.9170    0.7430 C   0  0  0  0  0  0  0  0  0  0  0  0
   -2.9230   -1.1120    0.2230 C   0  0  0  0  0  0  0  0  0  0  0  0
   -2.5030   -0.0560   -0.7820 C   0  0  0  0  0  0  0  0  0  0  0  0
   -1.2010    0.5890   -0.4410 C   0  0  0  0  0  0  0  0  0  0  0  0
   -0.7160    1.7130   -1.1200 C   0  0  0  0  0  0  0  0  0  0  0  0
    0.4960    2.3110   -0.7830 C   0  0  0  0  0  0  0  0  0  0  0  0
    1.2710    1.7820    0.2440 C   0  0  0  0  0  0  0  0  0  0  0  0
    0.8170    0.6470    0.9110 C   0  0  0  0  0  0  0  0  0  0  0  0
   -0.3950    0.0450    0.5610 C   0  0  0  0  0  0  0  0  0  0  0  0
   -0.7110   -1.0780    1.2740 O   0  0  0  0  0  0  0  0  0  0  0  0
   -3.6470    0.9280   -1.0050 C   0  0  0  0  0  0  0  0  0  0  0  0
   -4.9690    0.2560   -1.1900 C   0  0  0  0  0  0  0  0  0  0  0  0
   -5.1550   -1.0400   -0.9130 C   0  0  0  0  0  0  0  0  0  0  0  0
   -4.0910   -1.9160   -0.3430 C   0  0  0  0  0  0  0  0  0  0  0  0
   -1.4150    2.2640   -2.1570 O   0  0  0  0  0  0  0  0  0  0  0  0
    2.5660    2.3890    0.6690 C   0  0  0  0  0  0  0  0  0  0  0  0
    3.2920    3.1740   -0.4020 C   0  0  0  0  0  0  0  0  0  0  0  0
    3.8920    2.2560   -1.4400 C   0  0  0  0  0  0  0  0  0  0  0  0
    4.5990    3.0740   -2.4900 C   0  0  0  0  0  0  0  0  0  0  0  0
    5.1970    2.1570   -3.5280 C   0  0  0  0  0  0  0  0  0  0  0  0
   -6.0760    1.0920   -1.7180 C   0  0  0  0  0  0  0  0  0  0  0  0
   -1.1470   -2.8090   -0.3300 C   0  0  0  0  0  0  0  0  0  0  0  0
   -2.1520   -2.8040    1.9020 C   0  0  0  0  0  0  0  0  0  0  0  0
   -4.6560   -2.7510    0.6490 O   0  0  0  0  0  0  0  0  0  0  0  0
  1  2  1  0  0  0  0 
  1 10  1  0  0  0  0 
  1 22  1  0  0  0  0 
  1 23  1  0  0  0  0 
  2  3  1  0  0  0  0 
  2 14  1  0  0  0  0 
  3  4  1  0  0  0  0 
  3 11  1  0  0  0  0 
  4  5  1  0  0  0  0 
  4  9  2  0  0  0  0 
  5  6  2  0  0  0  0 
  5 15  1  0  0  0  0 
  6  7  1  0  0  0  0 
  7  8  2  0  0  0  0 
  7 16  1  0  0  0  0 
  8  9  1  0  0  0  0 
  9 10  1  0  0  0  0 
 11 12  1  0  0  0  0 
 12 13  2  0  0  0  0 
 12 21  1  0  0  0  0 
 13 14  1  0  0  0  0 
 14 24  1  0  0  0  0 
 16 17  1  0  0  0  0 
 17 18  1  0  0  0  0 
 18 19  1  0  0  0  0 
 19 20  1  0  0  0  0 
M  END
> <InChIKey>
URRJUSLCXVXZOX-KNBMTAEXSA-N

> <PubChem_CID>


> <BOM_1A2>
<14,24;Oxidation;R1>

> <BOM_2A6>
<14,24;Oxidation;R1>

> <BOM_2B6>


> <BOM_2C8>
<14,24;Oxidation;R1>

> <BOM_2C9>
<14,24;Oxidation;R1>

> <BOM_2C19>


> <BOM_2D6>


> <BOM_2E1>


> <BOM_3A4>
<14,24;Oxidation;R1>

> <References>
Matsunaga, T.; Kishi, N.; Higuchi, S.; Watanabe, K.; Ohshima, T.; Yamamoto, I. CYP3A4 is a Major Isoform Responsible for Oxidation of 7-Hydroxy-Delta(8)-Tetrahydrocannabinol to 7-Oxo-Delta(8)-Tetrahydrocannabinol in Human Liver Microsomes. Drug Metab. Dispos. 2000, 28, 1291-1296.

> <FLAG_COMMENTS>


$$$$
7-methoxycoumarin
  CDK     05091811452D

 13 14  0  0  0  0  0  0  0  0999 V2000
    6.3580   -1.0350    0.0000 O   0  0  0  0  0  0  0  0  0  0  0  0
    2.8660   -1.0000    0.0000 O   0  0  0  0  0  0  0  0  0  0  0  0
    8.1280   -1.0240    0.0000 O   0  0  0  0  0  0  0  0  0  0  0  0
    5.4640    0.5000    0.0000 C   0  0  0  0  0  0  0  0  0  0  0  0
    5.4640   -0.5000    0.0000 C   0  0  0  0  0  0  0  0  0  0  0  0
    4.5980   -1.0000    0.0000 C   0  0  0  0  0  0  0  0  0  0  0  0
    4.5980    1.0000    0.0000 C   0  0  0  0  0  0  0  0  0  0  0  0
    3.7320   -0.5000    0.0000 C   0  0  0  0  0  0  0  0  0  0  0  0
    3.7320    0.5000    0.0000 C   0  0  0  0  0  0  0  0  0  0  0  0
    6.3580    1.0350    0.0000 C   0  0  0  0  0  0  0  0  0  0  0  0
    7.2640    0.5210    0.0000 C   0  0  0  0  0  0  0  0  0  0  0  0
    7.2640   -0.5210    0.0000 C   0  0  0  0  0  0  0  0  0  0  0  0
    2.0000   -0.5000    0.0000 C   0  0  0  0  0  0  0  0  0  0  0  0
  1  5  1  0  0  0  0 
  1 12  1  0  0  0  0 
  2  8  1  0  0  0  0 
  2 13  1  0  0  0  0 
  3 12  2  0  0  0  0 
  4  5  2  0  0  0  0 
  4  7  1  0  0  0  0 
  4 10  1  0  0  0  0 
  5  6  1  0  0  0  0 
  6  8  2  0  0  0  0 
  7  9  2  0  0  0  0 
  8  9  1  0  0  0  0 
 10 11  2  0  0  0  0 
 11 12  1  0  0  0  0 
M  END
> <InChIKey>
LIIALPBMIOVAHH-UHFFFAOYSA-N

> <PubChem_CID>
10748

> <BOM_1A2>
<11,H;Hydroxylation;R1>
<13,H;Oxidation;R2>
<13,2;Cleavage;R2>

> <BOM_2A6>
<11,H;Hydroxylation;R1>
<13,H;Oxidation;R2>
<13,2;Cleavage;R2>

> <BOM_2B6>


> <BOM_2C8>


> <BOM_2C9>


> <BOM_2C19>


> <BOM_2D6>


> <BOM_2E1>


> <BOM_3A4>


> <References>
K. H. Kim, E. M. Isin, C. H. Yun, D. H. Kim, F. P. Guengerich, FEBS J. 2006, 273, 2223-2231.
Yun et al.,J. Bio. Chem.,280,12279,2005

> <FLAG_COMMENTS>


$$$$
7-methoxyresorufin
  CDK     05091811452D

 17 19  0  0  0  0  0  0  0  0999 V2000
    5.5300    1.0000    0.0000 O   0  0  0  0  0  0  0  0  0  0  0  0
    9.0600    1.0240    0.0000 O   0  0  0  0  0  0  0  0  0  0  0  0
    2.0000    1.0240    0.0000 O   0  0  0  0  0  0  0  0  0  0  0  0
    5.5300   -1.0000    0.0000 N   0  0  0  0  0  0  0  0  0  0  0  0
    6.3960    0.5000    0.0000 C   0  0  0  0  0  0  0  0  0  0  0  0
    6.3960   -0.5000    0.0000 C   0  0  0  0  0  0  0  0  0  0  0  0
    4.6640    0.5000    0.0000 C   0  0  0  0  0  0  0  0  0  0  0  0
    4.6640   -0.5000    0.0000 C   0  0  0  0  0  0  0  0  0  0  0  0
    7.2900    1.0350    0.0000 C   0  0  0  0  0  0  0  0  0  0  0  0
    8.1960    0.5210    0.0000 C   0  0  0  0  0  0  0  0  0  0  0  0
    7.2900   -1.0350    0.0000 C   0  0  0  0  0  0  0  0  0  0  0  0
    8.1960   -0.5210    0.0000 C   0  0  0  0  0  0  0  0  0  0  0  0
    3.7700    1.0350    0.0000 C   0  0  0  0  0  0  0  0  0  0  0  0
    3.7700   -1.0350    0.0000 C   0  0  0  0  0  0  0  0  0  0  0  0
    2.8640    0.5210    0.0000 C   0  0  0  0  0  0  0  0  0  0  0  0
    2.8640   -0.5210    0.0000 C   0  0  0  0  0  0  0  0  0  0  0  0
    9.9280    0.5280    0.0000 C   0  0  0  0  0  0  0  0  0  0  0  0
  1  5  1  0  0  0  0 
  1  7  1  0  0  0  0 
  2 10  1  0  0  0  0 
  2 17  1  0  0  0  0 
  3 15  2  0  0  0  0 
  4  6  1  0  0  0  0 
  4  8  2  0  0  0  0 
  5  6  2  0  0  0  0 
  5  9  1  0  0  0  0 
  6 11  1  0  0  0  0 
  7  8  1  0  0  0  0 
  7 13  2  0  0  0  0 
  8 14  1  0  0  0  0 
  9 10  2  0  0  0  0 
 10 12  1  0  0  0  0 
 11 12  2  0  0  0  0 
 13 15  1  0  0  0  0 
 14 16  2  0  0  0  0 
 15 16  1  0  0  0  0 
M  END
> <InChIKey>
KNYYMGDYROYBRE-UHFFFAOYSA-N

> <PubChem_CID>
119220

> <BOM_1A2>
<17,2;Cleavage;R1>
<17,H;Oxidation;R1>

> <BOM_2A6>


> <BOM_2B6>


> <BOM_2C8>


> <BOM_2C9>


> <BOM_2C19>


> <BOM_2D6>


> <BOM_2E1>
<17,2;Cleavage;R1>
<17,H;Oxidation;R1>

> <BOM_3A4>


> <References>
Qwihee P. Lee, Alan G. Fantel and Mont R. Juchau Biochemical Pharmacology Volume 42, Issue 12, 27 November 1991, Pages 2377-2385 

> <FLAG_COMMENTS>


$$$$
7-pentoxyresorufin
  CDK     05091811453D

 21 23  0  0  0  0  0  0  0  0999 V2000
    5.2650    1.2870   -0.3200 O   0  0  0  0  0  0  0  0  0  0  0  0
    9.9660    1.2130   -0.3450 O   0  0  0  0  0  0  0  0  0  0  0  0
    0.5630    1.2360   -0.2660 O   0  0  0  0  0  0  0  0  0  0  0  0
    5.1490   -1.5190    0.3120 N   0  0  0  0  0  0  0  0  0  0  0  0
    6.4070    0.5370   -0.1610 C   0  0  0  0  0  0  0  0  0  0  0  0
    6.3620   -0.8290    0.1460 C   0  0  0  0  0  0  0  0  0  0  0  0
    4.0580    0.6230   -0.1600 C   0  0  0  0  0  0  0  0  0  0  0  0
    4.0640   -0.8250    0.1660 C   0  0  0  0  0  0  0  0  0  0  0  0
    7.6240    1.1950   -0.3200 C   0  0  0  0  0  0  0  0  0  0  0  0
    8.8180    0.4910   -0.1730 C   0  0  0  0  0  0  0  0  0  0  0  0
    7.5620   -1.5240    0.2920 C   0  0  0  0  0  0  0  0  0  0  0  0
    8.7830   -0.8690    0.1340 C   0  0  0  0  0  0  0  0  0  0  0  0
    2.9110    1.2820   -0.2970 C   0  0  0  0  0  0  0  0  0  0  0  0
    2.7570   -1.4820    0.3260 C   0  0  0  0  0  0  0  0  0  0  0  0
    1.6110    0.6200   -0.1370 C   0  0  0  0  0  0  0  0  0  0  0  0
    1.6170   -0.8130    0.1850 C   0  0  0  0  0  0  0  0  0  0  0  0
   11.1220    0.4000   -0.1720 C   0  0  0  0  0  0  0  0  0  0  0  0
   12.3390    1.2660   -0.3800 C   0  0  0  0  0  0  0  0  0  0  0  0
   13.5860    0.4360   -0.2040 C   0  0  0  0  0  0  0  0  0  0  0  0
   14.8040    1.3010   -0.4110 C   0  0  0  0  0  0  0  0  0  0  0  0
   16.0500    0.4700   -0.2350 C   0  0  0  0  0  0  0  0  0  0  0  0
  1  5  1  0  0  0  0 
  1  7  1  0  0  0  0 
  2 10  1  0  0  0  0 
  2 17  1  0  0  0  0 
  3 15  2  0  0  0  0 
  4  6  1  0  0  0  0 
  4  8  2  0  0  0  0 
  5  6  2  0  0  0  0 
  5  9  1  0  0  0  0 
  6 11  1  0  0  0  0 
  7  8  1  0  0  0  0 
  7 13  2  0  0  0  0 
  8 14  1  0  0  0  0 
  9 10  2  0  0  0  0 
 10 12  1  0  0  0  0 
 11 12  2  0  0  0  0 
 13 15  1  0  0  0  0 
 14 16  2  0  0  0  0 
 15 16  1  0  0  0  0 
 17 18  1  0  0  0  0 
 18 19  1  0  0  0  0 
 19 20  1  0  0  0  0 
 20 21  1  0  0  0  0 
M  END
> <InChIKey>
ZPSOKQFFOYYPKC-UHFFFAOYSA-N

> <PubChem_CID>
107683

> <BOM_1A2>
<17,H;Oxidation;R1>
<17,2;Cleavage;R1>

> <BOM_2A6>


> <BOM_2B6>
<17,H;Oxidation;R1>
<17,2;Cleavage;R1>

> <BOM_2C8>


> <BOM_2C9>


> <BOM_2C19>


> <BOM_2D6>
<17,H;Oxidation;R1>
<17,2;Cleavage;R1>

> <BOM_2E1>


> <BOM_3A4>
<17,H;Oxidation;R1>
<17,2;Cleavage;R1>

> <References>
Hanna et al., Arch. Biochem. Biophys., 2000, 376, 206-216
Qwihee P. Lee, Alan G. Fantel and Mont R. Juchau Biochemical Pharmacology Volume 42, Issue 12, 27 November 1991, Pages 2377-2385 

> <FLAG_COMMENTS>


$$$$
7MBAC
  CDK     05091811452D

 19 22  0  0  0  0  0  0  0  0999 V2000
    1.0720   -1.0310    0.0000 C   0  0  0  0  0  0  0  0  0  0  0  0
    1.7860   -0.6190    0.0000 C   0  0  0  0  0  0  0  0  0  0  0  0
    1.7860    0.2060    0.0000 C   0  0  0  0  0  0  0  0  0  0  0  0
    1.0720    0.6190    0.0000 C   0  0  0  0  0  0  0  0  0  0  0  0
    0.3570    0.2060    0.0000 C   0  0  0  0  0  0  0  0  0  0  0  0
   -0.3570    0.6190    0.0000 N   0  0  0  0  0  0  0  0  0  0  0  0
   -1.0720    0.2060    0.0000 C   0  0  0  0  0  0  0  0  0  0  0  0
   -1.7860    0.6190    0.0000 C   0  0  0  0  0  0  0  0  0  0  0  0
   -2.5010    0.2060    0.0000 C   0  0  0  0  0  0  0  0  0  0  0  0
   -2.5010   -0.6190    0.0000 C   0  0  0  0  0  0  0  0  0  0  0  0
   -1.7860   -1.0310    0.0000 C   0  0  0  0  0  0  0  0  0  0  0  0
   -1.0720   -0.6190    0.0000 C   0  0  0  0  0  0  0  0  0  0  0  0
   -0.3570   -1.0310    0.0000 C   0  0  0  0  0  0  0  0  0  0  0  0
    0.3570   -0.6190    0.0000 C   0  0  0  0  0  0  0  0  0  0  0  0
    1.0720    1.4440    0.0000 C   0  0  0  0  0  0  0  0  0  0  0  0
    1.7860    1.8560    0.0000 C   0  0  0  0  0  0  0  0  0  0  0  0
    2.5010    1.4440    0.0000 C   0  0  0  0  0  0  0  0  0  0  0  0
    2.5010    0.6190    0.0000 C   0  0  0  0  0  0  0  0  0  0  0  0
   -0.3570   -1.8560    0.0000 C   0  0  0  0  0  0  0  0  0  0  0  0
  1  2  2  0  0  0  0 
  1 14  1  0  0  0  0 
  2  3  1  0  0  0  0 
  3  4  1  0  0  0  0 
  3 18  2  0  0  0  0 
  4  5  1  0  0  0  0 
  4 15  2  0  0  0  0 
  5  6  1  0  0  0  0 
  5 14  2  0  0  0  0 
  6  7  2  0  0  0  0 
  7  8  1  0  0  0  0 
  7 12  1  0  0  0  0 
  8  9  2  0  0  0  0 
  9 10  1  0  0  0  0 
 10 11  2  0  0  0  0 
 11 12  1  0  0  0  0 
 12 13  2  0  0  0  0 
 13 14  1  0  0  0  0 
 13 19  1  0  0  0  0 
 15 16  1  0  0  0  0 
 16 17  2  0  0  0  0 
 17 18  1  0  0  0  0 
M  END
> <InChIKey>
LZUFUDJVBHLHFC-UHFFFAOYSA-N

> <PubChem_CID>
76861

> <BOM_1A2>
<1,2;EpOxidation;R1>
<10,11;EpOxidation;R2>
<17,18;EpOxidation;R3>
<10,H;Hydroxylation;R4>
<2,H;Hydroxylation;R5>
<19,H;Hydroxylation;R6>

> <BOM_2A6>


> <BOM_2B6>


> <BOM_2C8>


> <BOM_2C9>


> <BOM_2C19>


> <BOM_2D6>


> <BOM_2E1>


> <BOM_3A4>
<1,2;EpOxidation;R1>
<10,11;EpOxidation;R2>
<17,18;EpOxidation;R3>
<10,H;Hydroxylation;R4>
<2,H;Hydroxylation;R5>
<19,H;Hydroxylation;R6>

> <References>
Metabolism of Polycyclic Aza-aromatic Carcinogens Catalyzed by Four Expressed Human Cytochromes P450. Cancer Res. 1995, 55, 1052-1059. 
Roberts-Thompson, S.J.; McManus, M.E.; Tukey, R.H.; Gonzales, F.J.; Holder, G.M.

> <FLAG_COMMENTS>


$$$$
9_cis_retinal
  CDK     05091811453D

 21 21  0  0  0  0  0  0  0  0999 V2000
   12.4990    1.0310    1.0610 O   0  0  0  0  0  0  0  0  0  0  0  0
    1.8230   -1.7510    0.2600 C   0  0  0  0  0  0  0  0  0  0  0  0
    1.3690   -3.1400   -0.1700 C   0  0  0  0  0  0  0  0  0  0  0  0
    2.5050   -4.1340   -0.2070 C   0  0  0  0  0  0  0  0  0  0  0  0
    3.1130   -1.3120   -0.4120 C   0  0  0  0  0  0  0  0  0  0  0  0
    3.6130   -3.6580   -1.1210 C   0  0  0  0  0  0  0  0  0  0  0  0
    3.9010   -2.1920   -1.0640 C   0  0  0  0  0  0  0  0  0  0  0  0
    0.6680   -0.8150   -0.0490 C   0  0  0  0  0  0  0  0  0  0  0  0
    2.0300   -1.7590    1.7640 C   0  0  0  0  0  0  0  0  0  0  0  0
    3.3810    0.1120   -0.3320 C   0  0  0  0  0  0  0  0  0  0  0  0
    5.1350   -1.8110   -1.8100 C   0  0  0  0  0  0  0  0  0  0  0  0
    4.5710    0.6880   -0.1420 C   0  0  0  0  0  0  0  0  0  0  0  0
    4.8160    2.1040   -0.0660 C   0  0  0  0  0  0  0  0  0  0  0  0
    3.6550    3.0250   -0.2140 C   0  0  0  0  0  0  0  0  0  0  0  0
    6.0310    2.6280    0.1300 C   0  0  0  0  0  0  0  0  0  0  0  0
    7.2560    1.9020    0.2940 C   0  0  0  0  0  0  0  0  0  0  0  0
    8.4190    2.5280    0.4880 C   0  0  0  0  0  0  0  0  0  0  0  0
    9.6980    1.8960    0.6630 C   0  0  0  0  0  0  0  0  0  0  0  0
    9.7500    0.4060    0.6260 C   0  0  0  0  0  0  0  0  0  0  0  0
   10.7670    2.6730    0.8480 C   0  0  0  0  0  0  0  0  0  0  0  0
   12.1380    2.1950    1.0420 C   0  0  0  0  0  0  0  0  0  0  0  0
  1 21  2  0  0  0  0 
  2  3  1  0  0  0  0 
  2  5  1  0  0  0  0 
  2  8  1  0  0  0  0 
  2  9  1  0  0  0  0 
  3  4  1  0  0  0  0 
  4  6  1  0  0  0  0 
  5  7  2  0  0  0  0 
  5 10  1  0  0  0  0 
  6  7  1  0  0  0  0 
  7 11  1  0  0  0  0 
 10 12  2  0  0  0  0 
 12 13  1  0  0  0  0 
 13 14  1  0  0  0  0 
 13 15  2  0  0  0  0 
 15 16  1  0  0  0  0 
 16 17  2  0  0  0  0 
 17 18  1  0  0  0  0 
 18 19  1  0  0  0  0 
 18 20  2  0  0  0  0 
 20 21  1  0  0  0  0 
M  END
> <InChIKey>
NCYCYZXNIZJOKI-MKOSUFFBSA-N

> <PubChem_CID>
6436082

> <BOM_1A2>
<21,H;Hydroxylation;R1>

> <BOM_2A6>


> <BOM_2B6>


> <BOM_2C8>


> <BOM_2C9>


> <BOM_2C19>
<21,H;Hydroxylation;R1>

> <BOM_2D6>


> <BOM_2E1>


> <BOM_3A4>
<21,H;Hydroxylation;R1>

> <References>
Zhang et al.,Drug Metab. Dispos.,28,292,2000

> <FLAG_COMMENTS>


$$$$
AMMC
  CDK     05091811453D

 22 23  0  0  0  0  0  0  0  0999 V2000
    1.2550    0.6470   -0.3760 C   0  0  0  0  0  0  0  0  0  0  0  0
    0.0710    1.3510   -0.5820 C   0  0  0  0  0  0  0  0  0  0  0  0
   -1.1430    0.7520   -0.2550 C   0  0  0  0  0  0  0  0  0  0  0  0
   -2.2610    1.5030   -0.4840 O   0  0  0  0  0  0  0  0  0  0  0  0
   -3.4440    0.7980   -0.1230 C   0  0  0  0  0  0  0  0  0  0  0  0
   -1.1550   -0.5400    0.2720 C   0  0  0  0  0  0  0  0  0  0  0  0
    0.0400   -1.2310    0.4720 C   0  0  0  0  0  0  0  0  0  0  0  0
    1.2630   -0.6410    0.1500 C   0  0  0  0  0  0  0  0  0  0  0  0
    2.5380   -1.3210    0.3390 C   0  0  0  0  0  0  0  0  0  0  0  0
    2.5100   -2.7090    0.8830 C   0  0  0  0  0  0  0  0  0  0  0  0
    3.6750   -0.6910    0.0220 C   0  0  0  0  0  0  0  0  0  0  0  0
    5.0160   -1.3320    0.1680 C   0  0  0  0  0  0  0  0  0  0  0  0
    5.8780   -0.5930    1.1770 C   0  0  0  0  0  0  0  0  0  0  0  0
    7.2660   -1.1700    1.2510 N   0  0  0  0  0  0  0  0  0  0  0  0
    7.9520   -1.2620   -0.0880 C   0  0  0  0  0  0  0  0  0  0  0  0
    7.9940    0.1000   -0.7490 C   0  0  0  0  0  0  0  0  0  0  0  0
    7.2950   -2.4960    1.9580 C   0  0  0  0  0  0  0  0  0  0  0  0
    6.7040   -3.5890    1.0950 C   0  0  0  0  0  0  0  0  0  0  0  0
    8.0600   -0.2420    2.1270 C   0  0  0  0  0  0  0  0  0  0  0  0
    3.6790    0.6770   -0.5320 C   0  0  0  0  0  0  0  0  0  0  0  0
    4.7370    1.2400   -0.7950 O   0  0  0  0  0  0  0  0  0  0  0  0
    2.4530    1.2960   -0.7200 O   0  0  0  0  0  0  0  0  0  0  0  0
  1  2  1  0  0  0  0 
  1  8  2  0  0  0  0 
  1 22  1  0  0  0  0 
  2  3  2  0  0  0  0 
  3  4  1  0  0  0  0 
  3  6  1  0  0  0  0 
  4  5  1  0  0  0  0 
  6  7  2  0  0  0  0 
  7  8  1  0  0  0  0 
  8  9  1  0  0  0  0 
  9 10  1  0  0  0  0 
  9 11  2  0  0  0  0 
 11 12  1  0  0  0  0 
 11 20  1  0  0  0  0 
 12 13  1  0  0  0  0 
 13 14  1  0  0  0  0 
 14 15  1  0  0  0  0 
 14 17  1  0  0  0  0 
 14 19  1  0  0  0  0 
 15 16  1  0  0  0  0 
 17 18  1  0  0  0  0 
 20 21  2  0  0  0  0 
 20 22  1  0  0  0  0 
M  CHG  1  14   1
M  END
> <InChIKey>
IWAUXKQGXMTXLR-UHFFFAOYSA-N

> <PubChem_CID>
15487106

> <BOM_1A2>
<5,4;Cleavage;R1>
<5,H;Oxidation;R1>

> <BOM_2A6>


> <BOM_2B6>
<5,4;Cleavage;R1>
<5,H;Oxidation;R1>

> <BOM_2C8>


> <BOM_2C9>


> <BOM_2C19>


> <BOM_2D6>
<5,4;Cleavage;R1>
<5,H;Oxidation;R1>

> <BOM_2E1>


> <BOM_3A4>


> <References>
Chauret et al.,Drug Metab. Disp.,29,1196,2001

> <FLAG_COMMENTS>


$$$$
BFC
  CDK     05091811453D

 23 25  0  0  0  0  0  0  0  0999 V2000
   -0.1100    1.2610   -0.0040 C   0  0  0  0  0  0  0  0  0  0  0  0
    0.0110   -0.1270   -0.0050 C   0  0  0  0  0  0  0  0  0  0  0  0
    1.0270    2.0910   -0.0250 O   0  0  0  0  0  0  0  0  0  0  0  0
   -1.3510    1.8940    0.0170 C   0  0  0  0  0  0  0  0  0  0  0  0
    1.3440   -0.7250   -0.0280 C   0  0  0  0  0  0  0  0  0  0  0  0
   -1.1580   -0.8880    0.0160 C   0  0  0  0  0  0  0  0  0  0  0  0
    2.3040    1.5500   -0.0470 C   0  0  0  0  0  0  0  0  0  0  0  0
   -2.5080    1.1200    0.0380 C   0  0  0  0  0  0  0  0  0  0  0  0
    2.4010    0.0910   -0.0470 C   0  0  0  0  0  0  0  0  0  0  0  0
   -2.4090   -0.2710    0.0380 C   0  0  0  0  0  0  0  0  0  0  0  0
    3.3110    2.2480   -0.0650 O   0  0  0  0  0  0  0  0  0  0  0  0
    1.5040   -2.2080   -0.0290 C   0  0  0  0  0  0  0  0  0  0  0  0
    2.8080   -2.5900   -0.0520 F   0  0  0  0  0  0  0  0  0  0  0  0
    0.9560   -2.7790    1.0730 F   0  0  0  0  0  0  0  0  0  0  0  0
    0.9170   -2.7810   -1.1100 F   0  0  0  0  0  0  0  0  0  0  0  0
   -3.6900    1.8070    0.0580 O   0  0  0  0  0  0  0  0  0  0  0  0
   -4.8030    0.9170    0.0780 C   0  0  0  0  0  0  0  0  0  0  0  0
   -6.0630    1.7130    0.0950 C   0  0  0  0  0  0  0  0  0  0  0  0
   -6.6730    2.0820   -1.1040 C   0  0  0  0  0  0  0  0  0  0  0  0
   -7.8500    2.8260   -1.0880 C   0  0  0  0  0  0  0  0  0  0  0  0
   -8.4190    3.2030    0.1260 C   0  0  0  0  0  0  0  0  0  0  0  0
   -7.8120    2.8360    1.3240 C   0  0  0  0  0  0  0  0  0  0  0  0
   -6.6350    2.0910    1.3090 C   0  0  0  0  0  0  0  0  0  0  0  0
  1  2  2  0  0  0  0 
  1  3  1  0  0  0  0 
  1  4  1  0  0  0  0 
  2  5  1  0  0  0  0 
  2  6  1  0  0  0  0 
  3  7  1  0  0  0  0 
  4  8  2  0  0  0  0 
  5  9  2  0  0  0  0 
  5 12  1  0  0  0  0 
  6 10  2  0  0  0  0 
  7  9  1  0  0  0  0 
  7 11  2  0  0  0  0 
  8 10  1  0  0  0  0 
  8 16  1  0  0  0  0 
 12 13  1  0  0  0  0 
 12 14  1  0  0  0  0 
 12 15  1  0  0  0  0 
 16 17  1  0  0  0  0 
 17 18  1  0  0  0  0 
 18 19  1  0  0  0  0 
 18 23  2  0  0  0  0 
 19 20  2  0  0  0  0 
 20 21  1  0  0  0  0 
 21 22  2  0  0  0  0 
 22 23  1  0  0  0  0 
M  END
> <InChIKey>
WVKLERKKJXUPIK-UHFFFAOYSA-N

> <PubChem_CID>
848780

> <BOM_1A2>
<17,16;Cleavage;R1>
<17,H;Oxidation;R1>

> <BOM_2A6>


> <BOM_2B6>
<17,16;Cleavage;R1>
<17,H;Oxidation;R1>

> <BOM_2C8>


> <BOM_2C9>
<17,16;Cleavage;R1>
<17,H;Oxidation;R1>

> <BOM_2C19>
<17,16;Cleavage;R1>
<17,H;Oxidation;R1>

> <BOM_2D6>


> <BOM_2E1>


> <BOM_3A4>
<17,16;Cleavage;R1>
<17,H;Oxidation;R1>

> <References>
Renwick et al.,Xenobiotica,30,955,2000

> <FLAG_COMMENTS>


$$$$
BMAMC
  CDK     05091811453D

 19 20  0  0  0  0  0  0  0  0999 V2000
   -0.0780    1.4220   -0.3160 C   0  0  0  0  0  0  0  0  0  0  0  0
   -0.0270    0.0360   -0.1790 C   0  0  0  0  0  0  0  0  0  0  0  0
    1.1000    2.1910   -0.3790 O   0  0  0  0  0  0  0  0  0  0  0  0
   -1.2850    2.1100   -0.4170 C   0  0  0  0  0  0  0  0  0  0  0  0
    1.2740   -0.6170   -0.0800 C   0  0  0  0  0  0  0  0  0  0  0  0
   -1.2310   -0.6660   -0.1630 C   0  0  0  0  0  0  0  0  0  0  0  0
    2.3480    1.5840   -0.3620 C   0  0  0  0  0  0  0  0  0  0  0  0
   -2.4800    1.3960   -0.3870 C   0  0  0  0  0  0  0  0  0  0  0  0
    2.3730    0.1290   -0.2080 C   0  0  0  0  0  0  0  0  0  0  0  0
   -2.4500    0.0070   -0.2640 C   0  0  0  0  0  0  0  0  0  0  0  0
    3.3870    2.2260   -0.4650 O   0  0  0  0  0  0  0  0  0  0  0  0
    1.3970   -2.0990    0.0250 C   0  0  0  0  0  0  0  0  0  0  0  0
    1.3590   -2.6270    1.3790 N   0  0  0  0  0  0  0  0  0  0  0  0
   -0.0190   -2.8000    1.8010 C   0  0  0  0  0  0  0  0  0  0  0  0
   -0.1030   -3.3390    3.2100 C   0  0  0  0  0  0  0  0  0  0  0  0
    0.6140   -4.6600    3.3670 C   0  0  0  0  0  0  0  0  0  0  0  0
    0.4900   -5.1360    4.7930 C   0  0  0  0  0  0  0  0  0  0  0  0
   -3.6250    2.1360   -0.4890 O   0  0  0  0  0  0  0  0  0  0  0  0
   -4.7820    1.3100   -0.4490 C   0  0  0  0  0  0  0  0  0  0  0  0
  1  2  2  0  0  0  0 
  1  3  1  0  0  0  0 
  1  4  1  0  0  0  0 
  2  5  1  0  0  0  0 
  2  6  1  0  0  0  0 
  3  7  1  0  0  0  0 
  4  8  2  0  0  0  0 
  5  9  2  0  0  0  0 
  5 12  1  0  0  0  0 
  6 10  2  0  0  0  0 
  7  9  1  0  0  0  0 
  7 11  2  0  0  0  0 
  8 10  1  0  0  0  0 
  8 18  1  0  0  0  0 
 12 13  1  0  0  0  0 
 13 14  1  0  0  0  0 
 14 15  1  0  0  0  0 
 15 16  1  0  0  0  0 
 16 17  1  0  0  0  0 
 18 19  1  0  0  0  0 
M  END
> <InChIKey>
AHKHKMDMRHPLNJ-UHFFFAOYSA-N

> <PubChem_CID>
85782015

> <BOM_1A2>
<14,13;Cleavage;R1>
<14,H;Oxidation;R1>
<19,18;Cleavage;R2>
<19,H;Oxidation;R2>

> <BOM_2A6>


> <BOM_2B6>


> <BOM_2C8>


> <BOM_2C9>
<19,18;Cleavage;R1>
<19,H;Oxidation;R1>

> <BOM_2C19>
<19,18;Cleavage;R1>
<19,H;Oxidation;R1>

> <BOM_2D6>
<19,18;Cleavage;R1>
<19,H;Oxidation;R1>

> <BOM_2E1>


> <BOM_3A4>


> <References>
J. Venhorst, R. C. A. Onderwater, J. H. N. Meerman, J. N. M. Commandeur, N. P. E. Vermeulen, Drug Metab. Dispos. 2000, 28, 1524-1532.

> <FLAG_COMMENTS>


$$$$
Bropirimine
  CDK     05091811452D

 15 16  0  0  0  0  0  0  0  0999 V2000
   -1.4290   -0.2060    0.0000 C   0  0  0  0  0  0  0  0  0  0  0  0
   -1.4290    0.6190    0.0000 N   0  0  0  0  0  0  0  0  0  0  0  0
   -0.7140    1.0310    0.0000 C   0  0  0  0  0  0  0  0  0  0  0  0
    0.0000    0.6190    0.0000 C   0  0  0  0  0  0  0  0  0  0  0  0
    0.0000   -0.2060    0.0000 C   0  0  0  0  0  0  0  0  0  0  0  0
   -0.7140   -0.6190    0.0000 N   0  0  0  0  0  0  0  0  0  0  0  0
   -0.7140    1.8560    0.0000 O   0  0  0  0  0  0  0  0  0  0  0  0
    0.7140   -0.6190    0.0000 C   0  0  0  0  0  0  0  0  0  0  0  0
    1.4290   -0.2060    0.0000 C   0  0  0  0  0  0  0  0  0  0  0  0
    2.1430   -0.6190    0.0000 C   0  0  0  0  0  0  0  0  0  0  0  0
    2.1430   -1.4440    0.0000 C   0  0  0  0  0  0  0  0  0  0  0  0
    1.4290   -1.8560    0.0000 C   0  0  0  0  0  0  0  0  0  0  0  0
    0.7140   -1.4440    0.0000 C   0  0  0  0  0  0  0  0  0  0  0  0
    0.7140    1.0310    0.0000 Br  0  0  0  0  0  0  0  0  0  0  0  0
   -2.1430   -0.6190    0.0000 N   0  0  0  0  0  0  0  0  0  0  0  0
  1  2  1  0  0  0  0 
  1  6  2  0  0  0  0 
  1 15  1  0  0  0  0 
  2  3  1  0  0  0  0 
  3  4  1  0  0  0  0 
  3  7  2  0  0  0  0 
  4  5  2  0  0  0  0 
  4 14  1  0  0  0  0 
  5  6  1  0  0  0  0 
  5  8  1  0  0  0  0 
  8  9  1  0  0  0  0 
  8 13  2  0  0  0  0 
  9 10  2  0  0  0  0 
 10 11  1  0  0  0  0 
 11 12  2  0  0  0  0 
 12 13  1  0  0  0  0 
M  END
> <InChIKey>
CIUUIPMOFZIWIZ-UHFFFAOYSA-N

> <PubChem_CID>
65457

> <BOM_1A2>
<10,H;Hydroxylation;R1>
<11,H;Hydroxylation;R2>
<12,H;Hydroxylation;R3>
<11,10;EpOxidation;R4>
<11,12;EpOxidation;R5>

> <BOM_2A6>


> <BOM_2B6>


> <BOM_2C8>


> <BOM_2C9>


> <BOM_2C19>


> <BOM_2D6>


> <BOM_2E1>


> <BOM_3A4>


> <References>
Wynalda, M.A.; Hauer, M.J.; Wienkers, L.C. Human Biotransformation of Bropirimine: Characterization of the Major Bropirimine Oxidative Metabolites Formed In Vitro. Drug Metab. Dispos. 1998, 26, 1048-1051.

> <FLAG_COMMENTS>


$$$$
CARBAMAZEPINE
  CDK     05091811453D

 18 20  0  0  0  0  0  0  0  0999 V2000
   -0.0160    1.3460    0.0090 N   0  0  0  0  0  0  0  0  0  0  0  0
    0.0020   -0.0040    0.0020 C   0  0  0  0  0  0  0  0  0  0  0  0
    1.1410    2.0430    0.0020 C   0  0  0  0  0  0  0  0  0  0  0  0
   -1.1940    2.0020    0.0190 C   0  0  0  0  0  0  0  0  0  0  0  0
    0.5380   -0.6750    0.9960 C   0  0  0  0  0  0  0  0  0  0  0  0
   -0.5860   -0.7260   -1.1430 C   0  0  0  0  0  0  0  0  0  0  0  0
    1.9940    1.9420    0.9960 C   0  0  0  0  0  0  0  0  0  0  0  0
    1.4440    2.9240   -1.1420 C   0  0  0  0  0  0  0  0  0  0  0  0
   -1.2160    3.3490    0.0260 N   0  0  0  0  0  0  0  0  0  0  0  0
   -2.2340    1.3780    0.0200 O   0  0  0  0  0  0  0  0  0  0  0  0
    0.5960   -2.1490    0.9380 C   0  0  0  0  0  0  0  0  0  0  0  0
    1.0400    0.0180    2.1870 C   0  0  0  0  0  0  0  0  0  0  0  0
   -0.5470   -2.0400   -1.1860 C   0  0  0  0  0  0  0  0  0  0  0  0
    3.2760    2.6700    0.9390 C   0  0  0  0  0  0  0  0  0  0  0  0
    1.6690    1.1490    2.1870 C   0  0  0  0  0  0  0  0  0  0  0  0
    2.5810    3.5840   -1.1850 C   0  0  0  0  0  0  0  0  0  0  0  0
    0.0860   -2.7920   -0.0890 C   0  0  0  0  0  0  0  0  0  0  0  0
    3.5530    3.4430   -0.0880 C   0  0  0  0  0  0  0  0  0  0  0  0
  1  2  1  0  0  0  0 
  1  3  1  0  0  0  0 
  1  4  1  0  0  0  0 
  2  5  2  0  0  0  0 
  2  6  1  0  0  0  0 
  3  7  2  0  0  0  0 
  3  8  1  0  0  0  0 
  4  9  1  0  0  0  0 
  4 10  2  0  0  0  0 
  5 11  1  0  0  0  0 
  5 12  1  0  0  0  0 
  6 13  2  0  0  0  0 
  7 14  1  0  0  0  0 
  7 15  1  0  0  0  0 
  8 16  2  0  0  0  0 
 11 17  2  0  0  0  0 
 12 15  2  0  0  0  0 
 13 17  1  0  0  0  0 
 14 18  2  0  0  0  0 
 16 18  1  0  0  0  0 
M  END
> <InChIKey>
FFGPTBGBLSHEPO-UHFFFAOYSA-N

> <PubChem_CID>
2554

> <BOM_1A2>
<16,H;Hydroxylation;R1>
<18,H;Hydroxylation;R2>
<13,H;Hydroxylation;R3>
<17,H;Hydroxylation;R4>

> <BOM_2A6>
<16,H;Hydroxylation;R1>
<18,H;Hydroxylation;R2>
<13,H;Hydroxylation;R3>
<17,H;Hydroxylation;R4>

> <BOM_2B6>
<16,H;Hydroxylation;R1>
<18,H;Hydroxylation;R2>
<13,H;Hydroxylation;R3>
<17,H;Hydroxylation;R4>

> <BOM_2C8>
<15,12;EpOxidation;R1>
<16,H;Hydroxylation;R2>
<18,H;Hydroxylation;R3>
<13,H;Hydroxylation;R4>
<17,H;Hydroxylation;R5>

> <BOM_2C9>


> <BOM_2C19>


> <BOM_2D6>
<16,H;Hydroxylation;R1>
<18,H;Hydroxylation;R2>
<13,H;Hydroxylation;R3>
<17,H;Hydroxylation;R4>

> <BOM_2E1>
<16,H;Hydroxylation;R1>
<18,H;Hydroxylation;R2>
<13,H;Hydroxylation;R3>
<17,H;Hydroxylation;R4>

> <BOM_3A4>
<15,12;EpOxidation;R1>
<16,H;Hydroxylation;R2>
<18,H;Hydroxylation;R3>
<13,H;Hydroxylation;R4>
<17,H;Hydroxylation;R5>

> <References>
Robin E. Pearce, Gangadhara R. Vakkalagadda and J. Steven Leeder, Drug Metab. Dispos., 30:1170-1179, 2002
Parkinson, A.,Biotransformation of xenobiotics. In C. D. Klaassen (ed.), Casarett and Doull's Toxicology: The Basic Science of Poinsons,172,2001

> <FLAG_COMMENTS>


$$$$
CMV423
  CDK     05091811453D

 19 21  0  0  1  0  0  0  0  0999 V2000
   -0.0170    1.3910    0.0100 C   0  0  0  0  0  0  0  0  0  0  0  0
    0.0020   -0.0040    0.0020 C   0  0  0  0  0  0  0  0  0  0  0  0
    1.1450   -0.6580   -0.0120 N   0  0  0  0  0  0  0  0  0  0  0  0
    2.3060   -0.0320   -0.0200 C   0  0  0  0  0  0  0  0  0  0  0  0
    2.3720    1.3500   -0.0130 C   0  0  0  0  0  0  0  0  0  0  0  0
    1.2000    2.0840    0.0020 C   0  0  0  0  0  0  0  0  0  0  0  0
   -1.3000    2.1260    0.0200 C   0  0  0  0  0  0  0  0  0  0  0  0
   -2.3910    1.8440   -0.7640 N   0  0  1  0  0  0  0  0  0  0  0  0
   -3.3800    2.7220   -0.4760 C   0  0  0  0  0  0  0  0  0  0  0  0
   -2.9310    3.5780    0.5010 C   0  0  0  0  0  0  0  0  0  0  0  0
   -1.6010    3.1890    0.8110 C   0  0  0  0  0  0  0  0  0  0  0  0
   -0.5550    3.9320    1.9810 Cl  0  0  0  0  0  0  0  0  0  0  0  0
   -4.7360    2.7270   -1.1390 C   0  0  0  0  0  0  0  0  0  0  0  0
   -2.5000    0.7730   -1.7620 C   0  0  0  0  0  0  0  0  0  0  0  0
   -4.6500    1.8760   -2.4120 C   0  0  0  0  0  0  0  0  0  0  0  0
   -3.9810    0.5390   -2.0780 C   0  0  0  0  0  0  0  0  0  0  0  0
   -3.6860    4.6870    1.1090 C   0  0  0  0  0  0  0  0  0  0  0  0
   -4.3620    4.4910    2.1010 O   0  0  0  0  0  0  0  0  0  0  0  0
   -3.6270    5.9190    0.5660 N   0  0  0  0  0  0  0  0  0  0  0  0
  1  2  1  0  0  0  0 
  1  6  2  0  0  0  0 
  1  7  1  0  0  0  0 
  2  3  2  0  0  0  0 
  3  4  1  0  0  0  0 
  4  5  2  0  0  0  0 
  5  6  1  0  0  0  0 
  7  8  1  0  0  0  0 
  7 11  2  0  0  0  0 
  8  9  1  0  0  0  0 
  8 14  1  0  0  0  0 
  9 10  2  0  0  0  0 
  9 13  1  0  0  0  0 
 10 11  1  0  0  0  0 
 10 17  1  0  0  0  0 
 11 12  1  0  0  0  0 
 13 15  1  0  0  0  0 
 14 16  1  0  0  0  0 
 15 16  1  0  0  0  0 
 17 18  2  0  0  0  0 
 17 19  1  0  0  0  0 
M  END
> <InChIKey>
KNGXENHWYNLKBU-UHFFFAOYSA-N

> <PubChem_CID>
489128

> <BOM_1A2>
<13,H;Hydroxylation;R1>

> <BOM_2A6>


> <BOM_2B6>


> <BOM_2C8>
<3,N;N-Oxidation;R1>
<13,H;Hydroxylation;R2>

> <BOM_2C9>
<13,H;Hydroxylation;R1>

> <BOM_2C19>


> <BOM_2D6>


> <BOM_2E1>


> <BOM_3A4>
<13,H;Hydroxylation;R1>

> <References>
Bournique et al.,Br. J. Clin. Pharm.,52,53,2001

> <FLAG_COMMENTS>


$$$$
CP_125_611
  CDK     05091811453D

 26 28  0  0  0  0  0  0  0  0999 V2000
    0.8370    0.6700   -1.2450 C   0  0  0  0  0  0  0  0  0  0  0  0
   -0.4420    1.2230   -1.2360 C   0  0  0  0  0  0  0  0  0  0  0  0
   -1.2500    1.1140   -0.1000 C   0  0  0  0  0  0  0  0  0  0  0  0
   -2.6340    1.6900   -0.0550 C   0  0  0  0  0  0  0  0  0  0  0  0
   -0.7660    0.4380    1.0220 C   0  0  0  0  0  0  0  0  0  0  0  0
    0.5120   -0.1160    1.0120 C   0  0  0  0  0  0  0  0  0  0  0  0
    1.3130    0.0020   -0.1210 C   0  0  0  0  0  0  0  0  0  0  0  0
   -2.7090    3.2000   -0.3090 C   0  0  0  0  0  0  0  0  0  0  0  0
   -2.0000    4.0160    0.6700 N   0  0  0  0  0  0  0  0  0  0  0  0
   -0.6120    4.1550    0.2560 C   0  0  0  0  0  0  0  0  0  0  0  0
    0.1560    5.0480    1.1690 C   0  0  0  0  0  0  0  0  0  0  0  0
   -4.1430    3.6880   -0.2540 C   0  0  0  0  0  0  0  0  0  0  0  0
   -5.0570    2.8440   -1.1040 C   0  0  0  0  0  0  0  0  0  0  0  0
   -4.8980    1.3690   -0.8160 C   0  0  0  0  0  0  0  0  0  0  0  0
   -3.5250    0.9120   -0.9120 N   0  0  0  0  0  0  0  0  0  0  0  0
    0.9930    4.5450    2.1610 C   0  0  0  0  0  0  0  0  0  0  0  0
    1.1390    3.1990    2.3250 O   0  0  0  0  0  0  0  0  0  0  0  0
    1.7010    5.3950    3.0040 C   0  0  0  0  0  0  0  0  0  0  0  0
    1.5700    6.7730    2.8540 C   0  0  0  0  0  0  0  0  0  0  0  0
    0.7380    7.2990    1.8660 C   0  0  0  0  0  0  0  0  0  0  0  0
    0.6750    8.6620    1.8000 O   0  0  0  0  0  0  0  0  0  0  0  0
   -0.1970    9.1930    0.8100 C   0  0  0  0  0  0  0  0  0  0  0  0
   -1.4720    8.8030    1.0190 F   0  0  0  0  0  0  0  0  0  0  0  0
    0.1960    8.8320   -0.4300 F   0  0  0  0  0  0  0  0  0  0  0  0
   -0.1570   10.5420    0.8830 F   0  0  0  0  0  0  0  0  0  0  0  0
    0.0390    6.4310    1.0290 C   0  0  0  0  0  0  0  0  0  0  0  0
  1  2  1  0  0  0  0 
  1  7  2  0  0  0  0 
  2  3  2  0  0  0  0 
  3  4  1  0  0  0  0 
  3  5  1  0  0  0  0 
  4  8  1  0  0  0  0 
  4 15  1  0  0  0  0 
  5  6  2  0  0  0  0 
  6  7  1  0  0  0  0 
  8  9  1  0  0  0  0 
  8 12  1  0  0  0  0 
  9 10  1  0  0  0  0 
 10 11  1  0  0  0  0 
 11 16  1  0  0  0  0 
 11 26  2  0  0  0  0 
 12 13  1  0  0  0  0 
 13 14  1  0  0  0  0 
 14 15  1  0  0  0  0 
 16 17  1  0  0  0  0 
 16 18  2  0  0  0  0 
 18 19  1  0  0  0  0 
 19 20  2  0  0  0  0 
 20 21  1  0  0  0  0 
 20 26  1  0  0  0  0 
 21 22  1  0  0  0  0 
 22 23  1  0  0  0  0 
 22 24  1  0  0  0  0 
 22 25  1  0  0  0  0 
M  END
> <InChIKey>
IZRHKURJIQCXMT-AEFFLSMTSA-N

> <PubChem_CID>


> <BOM_1A2>
<8,H;Oxidation;R1>
<8,9;Cleavage;R1>
<22,21;Cleavage;R2>

> <BOM_2A6>
<8,H;Oxidation;R1>
<8,9;Cleavage;R1>

> <BOM_2B6>
<8,H;Oxidation;R1>
<8,9;Cleavage;R1>

> <BOM_2C8>
<8,H;Oxidation;R1>
<8,9;Cleavage;R1>

> <BOM_2C9>
<8,H;Oxidation;R1>
<8,9;Cleavage;R1>

> <BOM_2C19>
<8,H;Oxidation;R1>
<8,9;Cleavage;R1>
<22,21;Cleavage;R2>

> <BOM_2D6>
<8,H;Oxidation;R1>
<8,9;Cleavage;R1>

> <BOM_2E1>
<8,H;Oxidation;R1>
<8,9;Cleavage;R1>

> <BOM_3A4>
<8,H;Oxidation;R1>
<8,9;Cleavage;R1>
<22,21;Cleavage;R2>

> <References>
Obach et al.,Drug Metab. Pharma.,22,336,2007

> <FLAG_COMMENTS>
quinone is not observed

$$$$
CP_677_623
  CDK     05091811453D

 15 15  0  0  0  0  0  0  0  0999 V2000
   -1.8080    3.8640    0.5460 N   0  0  0  0  0  0  0  0  0  0  0  0
   -0.4930    4.1910    0.0180 C   0  0  0  0  0  0  0  0  0  0  0  0
    0.2830    5.0800    0.9350 C   0  0  0  0  0  0  0  0  0  0  0  0
    1.2670    4.5630    1.7840 C   0  0  0  0  0  0  0  0  0  0  0  0
    1.4880    3.2130    1.7300 O   0  0  0  0  0  0  0  0  0  0  0  0
    2.4910    2.8110    2.6570 C   0  0  0  0  0  0  0  0  0  0  0  0
    1.9700    5.4250    2.6260 C   0  0  0  0  0  0  0  0  0  0  0  0
    1.7010    6.7920    2.6230 C   0  0  0  0  0  0  0  0  0  0  0  0
    0.7250    7.3130    1.7770 C   0  0  0  0  0  0  0  0  0  0  0  0
    0.5390    8.6650    1.8480 O   0  0  0  0  0  0  0  0  0  0  0  0
   -0.4560    9.2040    0.9890 C   0  0  0  0  0  0  0  0  0  0  0  0
   -1.6730    8.6930    1.2710 F   0  0  0  0  0  0  0  0  0  0  0  0
   -0.1560    8.9780   -0.3070 F   0  0  0  0  0  0  0  0  0  0  0  0
   -0.5090   10.5410    1.1800 F   0  0  0  0  0  0  0  0  0  0  0  0
    0.0220    6.4530    0.9370 C   0  0  0  0  0  0  0  0  0  0  0  0
  1  2  1  0  0  0  0 
  2  3  1  0  0  0  0 
  3  4  1  0  0  0  0 
  3 15  2  0  0  0  0 
  4  5  1  0  0  0  0 
  4  7  2  0  0  0  0 
  5  6  1  0  0  0  0 
  7  8  1  0  0  0  0 
  8  9  2  0  0  0  0 
  9 10  1  0  0  0  0 
  9 15  1  0  0  0  0 
 10 11  1  0  0  0  0 
 11 12  1  0  0  0  0 
 11 13  1  0  0  0  0 
 11 14  1  0  0  0  0 
M  END
> <InChIKey>
JGFONUZHXXBGTF-UHFFFAOYSA-N

> <PubChem_CID>
23192118

> <BOM_1A2>
<6,5;Cleavage;R1>
<6,H;Oxidation;R1>

> <BOM_2A6>
<6,5;Cleavage;R1>
<6,H;Oxidation;R1>

> <BOM_2B6>
<6,5;Cleavage;R1>
<6,H;Oxidation;R1>

> <BOM_2C8>
<6,5;Cleavage;R1>
<6,H;Oxidation;R1>

> <BOM_2C9>
<6,5;Cleavage;R1>
<6,H;Oxidation;R1>

> <BOM_2C19>
<6,5;Cleavage;R1>
<6,H;Oxidation;R1>

> <BOM_2D6>
<6,5;Cleavage;R1>
<6,H;Oxidation;R1>

> <BOM_2E1>
<6,5;Cleavage;R1>
<6,H;Oxidation;R1>

> <BOM_3A4>
<6,5;Cleavage;R1>
<6,H;Oxidation;R1>

> <References>
Obach et al.,Drug Metab. Pharma.,22,336,2007

> <FLAG_COMMENTS>


$$$$
DBAJAC
  CDK     05091811452D

 22 26  0  0  0  0  0  0  0  0999 V2000
    1.4290    0.2060    0.0000 C   0  0  0  0  0  0  0  0  0  0  0  0
    2.1430   -0.2060    0.0000 C   0  0  0  0  0  0  0  0  0  0  0  0
    2.1430   -1.0310    0.0000 C   0  0  0  0  0  0  0  0  0  0  0  0
    1.4290   -1.4440    0.0000 C   0  0  0  0  0  0  0  0  0  0  0  0
    0.7140   -1.0310    0.0000 C   0  0  0  0  0  0  0  0  0  0  0  0
    0.0000   -1.4440    0.0000 N   0  0  0  0  0  0  0  0  0  0  0  0
   -0.7140   -1.0310    0.0000 C   0  0  0  0  0  0  0  0  0  0  0  0
   -1.4290   -1.4440    0.0000 C   0  0  0  0  0  0  0  0  0  0  0  0
   -2.1430   -1.0310    0.0000 C   0  0  0  0  0  0  0  0  0  0  0  0
   -2.1430   -0.2060    0.0000 C   0  0  0  0  0  0  0  0  0  0  0  0
   -1.4290    0.2060    0.0000 C   0  0  0  0  0  0  0  0  0  0  0  0
   -0.7140   -0.2060    0.0000 C   0  0  0  0  0  0  0  0  0  0  0  0
    0.0000    0.2060    0.0000 C   0  0  0  0  0  0  0  0  0  0  0  0
    0.7140   -0.2060    0.0000 C   0  0  0  0  0  0  0  0  0  0  0  0
    2.8580    0.2060    0.0000 C   0  0  0  0  0  0  0  0  0  0  0  0
    2.8580    1.0310    0.0000 C   0  0  0  0  0  0  0  0  0  0  0  0
    2.1430    1.4440    0.0000 C   0  0  0  0  0  0  0  0  0  0  0  0
    1.4290    1.0310    0.0000 C   0  0  0  0  0  0  0  0  0  0  0  0
   -1.4290    1.0310    0.0000 C   0  0  0  0  0  0  0  0  0  0  0  0
   -2.1430    1.4440    0.0000 C   0  0  0  0  0  0  0  0  0  0  0  0
   -2.8580    1.0310    0.0000 C   0  0  0  0  0  0  0  0  0  0  0  0
   -2.8580    0.2060    0.0000 C   0  0  0  0  0  0  0  0  0  0  0  0
  1  2  1  0  0  0  0 
  1 14  1  0  0  0  0 
  1 18  2  0  0  0  0 
  2  3  1  0  0  0  0 
  2 15  2  0  0  0  0 
  3  4  2  0  0  0  0 
  4  5  1  0  0  0  0 
  5  6  1  0  0  0  0 
  5 14  2  0  0  0  0 
  6  7  2  0  0  0  0 
  7  8  1  0  0  0  0 
  7 12  1  0  0  0  0 
  8  9  2  0  0  0  0 
  9 10  1  0  0  0  0 
 10 11  1  0  0  0  0 
 10 22  2  0  0  0  0 
 11 12  1  0  0  0  0 
 11 19  2  0  0  0  0 
 12 13  2  0  0  0  0 
 13 14  1  0  0  0  0 
 15 16  1  0  0  0  0 
 16 17  2  0  0  0  0 
 17 18  1  0  0  0  0 
 19 20  1  0  0  0  0 
 20 21  2  0  0  0  0 
 21 22  1  0  0  0  0 
M  END
> <InChIKey>
ANUCHZVCBDOPOX-UHFFFAOYSA-N

> <PubChem_CID>
9177

> <BOM_1A2>
<3,4;EpOxidation;R1>
<8,9;EpOxidation;R2>
<15,16;EpOxidation;R3>
<22,21;EpOxidation;R4>
<17,18;EpOxidation;R5>
<20,19;EpOxidation;R6>
<6,N;N-Oxidation;R7>
<13,H;Oxidation;R8>
<13,14;Reduction;R8>
<14,5;Oxidation;R8>
<5,6;Reduction;R8>
<6,7;Reduction;R8>
<7,12;Oxidation;R8>
<12,13;Reduction;R8>

> <BOM_2A6>


> <BOM_2B6>


> <BOM_2C8>


> <BOM_2C9>


> <BOM_2C19>


> <BOM_2D6>


> <BOM_2E1>


> <BOM_3A4>
<3,4;EpOxidation;R1>
<8,9;EpOxidation;R2>
<15,16;EpOxidation;R3>
<22,21;EpOxidation;R4>
<17,18;EpOxidation;R5>
<20,19;EpOxidation;R6>
<6,N;N-Oxidation;R7>
<13,H;Oxidation;R8>
<13,14;Reduction;R8>
<14,5;Oxidation;R8>
<5,6;Reduction;R8>
<6,7;Reduction;R8>
<7,12;Oxidation;R8>
<12,13;Reduction;R8>

> <References>
Metabolism of Polycyclic Aza-aromatic Carcinogens Catalyzed by Four Expressed Human Cytochromes P450. Cancer Res. 1995, 55, 1052-1059. 
Roberts-Thompson, S.J.; McManus, M.E.; Tukey, R.H.; Gonzales, F.J.; Holder, G.M.

> <FLAG_COMMENTS>
<6,N;N-Oxidation> and <13,H;Oxidation> should also be considered as BoM for CYP3A4 but they are not reported in Xenosite.


$$$$
DDTC_Me
  CDK     05091811453D

  9  8  0  0  0  0  0  0  0  0999 V2000
   -0.0180    1.4610    0.0100 N   0  0  0  0  0  0  0  0  0  0  0  0
    0.0020   -0.0040    0.0020 C   0  0  0  0  0  0  0  0  0  0  0  0
    1.2410    2.2100    0.0020 C   0  0  0  0  0  0  0  0  0  0  0  0
    2.0360    1.8580   -1.2570 C   0  0  0  0  0  0  0  0  0  0  0  0
    0.0230   -0.5220    1.4420 C   0  0  0  0  0  0  0  0  0  0  0  0
   -1.1940    2.1190    0.0190 C   0  0  0  0  0  0  0  0  0  0  0  0
   -2.2390    1.4960    0.0210 S   0  0  0  0  0  0  0  0  0  0  0  0
   -1.2180    3.8800    0.0290 S   0  0  0  0  0  0  0  0  0  0  0  0
   -3.0040    4.1710    0.0390 C   0  0  0  0  0  0  0  0  0  0  0  0
  1  2  1  0  0  0  0 
  1  3  1  0  0  0  0 
  1  6  1  0  0  0  0 
  2  5  1  0  0  0  0 
  3  4  1  0  0  0  0 
  6  7  2  0  0  0  0 
  6  8  1  0  0  0  0 
  8  9  1  0  0  0  0 
M  END
> <InChIKey>
JYRXPFCUABYLPD-UHFFFAOYSA-N

> <PubChem_CID>
12704

> <BOM_1A2>
<7,6;Oxidation;R1>
<8,S;S-Oxidation;R2>

> <BOM_2A6>
<7,6;Oxidation;R1>
<8,S;S-Oxidation;R2>

> <BOM_2B6>
<7,6;Oxidation;R1>

> <BOM_2C8>


> <BOM_2C9>


> <BOM_2C19>


> <BOM_2D6>
<7,6;Oxidation;R1>
<8,S;S-Oxidation;R2>

> <BOM_2E1>
<7,6;Oxidation;R1>

> <BOM_3A4>
<7,6;Oxidation;R1>
<8,S;S-Oxidation;R2>

> <References>
Madan et al.,Alcohol. Clin. Exp. Res.,22,1212,1998

> <FLAG_COMMENTS>
The reaction type is <7,6;Desulfuration;R1>

$$$$
DMBA
  CDK     05091811452D

 20 23  0  0  0  0  0  0  0  0999 V2000
    1.0720    0.6190    0.0000 C   0  0  0  0  0  0  0  0  0  0  0  0
    1.7860    0.2060    0.0000 C   0  0  0  0  0  0  0  0  0  0  0  0
    1.7860   -0.6190    0.0000 C   0  0  0  0  0  0  0  0  0  0  0  0
    1.0720   -1.0310    0.0000 C   0  0  0  0  0  0  0  0  0  0  0  0
    0.3570   -0.6190    0.0000 C   0  0  0  0  0  0  0  0  0  0  0  0
   -0.3570   -1.0310    0.0000 C   0  0  0  0  0  0  0  0  0  0  0  0
   -1.0720   -0.6190    0.0000 C   0  0  0  0  0  0  0  0  0  0  0  0
   -1.7860   -1.0310    0.0000 C   0  0  0  0  0  0  0  0  0  0  0  0
   -2.5010   -0.6190    0.0000 C   0  0  0  0  0  0  0  0  0  0  0  0
   -2.5010    0.2060    0.0000 C   0  0  0  0  0  0  0  0  0  0  0  0
   -1.7860    0.6190    0.0000 C   0  0  0  0  0  0  0  0  0  0  0  0
   -1.0720    0.2060    0.0000 C   0  0  0  0  0  0  0  0  0  0  0  0
   -0.3570    0.6190    0.0000 C   0  0  0  0  0  0  0  0  0  0  0  0
    0.3570    0.2060    0.0000 C   0  0  0  0  0  0  0  0  0  0  0  0
    2.5010    0.6190    0.0000 C   0  0  0  0  0  0  0  0  0  0  0  0
    2.5010    1.4440    0.0000 C   0  0  0  0  0  0  0  0  0  0  0  0
    1.7860    1.8560    0.0000 C   0  0  0  0  0  0  0  0  0  0  0  0
    1.0720    1.4440    0.0000 C   0  0  0  0  0  0  0  0  0  0  0  0
   -0.3570    1.4440    0.0000 C   0  0  0  0  0  0  0  0  0  0  0  0
   -0.3570   -1.8560    0.0000 C   0  0  0  0  0  0  0  0  0  0  0  0
  1  2  1  0  0  0  0 
  1 14  1  0  0  0  0 
  1 18  2  0  0  0  0 
  2  3  1  0  0  0  0 
  2 15  2  0  0  0  0 
  3  4  2  0  0  0  0 
  4  5  1  0  0  0  0 
  5  6  1  0  0  0  0 
  5 14  2  0  0  0  0 
  6  7  2  0  0  0  0 
  6 20  1  0  0  0  0 
  7  8  1  0  0  0  0 
  7 12  1  0  0  0  0 
  8  9  2  0  0  0  0 
  9 10  1  0  0  0  0 
 10 11  2  0  0  0  0 
 11 12  1  0  0  0  0 
 12 13  2  0  0  0  0 
 13 14  1  0  0  0  0 
 13 19  1  0  0  0  0 
 15 16  1  0  0  0  0 
 16 17  2  0  0  0  0 
 17 18  1  0  0  0  0 
M  END
> <InChIKey>
ARSRBNBHOADGJU-UHFFFAOYSA-N

> <PubChem_CID>
6001

> <BOM_1A2>
<3,4;EpOxidation;R1>
<8,9;EpOxidation;R2>
<15,16;EpOxidation;R3>
<19,H;Hydroxylation;R4>
<20,H;Hydroxylation;R5>
<17,H;Hydroxylation;R6>
<15,H;Hydroxylation;R7>

> <BOM_2A6>


> <BOM_2B6>
<3,4;EpOxidation;R1>
<8,9;EpOxidation;R2>
<15,16;EpOxidation;R3>
<19,H;Hydroxylation;R4>
<20,H;Hydroxylation;R5>
<17,H;Hydroxylation;R6>
<15,H;Hydroxylation;R7>

> <BOM_2C8>
<3,4;EpOxidation;R1>
<8,9;EpOxidation;R2>
<15,16;EpOxidation;R3>
<19,H;Hydroxylation;R4>
<20,H;Hydroxylation;R5>
<17,H;Hydroxylation;R6>
<15,H;Hydroxylation;R7>

> <BOM_2C9>
<3,4;EpOxidation;R1>
<8,9;EpOxidation;R2>
<15,16;EpOxidation;R3>
<19,H;Hydroxylation;R4>
<20,H;Hydroxylation;R5>
<17,H;Hydroxylation;R6>
<15,H;Hydroxylation;R7>

> <BOM_2C19>


> <BOM_2D6>


> <BOM_2E1>
<3,4;EpOxidation;R1>
<8,9;EpOxidation;R2>
<19,H;Hydroxylation;R3>
<20,H;Hydroxylation;R4>
<17,H;Hydroxylation;R5>
<15,H;Hydroxylation;R6>

> <BOM_3A4>
<3,4;EpOxidation;R1>
<8,9;EpOxidation;R2>
<15,16;EpOxidation;R3>
<19,H;Hydroxylation;R4>
<20,H;Hydroxylation;R5>
<17,H;Hydroxylation;R6>
<15,H;Hydroxylation;R7>

> <References>
Shou, M.; Korzekwa, K.R.; Krausz, K.W.; Buters, J.T.; Grogan, J.; Goldfarb, I.; Ardwick, J.P.H.; Gonzalez, F.J.; Gelboin, H.V. Specificity of cDNA-Expressed Human and Rodent Cytochrome P450s in the Oxidative Metabolism of the Potent Carcinogen 7,12-Dimethylbenz[a]anthracene. Mol. Carcinog. 1996, 17, 241-249. 

> <FLAG_COMMENTS>


$$$$
DMXAA
  CDK     05091811453D

 21 23  0  0  0  0  0  0  0  0999 V2000
   -0.3550   -0.2020    0.2630 O   0  0  0  0  0  0  0  0  0  0  0  0
    0.5960    3.7040   -0.4820 O   0  0  0  0  0  0  0  0  0  0  0  0
   -2.9050   -3.2550   -0.2190 O   0  0  0  0  0  0  0  0  0  0  0  0
   -3.1860   -1.5800   -1.7380 O   0  0  0  0  0  0  0  0  0  0  0  0
    0.9530    0.1760    0.0680 C   0  0  0  0  0  0  0  0  0  0  0  0
    1.3380    1.4910   -0.1910 C   0  0  0  0  0  0  0  0  0  0  0  0
   -1.3350    0.7580    0.1850 C   0  0  0  0  0  0  0  0  0  0  0  0
   -1.0730    2.1030   -0.0690 C   0  0  0  0  0  0  0  0  0  0  0  0
    1.9300   -0.8260    0.1390 C   0  0  0  0  0  0  0  0  0  0  0  0
   -2.6580    0.3400    0.3720 C   0  0  0  0  0  0  0  0  0  0  0  0
    0.3120    2.5330   -0.2660 C   0  0  0  0  0  0  0  0  0  0  0  0
    3.2770   -0.4930   -0.0500 C   0  0  0  0  0  0  0  0  0  0  0  0
    2.6760    1.8250   -0.3800 C   0  0  0  0  0  0  0  0  0  0  0  0
    3.6440    0.8290   -0.3080 C   0  0  0  0  0  0  0  0  0  0  0  0
   -2.1070    3.0360   -0.1360 C   0  0  0  0  0  0  0  0  0  0  0  0
   -2.9970   -1.0910    0.6430 C   0  0  0  0  0  0  0  0  0  0  0  0
   -3.6940    1.2750    0.3040 C   0  0  0  0  0  0  0  0  0  0  0  0
    1.5360   -2.2420    0.4140 C   0  0  0  0  0  0  0  0  0  0  0  0
   -3.4200    2.6180    0.0510 C   0  0  0  0  0  0  0  0  0  0  0  0
    4.3540   -1.5250    0.0150 C   0  0  0  0  0  0  0  0  0  0  0  0
   -3.0310   -1.9540   -0.5860 C   0  0  0  0  0  0  0  0  0  0  0  0
  1  5  1  0  0  0  0 
  1  7  1  0  0  0  0 
  2 11  2  0  0  0  0 
  3 21  1  0  0  0  0 
  4 21  2  0  0  0  0 
  5  6  2  0  0  0  0 
  5  9  1  0  0  0  0 
  6 11  1  0  0  0  0 
  6 13  1  0  0  0  0 
  7  8  2  0  0  0  0 
  7 10  1  0  0  0  0 
  8 11  1  0  0  0  0 
  8 15  1  0  0  0  0 
  9 12  2  0  0  0  0 
  9 18  1  0  0  0  0 
 10 16  1  0  0  0  0 
 10 17  2  0  0  0  0 
 12 14  1  0  0  0  0 
 12 20  1  0  0  0  0 
 13 14  2  0  0  0  0 
 15 19  2  0  0  0  0 
 16 21  1  0  0  0  0 
 17 19  1  0  0  0  0 
M  END
> <InChIKey>
XGOYIMQSIKSOBS-UHFFFAOYSA-N

> <PubChem_CID>
123964

> <BOM_1A2>
<20,H;Hydroxylation;R1>

> <BOM_2A6>


> <BOM_2B6>


> <BOM_2C8>


> <BOM_2C9>


> <BOM_2C19>


> <BOM_2D6>


> <BOM_2E1>


> <BOM_3A4>


> <References>
S. F. Zhou, J. W. Paxton, M. D. Tingle, P. Kestell, Drug Metab. Dispos. 2000, 28, 1449-1456.

> <FLAG_COMMENTS>


$$$$
EMAMC
  CDK     05091811453D

 17 18  0  0  0  0  0  0  0  0999 V2000
   -0.0790    1.4210   -0.3160 C   0  0  0  0  0  0  0  0  0  0  0  0
   -0.0290    0.0350   -0.1740 C   0  0  0  0  0  0  0  0  0  0  0  0
    1.1000    2.1890   -0.3750 O   0  0  0  0  0  0  0  0  0  0  0  0
   -1.2840    2.1100   -0.4250 C   0  0  0  0  0  0  0  0  0  0  0  0
    1.2700   -0.6180   -0.0660 C   0  0  0  0  0  0  0  0  0  0  0  0
   -1.2350   -0.6650   -0.1620 C   0  0  0  0  0  0  0  0  0  0  0  0
    2.3480    1.5810   -0.3500 C   0  0  0  0  0  0  0  0  0  0  0  0
   -2.4800    1.3980   -0.4000 C   0  0  0  0  0  0  0  0  0  0  0  0
    2.3700    0.1260   -0.1910 C   0  0  0  0  0  0  0  0  0  0  0  0
   -2.4520    0.0090   -0.2720 C   0  0  0  0  0  0  0  0  0  0  0  0
    3.3890    2.2210   -0.4500 O   0  0  0  0  0  0  0  0  0  0  0  0
    1.3910   -2.1000    0.0450 C   0  0  0  0  0  0  0  0  0  0  0  0
    1.3450   -2.6240    1.4000 N   0  0  0  0  0  0  0  0  0  0  0  0
   -0.0330   -2.7980    1.8150 C   0  0  0  0  0  0  0  0  0  0  0  0
   -0.0420   -3.3310    3.2250 C   0  0  0  0  0  0  0  0  0  0  0  0
   -3.6230    2.1390   -0.5110 O   0  0  0  0  0  0  0  0  0  0  0  0
   -4.7820    1.3130   -0.4730 C   0  0  0  0  0  0  0  0  0  0  0  0
  1  2  2  0  0  0  0 
  1  3  1  0  0  0  0 
  1  4  1  0  0  0  0 
  2  5  1  0  0  0  0 
  2  6  1  0  0  0  0 
  3  7  1  0  0  0  0 
  4  8  2  0  0  0  0 
  5  9  2  0  0  0  0 
  5 12  1  0  0  0  0 
  6 10  2  0  0  0  0 
  7  9  1  0  0  0  0 
  7 11  2  0  0  0  0 
  8 10  1  0  0  0  0 
  8 16  1  0  0  0  0 
 12 13  1  0  0  0  0 
 13 14  1  0  0  0  0 
 14 15  1  0  0  0  0 
 16 17  1  0  0  0  0 
M  END
> <InChIKey>
WPZFUQQBKHILMS-UHFFFAOYSA-N

> <PubChem_CID>
85782009

> <BOM_1A2>
<14,H;Oxidation;R1>
<14,13;Cleavage;R1>
<17,H;Oxidation;R2>
<17,16;Cleavage;R2>

> <BOM_2A6>


> <BOM_2B6>


> <BOM_2C8>


> <BOM_2C9>


> <BOM_2C19>
<17,H;Oxidation;R1>
<17,16;Cleavage;R1>

> <BOM_2D6>
<17,H;Oxidation;R1>
<17,16;Cleavage;R1>

> <BOM_2E1>


> <BOM_3A4>


> <References>
J. Venhorst, R. C. A. Onderwater, J. H. N. Meerman, J. N. M. Commandeur, N. P. E. Vermeulen, Drug Metab. Dispos. 2000, 28, 1524-1532.

> <FLAG_COMMENTS>


$$$$
FLU-1
  CDK     05091811453D

 14 14  0  0  0  0  0  0  0  0999 V2000
    0.1410    1.5410   -0.2920 C   0  0  0  0  0  0  0  0  0  0  0  0
    2.6190    1.7140   -0.4590 N   0  0  0  0  0  0  0  0  0  0  0  0
    0.1160    0.0520   -0.4700 C   0  0  0  0  0  0  0  0  0  0  0  0
    1.3090    2.3140   -0.3030 C   0  0  0  0  0  0  0  0  0  0  0  0
   -2.3570    4.2450    0.2480 N   0  0  0  0  0  0  0  0  0  0  0  0
   -1.0720    2.2130   -0.1000 C   0  0  0  0  0  0  0  0  0  0  0  0
    1.2810    3.7010   -0.1500 C   0  0  0  0  0  0  0  0  0  0  0  0
    3.3580    2.1900   -1.3300 O   0  0  0  0  0  0  0  0  0  0  0  0
    2.9030    0.7820    0.3010 O   0  0  0  0  0  0  0  0  0  0  0  0
   -1.1220    3.6010    0.0600 C   0  0  0  0  0  0  0  0  0  0  0  0
   -1.1090   -0.4180   -0.8400 F   0  0  0  0  0  0  0  0  0  0  0  0
    0.9720   -0.3770   -1.4370 F   0  0  0  0  0  0  0  0  0  0  0  0
    0.4400   -0.6190    0.6650 F   0  0  0  0  0  0  0  0  0  0  0  0
    0.0590    4.3410    0.0310 C   0  0  0  0  0  0  0  0  0  0  0  0
  1  3  1  0  0  0  0 
  1  4  2  0  0  0  0 
  1  6  1  0  0  0  0 
  2  4  1  0  0  0  0 
  2  8  2  0  0  0  0 
  2  9  1  0  0  0  0 
  3 11  1  0  0  0  0 
  3 12  1  0  0  0  0 
  3 13  1  0  0  0  0 
  4  7  1  0  0  0  0 
  5 10  1  0  0  0  0 
  6 10  2  0  0  0  0 
  7 14  2  0  0  0  0 
 10 14  1  0  0  0  0 
M  CHG  1   2   1
M  CHG  1   9  -1
M  END
> <InChIKey>
UTKUVRNVYFTEHF-UHFFFAOYSA-N

> <PubChem_CID>
94955

> <BOM_1A2>
<5,H;Hydroxylation;R1>

> <BOM_2A6>
<5,H;Hydroxylation;R1>
<14,H;Hydroxylation;R2>

> <BOM_2B6>


> <BOM_2C8>
<14,H;Hydroxylation;R1>

> <BOM_2C9>
<5,H;Hydroxylation;R1>
<14,H;Hydroxylation;R2>

> <BOM_2C19>
<14,H;Hydroxylation;R1>

> <BOM_2D6>
<14,H;Hydroxylation;R1>

> <BOM_2E1>
<14,H;Hydroxylation;R1>

> <BOM_3A4>
<5,H;Hydroxylation;R1>
<14,H;Hydroxylation;R2>

> <References>
Goda et al.,Drug Metab. Disp.,34,828,2006

> <FLAG_COMMENTS>
Rate of metabolite FLU-3 for CYP2C8,2C19,2D6,2E1 is low.

$$$$
GTS-21
  CDK     05091811453D

 23 25  0  0  0  0  0  0  0  0999 V2000
   -1.3480    0.4550    2.0780 O   0  0  0  0  0  0  0  0  0  0  0  0
   -5.2390   -0.9250   -0.3110 O   0  0  0  0  0  0  0  0  0  0  0  0
    3.3280    1.8680    0.0210 N   0  0  0  0  0  0  0  0  0  0  0  0
    3.5370   -2.8250    0.2630 N   0  0  0  0  0  0  0  0  0  0  0  0
    0.5010    2.1630    0.5070 C   0  0  0  0  0  0  0  0  0  0  0  0
    1.2930    3.2700   -0.1410 C   0  0  0  0  0  0  0  0  0  0  0  0
    1.0930    0.8430    0.1480 C   0  0  0  0  0  0  0  0  0  0  0  0
    2.7250    3.1610    0.3150 C   0  0  0  0  0  0  0  0  0  0  0  0
    2.5810    0.8150   -0.0100 C   0  0  0  0  0  0  0  0  0  0  0  0
    0.3490   -0.2160   -0.1750 C   0  0  0  0  0  0  0  0  0  0  0  0
    3.2690   -0.4780   -0.2390 C   0  0  0  0  0  0  0  0  0  0  0  0
   -1.1010   -0.3620   -0.1460 C   0  0  0  0  0  0  0  0  0  0  0  0
   -1.9310   -0.0350    0.9380 C   0  0  0  0  0  0  0  0  0  0  0  0
   -1.6760   -0.9230   -1.2920 C   0  0  0  0  0  0  0  0  0  0  0  0
    4.3790   -0.5250   -1.0770 C   0  0  0  0  0  0  0  0  0  0  0  0
    2.9000   -1.6410    0.4140 C   0  0  0  0  0  0  0  0  0  0  0  0
   -3.3130   -0.2400    0.8350 C   0  0  0  0  0  0  0  0  0  0  0  0
   -3.0520   -1.1250   -1.3830 C   0  0  0  0  0  0  0  0  0  0  0  0
   -3.8790   -0.7750   -0.3200 C   0  0  0  0  0  0  0  0  0  0  0  0
    5.0610   -1.7220   -1.2580 C   0  0  0  0  0  0  0  0  0  0  0  0
    4.6010   -2.8340   -0.5720 C   0  0  0  0  0  0  0  0  0  0  0  0
   -2.3120    0.7330    3.0890 C   0  0  0  0  0  0  0  0  0  0  0  0
   -5.7060   -1.4870   -1.5320 C   0  0  0  0  0  0  0  0  0  0  0  0
  1 13  1  0  0  0  0 
  1 22  1  0  0  0  0 
  2 19  1  0  0  0  0 
  2 23  1  0  0  0  0 
  3  8  1  0  0  0  0 
  3  9  2  0  0  0  0 
  4 16  2  0  0  0  0 
  4 21  1  0  0  0  0 
  5  6  1  0  0  0  0 
  5  7  1  0  0  0  0 
  6  8  1  0  0  0  0 
  7  9  1  0  0  0  0 
  7 10  2  0  0  0  0 
  9 11  1  0  0  0  0 
 10 12  1  0  0  0  0 
 11 15  2  0  0  0  0 
 11 16  1  0  0  0  0 
 12 13  2  0  0  0  0 
 12 14  1  0  0  0  0 
 13 17  1  0  0  0  0 
 14 18  2  0  0  0  0 
 15 20  1  0  0  0  0 
 17 19  2  0  0  0  0 
 18 19  1  0  0  0  0 
 20 21  2  0  0  0  0 
M  END
> <InChIKey>
RPYWXZCFYPVCNQ-RVDMUPIBSA-N

> <PubChem_CID>
5310985

> <BOM_1A2>
<22,H;Oxidation;R1>
<22,1;Cleavage;R1>
<23,H;Oxidation;R2>
<23,2;Cleavage;R2>

> <BOM_2A6>


> <BOM_2B6>


> <BOM_2C8>


> <BOM_2C9>


> <BOM_2C19>


> <BOM_2D6>


> <BOM_2E1>
<22,H;Oxidation;R1>
<22,1;Cleavage;R1>
<23,H;Oxidation;R2>
<23,2;Cleavage;R2>

> <BOM_3A4>
<22,H;Oxidation;R1>
<22,1;Cleavage;R1>
<23,H;Oxidation;R2>
<23,2;Cleavage;R2>

> <References>
R. Azuma, M. Komuro, B. H. Korsch, J. C. Andre, O. Onnagawa, S. R. Black, J. M. Mathews, Xenobiotica 1999, 29, 747-762.

> <FLAG_COMMENTS>
Xenosite report metabolite for CYP3A4. However, the paper reports 3A (3A3, 3A4 and 3A5) not 3A4.

$$$$
Genistein
  CDK     05091811452D

 20 22  0  0  0  0  0  0  0  0999 V2000
    0.3570    1.0310    0.0000 C   0  0  0  0  0  0  0  0  0  0  0  0
    0.3570    0.2060    0.0000 C   0  0  0  0  0  0  0  0  0  0  0  0
   -0.3570   -0.2060    0.0000 C   0  0  0  0  0  0  0  0  0  0  0  0
   -0.3570   -1.0310    0.0000 O   0  0  0  0  0  0  0  0  0  0  0  0
   -1.0720    0.2060    0.0000 C   0  0  0  0  0  0  0  0  0  0  0  0
   -1.7860   -0.2060    0.0000 C   0  0  0  0  0  0  0  0  0  0  0  0
   -2.5010    0.2060    0.0000 C   0  0  0  0  0  0  0  0  0  0  0  0
   -2.5010    1.0310    0.0000 C   0  0  0  0  0  0  0  0  0  0  0  0
   -1.7860    1.4440    0.0000 C   0  0  0  0  0  0  0  0  0  0  0  0
   -1.0720    1.0310    0.0000 C   0  0  0  0  0  0  0  0  0  0  0  0
   -0.3570    1.4440    0.0000 O   0  0  0  0  0  0  0  0  0  0  0  0
    1.0720   -0.2060    0.0000 C   0  0  0  0  0  0  0  0  0  0  0  0
    1.7860    0.2060    0.0000 C   0  0  0  0  0  0  0  0  0  0  0  0
    2.5010   -0.2060    0.0000 C   0  0  0  0  0  0  0  0  0  0  0  0
    2.5010   -1.0310    0.0000 C   0  0  0  0  0  0  0  0  0  0  0  0
    1.7860   -1.4440    0.0000 C   0  0  0  0  0  0  0  0  0  0  0  0
    1.0720   -1.0310    0.0000 C   0  0  0  0  0  0  0  0  0  0  0  0
   -3.2150    1.4440    0.0000 O   0  0  0  0  0  0  0  0  0  0  0  0
   -1.7860   -1.0310    0.0000 O   0  0  0  0  0  0  0  0  0  0  0  0
    3.2150   -1.4440    0.0000 O   0  0  0  0  0  0  0  0  0  0  0  0
  1  2  2  0  0  0  0 
  1 11  1  0  0  0  0 
  2  3  1  0  0  0  0 
  2 12  1  0  0  0  0 
  3  4  2  0  0  0  0 
  3  5  1  0  0  0  0 
  5  6  1  0  0  0  0 
  5 10  2  0  0  0  0 
  6  7  2  0  0  0  0 
  6 19  1  0  0  0  0 
  7  8  1  0  0  0  0 
  8  9  2  0  0  0  0 
  8 18  1  0  0  0  0 
  9 10  1  0  0  0  0 
 10 11  1  0  0  0  0 
 12 13  1  0  0  0  0 
 12 17  2  0  0  0  0 
 13 14  2  0  0  0  0 
 14 15  1  0  0  0  0 
 15 16  2  0  0  0  0 
 15 20  1  0  0  0  0 
 16 17  1  0  0  0  0 
M  END
> <InChIKey>
TZBJGXHYKVUXJN-UHFFFAOYSA-N

> <PubChem_CID>
5280961

> <BOM_1A2>
<7,H;Hydroxylation;R1>
<9,H;Hydroxylation;R2>
<14,H;Hydroxylation;R3>
<16,H;Hydroxylation;R4>

> <BOM_2A6>


> <BOM_2B6>


> <BOM_2C8>


> <BOM_2C9>


> <BOM_2C19>


> <BOM_2D6>


> <BOM_2E1>
<14,H;Hydroxylation;R1>
<16,H;Hydroxylation;R2>

> <BOM_3A4>


> <References>
Roberts-Kirchhoff, E.S.; Crowley, J.R.; Hollenberg, P.F.; Kim, H. Metabolism of Genistein by Rat and Human Cytochrome P450s. Chem. Res. Toxicol. 1999, 12, 610-616.

> <FLAG_COMMENTS>


$$$$
IQ
  CDK     05091811452D

 15 17  0  0  0  0  0  0  0  0999 V2000
   -1.4240   -1.6290    0.0000 N   0  0  0  0  0  0  0  0  0  0  0  0
   -2.1390   -1.2160    0.0000 C   0  0  0  0  0  0  0  0  0  0  0  0
   -2.1390   -0.3910    0.0000 C   0  0  0  0  0  0  0  0  0  0  0  0
   -1.4240    0.0210    0.0000 C   0  0  0  0  0  0  0  0  0  0  0  0
   -0.7100   -0.3910    0.0000 C   0  0  0  0  0  0  0  0  0  0  0  0
    0.0040    0.0210    0.0000 C   0  0  0  0  0  0  0  0  0  0  0  0
    0.7190   -0.3910    0.0000 C   0  0  0  0  0  0  0  0  0  0  0  0
    0.7190   -1.2160    0.0000 C   0  0  0  0  0  0  0  0  0  0  0  0
    0.0040   -1.6290    0.0000 C   0  0  0  0  0  0  0  0  0  0  0  0
   -0.7100   -1.2160    0.0000 C   0  0  0  0  0  0  0  0  0  0  0  0
    0.9960    0.9140    0.0000 C   0  0  0  0  0  0  0  0  0  0  0  0
    0.1760    0.8280    0.0000 N   0  0  0  0  0  0  0  0  0  0  0  0
    1.3320    0.1610    0.0000 N   0  0  0  0  0  0  0  0  0  0  0  0
    2.1390   -0.0110    0.0000 C   0  0  0  0  0  0  0  0  0  0  0  0
    1.4090    1.6290    0.0000 N   0  0  0  0  0  0  0  0  0  0  0  0
  1  2  1  0  0  0  0 
  1 10  2  0  0  0  0 
  2  3  2  0  0  0  0 
  3  4  1  0  0  0  0 
  4  5  2  0  0  0  0 
  5  6  1  0  0  0  0 
  5 10  1  0  0  0  0 
  6  7  2  0  0  0  0 
  6 12  1  0  0  0  0 
  7  8  1  0  0  0  0 
  7 13  1  0  0  0  0 
  8  9  2  0  0  0  0 
  9 10  1  0  0  0  0 
 11 12  2  0  0  0  0 
 11 13  1  0  0  0  0 
 11 15  1  0  0  0  0 
 13 14  1  0  0  0  0 
M  END
> <InChIKey>
ARZWATDYIYAUTA-UHFFFAOYSA-N

> <PubChem_CID>
53462

> <BOM_1A2>
<15,H;Hydroxylation;R1>

> <BOM_2A6>


> <BOM_2B6>


> <BOM_2C8>


> <BOM_2C9>


> <BOM_2C19>


> <BOM_2D6>


> <BOM_2E1>


> <BOM_3A4>


> <References>
Hammons et al. Carcinogenesis vol.18 no.4 pp.851???854, 1997 PMID: 9111224

> <FLAG_COMMENTS>


$$$$
KR_31543
  CDK     05091811453D

 33 36  0  0  0  0  0  0  0  0999 V2000
    1.0150    1.1300   -0.0050 C   0  0  0  0  0  0  0  0  0  0  0  0
   -0.2220    1.7620    0.1510 C   0  0  0  0  0  0  0  0  0  0  0  0
   -1.3090    1.0890    0.7100 C   0  0  0  0  0  0  0  0  0  0  0  0
   -2.5460    1.7390    0.8530 N   0  0  0  0  0  0  0  0  0  0  0  0
   -1.1570   -0.2340    1.1200 C   0  0  0  0  0  0  0  0  0  0  0  0
    0.0750   -0.8700    0.9890 C   0  0  0  0  0  0  0  0  0  0  0  0
    1.1590   -0.1840    0.4450 C   0  0  0  0  0  0  0  0  0  0  0  0
    2.3390   -0.8740    0.3750 O   0  0  0  0  0  0  0  0  0  0  0  0
    3.5270   -0.0540    0.2840 C   0  0  0  0  0  0  0  0  0  0  0  0
    4.6600   -1.0050   -0.0680 C   0  0  0  0  0  0  0  0  0  0  0  0
    3.8100    0.6000    1.6570 C   0  0  0  0  0  0  0  0  0  0  0  0
    3.9170   -0.4100    2.6570 O   0  0  0  0  0  0  0  0  0  0  0  0
    3.3930    0.1030    3.8710 C   0  0  0  0  0  0  0  0  0  0  0  0
    4.9870    1.3930    1.6100 O   0  0  0  0  0  0  0  0  0  0  0  0
    4.8750    2.4350    2.5650 C   0  0  0  0  0  0  0  0  0  0  0  0
    3.3710    0.9490   -0.8510 C   0  0  0  0  0  0  0  0  0  0  0  0
    4.5380    1.7130   -1.0970 O   0  0  0  0  0  0  0  0  0  0  0  0
    2.1730    1.8490   -0.6210 C   0  0  0  0  0  0  0  0  0  0  0  0
    1.8230    2.6560   -1.7830 N   0  0  0  0  0  0  0  0  0  0  0  0
    1.4620    2.1370   -3.0120 C   0  0  0  0  0  0  0  0  0  0  0  0
    1.8320    4.1040   -1.6190 C   0  0  0  0  0  0  0  0  0  0  0  0
    2.8250    4.7500   -0.7350 C   0  0  0  0  0  0  0  0  0  0  0  0
    1.3980    0.7570   -3.2450 C   0  0  0  0  0  0  0  0  0  0  0  0
    1.0320    0.2260   -4.4810 C   0  0  0  0  0  0  0  0  0  0  0  0
    0.7190    1.0870   -5.5220 C   0  0  0  0  0  0  0  0  0  0  0  0
    0.2660    0.4480   -7.0470 Cl  0  0  0  0  0  0  0  0  0  0  0  0
    0.7700    2.4620   -5.3370 C   0  0  0  0  0  0  0  0  0  0  0  0
    1.1380    2.9710   -4.0920 C   0  0  0  0  0  0  0  0  0  0  0  0
    2.8250    4.5820    0.6260 N   0  0  0  0  0  0  0  0  0  0  0  0
    3.8540    5.2830    1.0850 N   0  0  0  0  0  0  0  0  0  0  0  0
    4.4040    5.8260   -0.0080 N   0  0  0  0  0  0  0  0  0  0  0  0
    5.5740    6.6630    0.0710 C   0  0  0  0  0  0  0  0  0  0  0  0
    3.8060    5.5510   -1.1760 N   0  0  0  0  0  0  0  0  0  0  0  0
  1  2  1  0  0  0  0 
  1  7  2  0  0  0  0 
  1 18  1  0  0  0  0 
  2  3  2  0  0  0  0 
  3  4  1  0  0  0  0 
  3  5  1  0  0  0  0 
  5  6  2  0  0  0  0 
  6  7  1  0  0  0  0 
  7  8  1  0  0  0  0 
  8  9  1  0  0  0  0 
  9 10  1  0  0  0  0 
  9 11  1  0  0  0  0 
  9 16  1  0  0  0  0 
 11 12  1  0  0  0  0 
 11 14  1  0  0  0  0 
 12 13  1  0  0  0  0 
 14 15  1  0  0  0  0 
 16 17  1  0  0  0  0 
 16 18  1  0  0  0  0 
 18 19  1  0  0  0  0 
 19 20  1  0  0  0  0 
 19 21  1  0  0  0  0 
 20 23  1  0  0  0  0 
 20 28  2  0  0  0  0 
 21 22  1  0  0  0  0 
 22 29  1  0  0  0  0 
 22 33  2  0  0  0  0 
 23 24  2  0  0  0  0 
 24 25  1  0  0  0  0 
 25 26  1  0  0  0  0 
 25 27  2  0  0  0  0 
 27 28  1  0  0  0  0 
 29 30  2  0  0  0  0 
 30 31  1  0  0  0  0 
 31 32  1  0  0  0  0 
 31 33  1  0  0  0  0 
M  END
> <InChIKey>
URYBOPNIACOOED-VWPQPMDRSA-N

> <PubChem_CID>
9891080

> <BOM_1A2>
<18,H;Oxidation;R1>
<18,19;Cleavage;R1>

> <BOM_2A6>


> <BOM_2B6>
<18,H;Oxidation;R1>
<18,19;Cleavage;R1>

> <BOM_2C8>
<18,H;Oxidation;R1>
<18,19;Cleavage;R1>

> <BOM_2C9>
<18,H;Oxidation;R1>
<18,19;Cleavage;R1>

> <BOM_2C19>
<18,H;Oxidation;R1>
<18,19;Cleavage;R1>

> <BOM_2D6>
<18,H;Oxidation;R1>
<18,19;Cleavage;R1>

> <BOM_2E1>
<18,H;Oxidation;R1>
<18,19;Cleavage;R1>

> <BOM_3A4>
<18,H;Oxidation;R1>
<18,19;Cleavage;R1>
<5,H;Hydroxylation;R2>

> <References>
Ji et al,Arch. Pharm. Res.,27,239,2004 PMID: 15022728

> <FLAG_COMMENTS>


$$$$
MAMC
  CDK     05091811453D

 15 16  0  0  0  0  0  0  0  0999 V2000
   -0.0170    1.4030    0.0100 C   0  0  0  0  0  0  0  0  0  0  0  0
    0.0020   -0.0040    0.0020 C   0  0  0  0  0  0  0  0  0  0  0  0
    1.1450    2.0910    0.0020 O   0  0  0  0  0  0  0  0  0  0  0  0
   -1.2340    2.0670    0.0310 C   0  0  0  0  0  0  0  0  0  0  0  0
    1.2930   -0.6960   -0.0140 C   0  0  0  0  0  0  0  0  0  0  0  0
   -1.2000   -0.7210    0.0110 C   0  0  0  0  0  0  0  0  0  0  0  0
    2.3310    1.4630   -0.0120 C   0  0  0  0  0  0  0  0  0  0  0  0
   -2.4140    1.3420    0.0440 C   0  0  0  0  0  0  0  0  0  0  0  0
    2.4240    0.0560   -0.0220 C   0  0  0  0  0  0  0  0  0  0  0  0
   -2.3890   -0.0520    0.0260 C   0  0  0  0  0  0  0  0  0  0  0  0
    3.3530    2.1250   -0.0190 O   0  0  0  0  0  0  0  0  0  0  0  0
    1.3640   -2.2010   -0.0230 C   0  0  0  0  0  0  0  0  0  0  0  0
    1.2800   -2.7030    1.3550 N   0  0  0  0  0  0  0  0  0  0  0  0
   -3.6050    1.9940    0.0650 O   0  0  0  0  0  0  0  0  0  0  0  0
   -4.6240    0.9920    0.0740 C   0  0  0  0  0  0  0  0  0  0  0  0
  1  2  2  0  0  0  0 
  1  3  1  0  0  0  0 
  1  4  1  0  0  0  0 
  2  5  1  0  0  0  0 
  2  6  1  0  0  0  0 
  3  7  1  0  0  0  0 
  4  8  2  0  0  0  0 
  5  9  2  0  0  0  0 
  5 12  1  0  0  0  0 
  6 10  2  0  0  0  0 
  7  9  1  0  0  0  0 
  7 11  2  0  0  0  0 
  8 10  1  0  0  0  0 
  8 14  1  0  0  0  0 
 12 13  1  0  0  0  0 
 14 15  1  0  0  0  0 
M  END
> <InChIKey>
JTWMBPZRYBLNNG-UHFFFAOYSA-N

> <PubChem_CID>
8758226

> <BOM_1A2>
<15,H;Oxidation;R1>
<15,14;Cleavage;R1>

> <BOM_2A6>


> <BOM_2B6>


> <BOM_2C8>


> <BOM_2C9>


> <BOM_2C19>
<15,H;Oxidation;R1>
<15,14;Cleavage;R1>

> <BOM_2D6>
<15,H;Oxidation;R1>
<15,14;Cleavage;R1>

> <BOM_2E1>


> <BOM_3A4>


> <References>
J. Venhorst, R. C. A. Onderwater, J. H. N. Meerman, J. N. M. Commandeur, N. P. E. Vermeulen, Drug Metab. Dispos. 2000, 28, 1524-1532. PMID: 11095593

> <FLAG_COMMENTS>


$$$$
MBDB
  CDK     05091811453D

 15 16  0  0  0  0  0  0  0  0999 V2000
    3.6900    1.4860   -0.3990 O   0  0  0  0  0  0  0  0  0  0  0  0
    4.3880   -0.5360    0.7140 O   0  0  0  0  0  0  0  0  0  0  0  0
   -2.2280   -0.7890    0.6660 N   0  0  0  0  0  0  0  0  0  0  0  0
   -1.9130    0.1540   -0.3960 C   0  0  0  0  0  0  0  0  0  0  0  0
   -0.8110   -0.3000   -1.3450 C   0  0  0  0  0  0  0  0  0  0  0  0
   -1.6550    1.5460    0.1410 C   0  0  0  0  0  0  0  0  0  0  0  0
    0.5640   -0.3930   -0.7670 C   0  0  0  0  0  0  0  0  0  0  0  0
    1.4440    0.6850   -0.8990 C   0  0  0  0  0  0  0  0  0  0  0  0
   -2.8210    2.0830    0.9360 C   0  0  0  0  0  0  0  0  0  0  0  0
    0.9790   -1.5740   -0.1260 C   0  0  0  0  0  0  0  0  0  0  0  0
    2.7100    0.5470   -0.3670 C   0  0  0  0  0  0  0  0  0  0  0  0
    3.1070   -0.6060    0.2670 C   0  0  0  0  0  0  0  0  0  0  0  0
    2.2650   -1.6900    0.4030 C   0  0  0  0  0  0  0  0  0  0  0  0
   -2.6470   -2.0520    0.0830 C   0  0  0  0  0  0  0  0  0  0  0  0
    4.7440    0.7980    0.3010 C   0  0  0  0  0  0  0  0  0  0  0  0
  1 11  1  0  0  0  0 
  1 15  1  0  0  0  0 
  2 12  1  0  0  0  0 
  2 15  1  0  0  0  0 
  3  4  1  0  0  0  0 
  3 14  1  0  0  0  0 
  4  5  1  0  0  0  0 
  4  6  1  0  0  0  0 
  5  7  1  0  0  0  0 
  6  9  1  0  0  0  0 
  7  8  2  0  0  0  0 
  7 10  1  0  0  0  0 
  8 11  1  0  0  0  0 
 10 13  2  0  0  0  0 
 11 12  2  0  0  0  0 
 12 13  1  0  0  0  0 
M  END
> <InChIKey>
USWVWJSAJAEEHQ-JTQLQIEISA-N

> <PubChem_CID>
44290645

> <BOM_1A2>
<14,H;Oxidation;R1>
<14,3;Cleavage;R1>
<15,H;Oxidation;R2>
<15,2;Cleavage;R2>
<15,1;Cleavage;R2>

> <BOM_2A6>


> <BOM_2B6>
<14,H;Oxidation;R1>
<14,3;Cleavage;R1>
<15,H;Oxidation;R2>
<15,2;Cleavage;R2>
<15,1;Cleavage;R2>

> <BOM_2C8>


> <BOM_2C9>


> <BOM_2C19>
<14,H;Oxidation;R1>
<14,3;Cleavage;R1>
<15,H;Oxidation;R2>
<15,2;Cleavage;R2>
<15,1;Cleavage;R2>

> <BOM_2D6>
<14,H;Oxidation;R1>
<14,3;Cleavage;R1>
<15,H;Oxidation;R2>
<15,2;Cleavage;R2>
<15,1;Cleavage;R2>

> <BOM_2E1>


> <BOM_3A4>
<14,H;Oxidation;R1>
<14,3;Cleavage;R1>
<15,H;Oxidation;R2>
<15,2;Cleavage;R2>
<15,1;Cleavage;R2>

> <References>
Maurer et al.,Toxicol. Lett.,112'96113,133,2000 PMID: 10720722
Meyer et al.,Biochem. Pharma.,77,1725,2009

> <FLAG_COMMENTS>


$$$$
MDMA
  CDK     05091811453D

 14 15  0  0  0  0  0  0  0  0999 V2000
   -0.1980    0.9860    0.1920 C   0  0  0  0  0  0  0  0  0  0  0  0
   -0.1170   -0.2320   -0.4890 C   0  0  0  0  0  0  0  0  0  0  0  0
    0.9720    1.5920    0.6870 C   0  0  0  0  0  0  0  0  0  0  0  0
   -1.5450    1.6170    0.3460 C   0  0  0  0  0  0  0  0  0  0  0  0
    1.1290   -0.8050   -0.6420 C   0  0  0  0  0  0  0  0  0  0  0  0
    2.2220    0.9960    0.5200 C   0  0  0  0  0  0  0  0  0  0  0  0
   -1.6740    2.6530    1.4460 C   0  0  0  0  0  0  0  0  0  0  0  0
    2.2650   -0.2080   -0.1510 C   0  0  0  0  0  0  0  0  0  0  0  0
   -2.8970    3.5000    1.1660 C   0  0  0  0  0  0  0  0  0  0  0  0
   -1.8140    1.9920    2.7370 N   0  0  0  0  0  0  0  0  0  0  0  0
   -1.7820    2.9920    3.7910 C   0  0  0  0  0  0  0  0  0  0  0  0
    1.3910   -1.9790   -1.2730 O   0  0  0  0  0  0  0  0  0  0  0  0
    2.8220   -2.0540   -1.1180 C   0  0  0  0  0  0  0  0  0  0  0  0
    3.3850   -0.9320   -0.4110 O   0  0  0  0  0  0  0  0  0  0  0  0
  1  2  2  0  0  0  0 
  1  3  1  0  0  0  0 
  1  4  1  0  0  0  0 
  2  5  1  0  0  0  0 
  3  6  2  0  0  0  0 
  4  7  1  0  0  0  0 
  5  8  2  0  0  0  0 
  5 12  1  0  0  0  0 
  6  8  1  0  0  0  0 
  7  9  1  0  0  0  0 
  7 10  1  0  0  0  0 
  8 14  1  0  0  0  0 
 10 11  1  0  0  0  0 
 12 13  1  0  0  0  0 
 13 14  1  0  0  0  0 
M  END
> <InChIKey>
SHXWCVYOXRDMCX-MRVPVSSYSA-N

> <PubChem_CID>
667458

> <BOM_1A2>
<11,H;Oxidation;R1>
<11,10;Cleavage;R1>
<13,H;Oxidation;R2>
<13,14;Cleavage;R2>
<13,12;Cleavage;R2>

> <BOM_2A6>


> <BOM_2B6>


> <BOM_2C8>


> <BOM_2C9>


> <BOM_2C19>


> <BOM_2D6>
<11,H;Oxidation;R1>
<11,10;Cleavage;R1>
<13,H;Oxidation;R2>
<13,14;Cleavage;R2>
<13,12;Cleavage;R2>

> <BOM_2E1>


> <BOM_3A4>
<13,H;Oxidation;R1>
<13,14;Cleavage;R1>
<13,12;Cleavage;R1>

> <References>
Maurer et al.,Toxicol. Lett.,112'96113,133,2000

> <FLAG_COMMENTS>


$$$$
MEXILETINE
  CDK     05091811453D

 13 13  0  0  0  0  0  0  0  0999 V2000
   -0.0170    1.3830    0.0100 C   0  0  0  0  0  0  0  0  0  0  0  0
    0.0020   -0.0040    0.0020 C   0  0  0  0  0  0  0  0  0  0  0  0
    1.1760    2.0910    0.0020 C   0  0  0  0  0  0  0  0  0  0  0  0
   -1.2020    2.0480    0.0190 O   0  0  0  0  0  0  0  0  0  0  0  0
    1.2080   -0.6770   -0.0130 C   0  0  0  0  0  0  0  0  0  0  0  0
   -1.2920   -0.7760    0.0110 C   0  0  0  0  0  0  0  0  0  0  0  0
    2.3800    1.4130   -0.0130 C   0  0  0  0  0  0  0  0  0  0  0  0
    1.1600    3.5980    0.0100 C   0  0  0  0  0  0  0  0  0  0  0  0
   -1.5560    2.2420    1.3900 C   0  0  0  0  0  0  0  0  0  0  0  0
    2.3960    0.0300   -0.0210 C   0  0  0  0  0  0  0  0  0  0  0  0
   -2.8890    2.9890    1.4710 C   0  0  0  0  0  0  0  0  0  0  0  0
   -2.7930    4.2920    0.6750 C   0  0  0  0  0  0  0  0  0  0  0  0
   -3.9560    2.1500    0.9100 N   0  0  0  0  0  0  0  0  0  0  0  0
  1  2  2  0  0  0  0 
  1  3  1  0  0  0  0 
  1  4  1  0  0  0  0 
  2  5  1  0  0  0  0 
  2  6  1  0  0  0  0 
  3  7  2  0  0  0  0 
  3  8  1  0  0  0  0 
  4  9  1  0  0  0  0 
  5 10  2  0  0  0  0 
  7 10  1  0  0  0  0 
  9 11  1  0  0  0  0 
 11 12  1  0  0  0  0 
 11 13  1  0  0  0  0 
M  END
> <InChIKey>
VLPIATFUUWWMKC-SNVBAGLBSA-N

> <PubChem_CID>
180621

> <BOM_1A2>
<6,H;Hydroxylation;R1>
<8,H;Hydroxylation;R2>
<10,H;Hydroxylation;R3>
<13,H;Hydroxylation;R4>

> <BOM_2A6>


> <BOM_2B6>
<13,H;Hydroxylation;R1>

> <BOM_2C8>


> <BOM_2C9>


> <BOM_2C19>


> <BOM_2D6>
<5,H;Hydroxylation;R1>
<7,H;Hydroxylation;R2>
<6,H;Hydroxylation;R3>
<8,H;Hydroxylation;R4>
<10,H;Hydroxylation;R5>
<13,H;Hydroxylation;R6>

> <BOM_2E1>


> <BOM_3A4>
<13,H;Hydroxylation;R1>


> <References>
L. LABBE, Z. ABOLFATHI, E . LESSARD, H. PAKDEL, P. BEAUNE and J. TURGEON, xenobiotica, 2003, vol. 33, no. 1, 13-25  PMID: 12519691 
M. Nakajima, K. Kobayashi, N. Shimada, S. Tokudome, T. Yamamoto, Y. Kuroiwa, Br. J. Clin. Pharmacol. 1998, 46, 55-62.


> <FLAG_COMMENTS>
5,7 hydroxylation are reported in the first reference.

$$$$
MMAMC
  CDK     05091811453D

 16 17  0  0  0  0  0  0  0  0999 V2000
   -0.0490    1.3470   -0.0160 C   0  0  0  0  0  0  0  0  0  0  0  0
    0.0050   -0.0450    0.0400 C   0  0  0  0  0  0  0  0  0  0  0  0
    1.1270    2.1180   -0.0910 O   0  0  0  0  0  0  0  0  0  0  0  0
   -1.2570    2.0400   -0.0230 C   0  0  0  0  0  0  0  0  0  0  0  0
    1.3070   -0.7020    0.0410 C   0  0  0  0  0  0  0  0  0  0  0  0
   -1.2000   -0.7460    0.0720 C   0  0  0  0  0  0  0  0  0  0  0  0
    2.3740    1.5100   -0.1660 C   0  0  0  0  0  0  0  0  0  0  0  0
   -2.4510    1.3260    0.0220 C   0  0  0  0  0  0  0  0  0  0  0  0
    2.4010    0.0490   -0.0960 C   0  0  0  0  0  0  0  0  0  0  0  0
   -2.4190   -0.0680    0.0660 C   0  0  0  0  0  0  0  0  0  0  0  0
    3.4090    2.1560   -0.2810 O   0  0  0  0  0  0  0  0  0  0  0  0
    1.4300   -2.1880    0.0560 C   0  0  0  0  0  0  0  0  0  0  0  0
    1.4590   -2.7940    1.3760 N   0  0  0  0  0  0  0  0  0  0  0  0
    0.1060   -2.9960    1.8560 C   0  0  0  0  0  0  0  0  0  0  0  0
   -3.5970    2.0710    0.0150 O   0  0  0  0  0  0  0  0  0  0  0  0
   -4.7540    1.2440    0.0630 C   0  0  0  0  0  0  0  0  0  0  0  0
  1  2  2  0  0  0  0 
  1  3  1  0  0  0  0 
  1  4  1  0  0  0  0 
  2  5  1  0  0  0  0 
  2  6  1  0  0  0  0 
  3  7  1  0  0  0  0 
  4  8  2  0  0  0  0 
  5  9  2  0  0  0  0 
  5 12  1  0  0  0  0 
  6 10  2  0  0  0  0 
  7  9  1  0  0  0  0 
  7 11  2  0  0  0  0 
  8 10  1  0  0  0  0 
  8 15  1  0  0  0  0 
 12 13  1  0  0  0  0 
 13 14  1  0  0  0  0 
 15 16  1  0  0  0  0 
M  END
> <InChIKey>
GWMGUFTYUOYYQV-UHFFFAOYSA-N

> <PubChem_CID>
8931837

> <BOM_1A2>
<14,H;Oxidation;R1>
<14,13;Cleavage;R1>
<16,H;Oxidation;R2>
<16,15;Cleavage;R2>

> <BOM_2A6>


> <BOM_2B6>


> <BOM_2C8>


> <BOM_2C9>


> <BOM_2C19>
<16,H;Oxidation;R1>
<16,15;Cleavage;R1>

> <BOM_2D6>
<16,H;Oxidation;R1>
<16,15;Cleavage;R1>

> <BOM_2E1>


> <BOM_3A4>


> <References>
J. Venhorst, R. C. A. Onderwater, J. H. N. Meerman, J. N. M. Commandeur, N. P. E. Vermeulen, Drug Metab. Dispos. 2000, 28, 1524-1532. PMID: 11095593

> <FLAG_COMMENTS>


$$$$
MPBP
  CDK     05091811453D

 17 18  0  0  0  0  0  0  0  0999 V2000
    0.6300    0.6530    0.0290 C   0  0  0  0  0  0  0  0  0  0  0  0
    1.8220    0.9230    0.8570 C   0  0  0  0  0  0  0  0  0  0  0  0
    2.9070    0.4360    0.5480 O   0  0  0  0  0  0  0  0  0  0  0  0
    1.6150    1.7930    2.0820 C   0  0  0  0  0  0  0  0  0  0  0  0
    1.4170    0.9410    3.2480 N   0  0  0  0  0  0  0  0  0  0  0  0
    2.7150    2.8380    2.1450 C   0  0  0  0  0  0  0  0  0  0  0  0
    2.4970    3.8750    3.2190 C   0  0  0  0  0  0  0  0  0  0  0  0
   -0.5990    1.2280    0.3510 C   0  0  0  0  0  0  0  0  0  0  0  0
   -1.7130    0.9660   -0.4420 C   0  0  0  0  0  0  0  0  0  0  0  0
   -1.5980    0.1340   -1.5540 C   0  0  0  0  0  0  0  0  0  0  0  0
   -2.7900   -0.1450   -2.4000 C   0  0  0  0  0  0  0  0  0  0  0  0
   -0.3680   -0.4390   -1.8740 C   0  0  0  0  0  0  0  0  0  0  0  0
    0.7480   -0.1800   -1.0830 C   0  0  0  0  0  0  0  0  0  0  0  0
    0.7410    1.6620    4.3290 C   0  0  0  0  0  0  0  0  0  0  0  0
    1.0910    0.7500    5.4830 C   0  0  0  0  0  0  0  0  0  0  0  0
    2.5890    0.7250    5.2840 C   0  0  0  0  0  0  0  0  0  0  0  0
    2.6890    0.4390    3.7950 C   0  0  0  0  0  0  0  0  0  0  0  0
  1  2  1  0  0  0  0 
  1  8  1  0  0  0  0 
  1 13  2  0  0  0  0 
  2  3  2  0  0  0  0 
  2  4  1  0  0  0  0 
  4  5  1  0  0  0  0 
  4  6  1  0  0  0  0 
  5 14  1  0  0  0  0 
  5 17  1  0  0  0  0 
  6  7  1  0  0  0  0 
  8  9  2  0  0  0  0 
  9 10  1  0  0  0  0 
 10 11  1  0  0  0  0 
 10 12  2  0  0  0  0 
 12 13  1  0  0  0  0 
 14 15  1  0  0  0  0 
 15 16  1  0  0  0  0 
 16 17  1  0  0  0  0 
M  END
> <InChIKey>
NXNPGAAZKYDOPW-AWEZNQCLSA-N

> <PubChem_CID>
96365834

> <BOM_1A2>
<11,H;Hydroxylation;R1>

> <BOM_2A6>


> <BOM_2B6>


> <BOM_2C8>


> <BOM_2C9>


> <BOM_2C19>
<11,H;Hydroxylation;R1>

> <BOM_2D6>
<11,H;Hydroxylation;R1>

> <BOM_2E1>


> <BOM_3A4>


> <References>
Peters et al.,Drug Metab. Disp.,36,163,2008 PMID: 17962373 

> <FLAG_COMMENTS>


$$$$
MeIQx
  CDK     05091811462D

 16 18  0  0  0  0  0  0  0  0999 V2000
   -1.0670   -1.6290    0.0000 N   0  0  0  0  0  0  0  0  0  0  0  0
   -1.7820   -1.2160    0.0000 C   0  0  0  0  0  0  0  0  0  0  0  0
   -1.7820   -0.3910    0.0000 C   0  0  0  0  0  0  0  0  0  0  0  0
   -1.0670    0.0210    0.0000 N   0  0  0  0  0  0  0  0  0  0  0  0
   -0.3530   -0.3910    0.0000 C   0  0  0  0  0  0  0  0  0  0  0  0
    0.3620    0.0210    0.0000 C   0  0  0  0  0  0  0  0  0  0  0  0
    1.0760   -0.3910    0.0000 C   0  0  0  0  0  0  0  0  0  0  0  0
    1.0760   -1.2160    0.0000 C   0  0  0  0  0  0  0  0  0  0  0  0
    0.3620   -1.6290    0.0000 C   0  0  0  0  0  0  0  0  0  0  0  0
   -0.3530   -1.2160    0.0000 C   0  0  0  0  0  0  0  0  0  0  0  0
    1.3540    0.9140    0.0000 C   0  0  0  0  0  0  0  0  0  0  0  0
    0.5330    0.8280    0.0000 N   0  0  0  0  0  0  0  0  0  0  0  0
    1.6890    0.1610    0.0000 N   0  0  0  0  0  0  0  0  0  0  0  0
   -2.4960    0.0210    0.0000 C   0  0  0  0  0  0  0  0  0  0  0  0
    2.4960   -0.0110    0.0000 C   0  0  0  0  0  0  0  0  0  0  0  0
    1.7660    1.6290    0.0000 N   0  0  0  0  0  0  0  0  0  0  0  0
  1  2  1  0  0  0  0 
  1 10  2  0  0  0  0 
  2  3  2  0  0  0  0 
  3  4  1  0  0  0  0 
  3 14  1  0  0  0  0 
  4  5  2  0  0  0  0 
  5  6  1  0  0  0  0 
  5 10  1  0  0  0  0 
  6  7  2  0  0  0  0 
  6 12  1  0  0  0  0 
  7  8  1  0  0  0  0 
  7 13  1  0  0  0  0 
  8  9  2  0  0  0  0 
  9 10  1  0  0  0  0 
 11 12  2  0  0  0  0 
 11 13  1  0  0  0  0 
 11 16  1  0  0  0  0 
 13 15  1  0  0  0  0 
M  END
> <InChIKey>
DVCCCQNKIYNAKB-UHFFFAOYSA-N

> <PubChem_CID>
62275

> <BOM_1A2>
<16,H;Hydroxylation;R1>

> <BOM_2A6>


> <BOM_2B6>


> <BOM_2C8>


> <BOM_2C9>


> <BOM_2C19>


> <BOM_2D6>


> <BOM_2E1>


> <BOM_3A4>


> <References>
Hammons et al. Carcinogenesis vol.18 no.4 pp.851???854, 1997 PMID: 9111224

> <FLAG_COMMENTS>


$$$$
N7-methylcyclohexylline
  CDK     05091811462D

 21 23  0  0  0  0  0  0  0  0999 V2000
    1.1660    1.4920    0.0000 N   0  0  0  0  0  0  0  0  0  0  0  0
    1.6510    0.8250    0.0000 C   0  0  0  0  0  0  0  0  0  0  0  0
    1.1660    0.1580    0.0000 N   0  0  0  0  0  0  0  0  0  0  0  0
    0.3820    0.4120    0.0000 C   0  0  0  0  0  0  0  0  0  0  0  0
   -0.3330    0.0000    0.0000 N   0  0  0  0  0  0  0  0  0  0  0  0
   -1.0470    0.4120    0.0000 C   0  0  0  0  0  0  0  0  0  0  0  0
   -1.0470    1.2380    0.0000 N   0  0  0  0  0  0  0  0  0  0  0  0
   -0.3330    1.6500    0.0000 C   0  0  0  0  0  0  0  0  0  0  0  0
    0.3820    1.2380    0.0000 C   0  0  0  0  0  0  0  0  0  0  0  0
   -1.7620    0.0000    0.0000 O   0  0  0  0  0  0  0  0  0  0  0  0
   -0.3330    2.4750    0.0000 O   0  0  0  0  0  0  0  0  0  0  0  0
   -0.3330   -0.8250    0.0000 C   0  0  0  0  0  0  0  0  0  0  0  0
   -1.0470   -1.2380    0.0000 C   0  0  0  0  0  0  0  0  0  0  0  0
   -1.0470   -2.0620    0.0000 C   0  0  0  0  0  0  0  0  0  0  0  0
   -1.7620   -2.4750    0.0000 C   0  0  0  0  0  0  0  0  0  0  0  0
   -2.4760   -2.0620    0.0000 C   0  0  0  0  0  0  0  0  0  0  0  0
   -2.4760   -1.2380    0.0000 C   0  0  0  0  0  0  0  0  0  0  0  0
   -1.7620   -0.8250    0.0000 C   0  0  0  0  0  0  0  0  0  0  0  0
    2.4760    0.8250    0.0000 C   0  0  0  0  0  0  0  0  0  0  0  0
   -1.7620    1.6500    0.0000 C   0  0  0  0  0  0  0  0  0  0  0  0
    1.4210    2.2770    0.0000 C   0  0  0  0  0  0  0  0  0  0  0  0
  1  2  1  0  0  0  0 
  1  9  1  0  0  0  0 
  1 21  1  0  0  0  0 
  2  3  2  0  0  0  0 
  2 19  1  0  0  0  0 
  3  4  1  0  0  0  0 
  4  5  1  0  0  0  0 
  4  9  2  0  0  0  0 
  5  6  1  0  0  0  0 
  5 12  1  0  0  0  0 
  6  7  1  0  0  0  0 
  6 10  2  0  0  0  0 
  7  8  1  0  0  0  0 
  7 20  1  0  0  0  0 
  8  9  1  0  0  0  0 
  8 11  2  0  0  0  0 
 12 13  1  0  0  0  0 
 13 14  1  0  0  0  0 
 13 18  1  0  0  0  0 
 14 15  1  0  0  0  0 
 15 16  1  0  0  0  0 
 16 17  1  0  0  0  0 
 17 18  1  0  0  0  0 
M  END
> <InChIKey>
ARGFHYICTJBMFD-UHFFFAOYSA-N

> <PubChem_CID>


> <BOM_1A2>
<13,H;Hydroxylation;R1>
<14,H;Hydroxylation;R2>
<15,H;Hydroxylation;R3>
<16,H;Hydroxylation;R4>
<17,H;Hydroxylation;R5>
<18,H;Hydroxylation;R6>
<19,H;Hydroxylation;R7>
<21,1;Cleavage;R8>
<21,H;Oxidation;R8>

> <BOM_2A6>


> <BOM_2B6>


> <BOM_2C8>


> <BOM_2C9>


> <BOM_2C19>


> <BOM_2D6>


> <BOM_2E1>


> <BOM_3A4>


> <References>
Jagdish K. Racha, Allan E. Rettie, and Kent L. Kunze, Biochemistry 1998, 37, 7407-7419 PMID: 9585555

> <FLAG_COMMENTS>


$$$$
N7-methylfurafylline
  CDK     05091811462D

 20 22  0  0  0  0  0  0  0  0999 V2000
    1.1050    1.3700    0.0000 N   0  0  0  0  0  0  0  0  0  0  0  0
    1.5900    0.7020    0.0000 C   0  0  0  0  0  0  0  0  0  0  0  0
    1.1050    0.0350    0.0000 N   0  0  0  0  0  0  0  0  0  0  0  0
    0.3200    0.2900    0.0000 C   0  0  0  0  0  0  0  0  0  0  0  0
   -0.3940   -0.1230    0.0000 N   0  0  0  0  0  0  0  0  0  0  0  0
   -1.1090    0.2900    0.0000 C   0  0  0  0  0  0  0  0  0  0  0  0
   -1.1090    1.1150    0.0000 N   0  0  0  0  0  0  0  0  0  0  0  0
   -0.3940    1.5270    0.0000 C   0  0  0  0  0  0  0  0  0  0  0  0
    0.3200    1.1150    0.0000 C   0  0  0  0  0  0  0  0  0  0  0  0
   -1.8230   -0.1230    0.0000 O   0  0  0  0  0  0  0  0  0  0  0  0
   -0.3940    2.3520    0.0000 O   0  0  0  0  0  0  0  0  0  0  0  0
    2.4150    0.7020    0.0000 C   0  0  0  0  0  0  0  0  0  0  0  0
   -1.8230    1.5270    0.0000 C   0  0  0  0  0  0  0  0  0  0  0  0
   -0.3940   -0.9480    0.0000 C   0  0  0  0  0  0  0  0  0  0  0  0
   -1.8630   -1.0250    0.0000 O   0  0  0  0  0  0  0  0  0  0  0  0
   -1.1090   -1.3600    0.0000 C   0  0  0  0  0  0  0  0  0  0  0  0
   -1.1950   -2.1810    0.0000 C   0  0  0  0  0  0  0  0  0  0  0  0
   -2.0020   -2.3520    0.0000 C   0  0  0  0  0  0  0  0  0  0  0  0
   -2.4150   -1.6380    0.0000 C   0  0  0  0  0  0  0  0  0  0  0  0
    1.3600    2.1540    0.0000 C   0  0  0  0  0  0  0  0  0  0  0  0
  1  2  1  0  0  0  0 
  1  9  1  0  0  0  0 
  1 20  1  0  0  0  0 
  2  3  2  0  0  0  0 
  2 12  1  0  0  0  0 
  3  4  1  0  0  0  0 
  4  5  1  0  0  0  0 
  4  9  2  0  0  0  0 
  5  6  1  0  0  0  0 
  5 14  1  0  0  0  0 
  6  7  1  0  0  0  0 
  6 10  2  0  0  0  0 
  7  8  1  0  0  0  0 
  7 13  1  0  0  0  0 
  8  9  1  0  0  0  0 
  8 11  2  0  0  0  0 
 14 16  1  0  0  0  0 
 15 16  1  0  0  0  0 
 15 19  1  0  0  0  0 
 16 17  2  0  0  0  0 
 17 18  1  0  0  0  0 
 18 19  2  0  0  0  0 
M  END
> <InChIKey>
VACPENDPPYPFPY-UHFFFAOYSA-N

> <PubChem_CID>


> <BOM_1A2>
<18,H;Hydroxylation;R1>
<19,H;Hydroxylation;R2>
<17,H;Hydroxylation;R3>
<12,H;Hydroxylation;R4>
<20,1;Cleavage;R5>
<20,H;Oxidation;R5>

> <BOM_2A6>


> <BOM_2B6>


> <BOM_2C8>


> <BOM_2C9>


> <BOM_2C19>


> <BOM_2D6>


> <BOM_2E1>


> <BOM_3A4>


> <References>
Jagdish K. Racha, Allan E. Rettie, and Kent L. Kunze, Biochemistry 1998, 37, 7407-7419

> <FLAG_COMMENTS>
The rate of demethyl metabolite is low.

$$$$
NDEA
  CDK     05091811463D

  7  6  0  0  0  0  0  0  0  0999 V2000
   -1.4200    2.1290    0.5220 N   0  0  0  0  0  0  0  0  0  0  0  0
   -2.3850    1.7790    1.2100 O   0  0  0  0  0  0  0  0  0  0  0  0
   -1.3770    3.4350    0.4020 N   0  0  0  0  0  0  0  0  0  0  0  0
   -0.0280    3.8820    0.0740 C   0  0  0  0  0  0  0  0  0  0  0  0
    0.4090    3.6260   -1.3550 C   0  0  0  0  0  0  0  0  0  0  0  0
   -2.2950    3.9590   -0.6050 C   0  0  0  0  0  0  0  0  0  0  0  0
   -3.7110    4.0650   -0.0840 C   0  0  0  0  0  0  0  0  0  0  0  0
  1  2  2  0  0  0  0 
  1  3  1  0  0  0  0 
  3  4  1  0  0  0  0 
  3  6  1  0  0  0  0 
  4  5  1  0  0  0  0 
  6  7  1  0  0  0  0 
M  END
> <InChIKey>
WBNQDOYYEUMPFS-UHFFFAOYSA-N

> <PubChem_CID>
5921

> <BOM_1A2>
<4,3;Cleavage;R1>
<4,H;Oxidation;R1>
<6,3;Cleavage;R2>
<6,H;Oxidation;R2>

> <BOM_2A6>
<4,3;Cleavage;R1>
<4,H;Oxidation;R1>
<6,3;Cleavage;R2>
<6,H;Oxidation;R2>

> <BOM_2B6>
<4,3;Cleavage;R1>
<4,H;Oxidation;R1>
<6,3;Cleavage;R2>
<6,H;Oxidation;R2>

> <BOM_2C8>
<4,3;Cleavage;R1>
<4,H;Oxidation;R1>
<6,3;Cleavage;R2>
<6,H;Oxidation;R2>

> <BOM_2C9>
<4,3;Cleavage;R1>
<4,H;Oxidation;R1>
<6,3;Cleavage;R2>
<6,H;Oxidation;R2>

> <BOM_2C19>
<4,3;Cleavage;R1>
<4,H;Oxidation;R1>
<6,3;Cleavage;R2>
<6,H;Oxidation;R2>

> <BOM_2D6>
<4,3;Cleavage;R1>
<4,H;Oxidation;R1>
<6,3;Cleavage;R2>
<6,H;Oxidation;R2>

> <BOM_2E1>
<4,3;Cleavage;R1>
<4,H;Oxidation;R1>
<6,3;Cleavage;R2>
<6,H;Oxidation;R2>

> <BOM_3A4>
<4,3;Cleavage;R1>
<4,H;Oxidation;R1>
<6,3;Cleavage;R2>
<6,H;Oxidation;R2>

> <References>
Bellec et al., Carcinogenesis, 1996, 17, 2029-2034 PMID: 8824531

> <FLAG_COMMENTS>


$$$$
NDMA
  CDK     05091811463D

  5  4  0  0  0  0  0  0  0  0999 V2000
   -1.3690    2.2250    0.6680 N   0  0  0  0  0  0  0  0  0  0  0  0
   -2.4320    1.6420    0.7580 O   0  0  0  0  0  0  0  0  0  0  0  0
   -1.3220    3.4600    0.1290 N   0  0  0  0  0  0  0  0  0  0  0  0
   -2.5280    4.0510   -0.4560 C   0  0  0  0  0  0  0  0  0  0  0  0
   -0.0640    4.2100    0.1270 C   0  0  0  0  0  0  0  0  0  0  0  0
  1  2  2  0  0  0  0 
  1  3  1  0  0  0  0 
  3  4  1  0  0  0  0 
  3  5  1  0  0  0  0 
M  END
> <InChIKey>
UMFJAHHVKNCGLG-UHFFFAOYSA-N

> <PubChem_CID>
6124

> <BOM_1A2>
<5,H;Oxidation;R1>
<5,3;Cleavage;R1>
<4,H;Oxidation;R2>
<4,3;Cleavage;R2>

> <BOM_2A6>
<5,H;Oxidation;R1>
<5,3;Cleavage;R1>
<4,H;Oxidation;R2>
<4,3;Cleavage;R2>

> <BOM_2B6>


> <BOM_2C8>
<5,H;Oxidation;R1>
<5,3;Cleavage;R1>
<4,H;Oxidation;R2>
<4,3;Cleavage;R2>

> <BOM_2C9>
<5,H;Oxidation;R1>
<5,3;Cleavage;R1>
<4,H;Oxidation;R2>
<4,3;Cleavage;R2>

> <BOM_2C19>


> <BOM_2D6>
<5,H;Oxidation;R1>
<5,3;Cleavage;R1>
<4,H;Oxidation;R2>
<4,3;Cleavage;R2>

> <BOM_2E1>
<5,H;Oxidation;R1>
<5,3;Cleavage;R1>
<4,H;Oxidation;R2>
<4,3;Cleavage;R2>

> <BOM_3A4>
<5,H;Oxidation;R1>
<5,3;Cleavage;R1>
<4,H;Oxidation;R2>
<4,3;Cleavage;R2>

> <References>
Bellec et al., Carcinogenesis, 1996, 17, 2029-2034
Hirotaka Kushida et al., Carcinogenesis, 21, 1227-1232, 2000 PMID: 10837014

> <FLAG_COMMENTS>


$$$$
NMBA
  CDK     05091811463D

  8  7  0  0  0  0  0  0  0  0999 V2000
   -1.4650    2.1740    0.6830 N   0  0  0  0  0  0  0  0  0  0  0  0
   -2.6120    1.8440    1.0100 O   0  0  0  0  0  0  0  0  0  0  0  0
   -1.3880    3.4570    0.4440 N   0  0  0  0  0  0  0  0  0  0  0  0
   -0.0270    3.8870    0.1680 C   0  0  0  0  0  0  0  0  0  0  0  0
   -2.2740    3.9110   -0.6180 C   0  0  0  0  0  0  0  0  0  0  0  0
    0.4850    3.5250   -1.2120 C   0  0  0  0  0  0  0  0  0  0  0  0
    1.9000    4.0240   -1.3710 C   0  0  0  0  0  0  0  0  0  0  0  0
    2.4100    3.6640   -2.7440 C   0  0  0  0  0  0  0  0  0  0  0  0
  1  2  2  0  0  0  0 
  1  3  1  0  0  0  0 
  3  4  1  0  0  0  0 
  3  5  1  0  0  0  0 
  4  6  1  0  0  0  0 
  6  7  1  0  0  0  0 
  7  8  1  0  0  0  0 
M  END
> <InChIKey>
PKTSCJXWLVREKX-UHFFFAOYSA-N

> <PubChem_CID>
23471

> <BOM_1A2>
<5,H;Oxidation;R1>
<5,3;Cleavage;R1>
<4,H;Oxidation;R2>
<4,3;Cleavage;R2>

> <BOM_2A6>
<5,H;Oxidation;R1>
<5,3;Cleavage;R1>
<4,H;Oxidation;R2>
<4,3;Cleavage;R2>

> <BOM_2B6>
<5,H;Oxidation;R1>
<5,3;Cleavage;R1>
<4,H;Oxidation;R2>
<4,3;Cleavage;R2>

> <BOM_2C8>
<5,H;Oxidation;R1>
<5,3;Cleavage;R1>
<4,H;Oxidation;R2>
<4,3;Cleavage;R2>

> <BOM_2C9>
<5,H;Oxidation;R1>
<5,3;Cleavage;R1>
<4,H;Oxidation;R2>
<4,3;Cleavage;R2>

> <BOM_2C19>
<5,H;Oxidation;R1>
<5,3;Cleavage;R1>
<4,H;Oxidation;R2>
<4,3;Cleavage;R2>

> <BOM_2D6>
<5,H;Oxidation;R1>
<5,3;Cleavage;R1>
<4,H;Oxidation;R2>
<4,3;Cleavage;R2>

> <BOM_2E1>
<5,H;Oxidation;R1>
<5,3;Cleavage;R1>
<4,H;Oxidation;R2>
<4,3;Cleavage;R2>

> <BOM_3A4>
<5,H;Oxidation;R1>
<5,3;Cleavage;R1>
<4,H;Oxidation;R2>
<4,3;Cleavage;R2>

> <References>
Bellec et al., Carcinogenesis, 1996, 17, 2029-2034

> <FLAG_COMMENTS>


$$$$
NNK
  CDK     05091811463D

 15 15  0  0  0  0  0  0  0  0999 V2000
   -0.0170    1.3940    0.0100 C   0  0  0  0  0  0  0  0  0  0  0  0
    0.0020   -0.0040    0.0020 C   0  0  0  0  0  0  0  0  0  0  0  0
    1.1450   -0.6570   -0.0120 N   0  0  0  0  0  0  0  0  0  0  0  0
    2.3060   -0.0310   -0.0200 C   0  0  0  0  0  0  0  0  0  0  0  0
    2.3740    1.3520   -0.0130 C   0  0  0  0  0  0  0  0  0  0  0  0
    1.2030    2.0870    0.0020 C   0  0  0  0  0  0  0  0  0  0  0  0
   -1.2940    2.1250    0.0200 C   0  0  0  0  0  0  0  0  0  0  0  0
   -1.2980    3.3380    0.0260 O   0  0  0  0  0  0  0  0  0  0  0  0
   -2.5960    1.3670    0.0220 C   0  0  0  0  0  0  0  0  0  0  0  0
   -3.7630    2.3580    0.0330 C   0  0  0  0  0  0  0  0  0  0  0  0
   -5.0850    1.5880    0.0350 C   0  0  0  0  0  0  0  0  0  0  0  0
   -6.2020    2.5370    0.0450 N   0  0  0  0  0  0  0  0  0  0  0  0
   -6.6820    3.0880    1.3150 C   0  0  0  0  0  0  0  0  0  0  0  0
   -6.7620    2.8860   -1.0630 N   0  0  0  0  0  0  0  0  0  0  0  0
   -7.6900    3.6740   -1.0540 O   0  0  0  0  0  0  0  0  0  0  0  0
  1  2  1  0  0  0  0 
  1  6  2  0  0  0  0 
  1  7  1  0  0  0  0 
  2  3  2  0  0  0  0 
  3  4  1  0  0  0  0 
  4  5  2  0  0  0  0 
  5  6  1  0  0  0  0 
  7  8  2  0  0  0  0 
  7  9  1  0  0  0  0 
  9 10  1  0  0  0  0 
 10 11  1  0  0  0  0 
 11 12  1  0  0  0  0 
 12 13  1  0  0  0  0 
 12 14  1  0  0  0  0 
 14 15  2  0  0  0  0 
M  END
> <InChIKey>
FLAQQSHRLBFIEZ-UHFFFAOYSA-N

> <PubChem_CID>
47289

> <BOM_1A2>
<11,12;Cleavage;R1>
<11,H;Oxidation;R1>
<13,H;Hydroxylation;R2>
<13,12;Cleavage;R2>
<11,12;Cleavage;R2>
<7,8;Cleavage;R3>

> <BOM_2A6>
<11,12;Cleavage;R1>
<11,H;Oxidation;R1>
<13,H;Hydroxylation;R2>
<13,12;Cleavage;R2>
<11,12;Cleavage;R2>
<3,N;N-Oxidation;R3>

> <BOM_2B6>


> <BOM_2C8>
<11,12;Cleavage;R1>
<11,H;Oxidation;R1>
<13,H;Hydroxylation;R2>
<13,12;Cleavage;R2>
<11,12;Cleavage;R2>
<3,N;N-Oxidation;R3>

> <BOM_2C9>
<3,N;N-Oxidation;R1>

> <BOM_2C19>


> <BOM_2D6>
<3,N;N-Oxidation;R1>

> <BOM_2E1>
<11,12;Cleavage;R1>
<11,H;Oxidation;R1>
<13,H;Hydroxylation;R2>
<13,12;Cleavage;R2>
<11,12;Cleavage;R2>
<3,N;N-Oxidation;R3>

> <BOM_3A4>
<11,12;Cleavage;R1>
<11,H;Oxidation;R1>
<3,N;N-Oxidation;R2>


> <References>
Staretz et al.,Drug Metab. Disp.,25,154,1997 PMID: 9029045
Smith, T.J.; Guo, Z.Y.; Guengerich, F.P.; Yung, C.S. Metabolism of 4-Methylnitrosamino-1(3-pyridyl)1-butanone (NNK) by Human Cytochrome P4501A2 and Its Inhibition by Phenethyl Isothiocyanate. Carcinogenesis 1996, 17, 809-813. PMID: 8625495
Smith et al.,Canc. Res.,52,1757,1992

> <FLAG_COMMENTS>
Followed Xenosite

$$$$
NN_dimethyl_M_toluamide
  CDK     05091811463D

 14 14  0  0  0  0  0  0  0  0999 V2000
   -0.1290    1.5810    1.1490 C   0  0  0  0  0  0  0  0  0  0  0  0
   -0.0030    1.2190    2.4910 C   0  0  0  0  0  0  0  0  0  0  0  0
    1.1550    0.6120    2.9330 C   0  0  0  0  0  0  0  0  0  0  0  0
    2.1900    0.3630    2.0490 C   0  0  0  0  0  0  0  0  0  0  0  0
    2.0710    0.7200    0.7170 C   0  0  0  0  0  0  0  0  0  0  0  0
    0.9180    1.3260    0.2620 C   0  0  0  0  0  0  0  0  0  0  0  0
   -1.3690    2.2250    0.6680 C   0  0  0  0  0  0  0  0  0  0  0  0
   -2.4320    1.6420    0.7580 O   0  0  0  0  0  0  0  0  0  0  0  0
   -1.3220    3.4600    0.1290 N   0  0  0  0  0  0  0  0  0  0  0  0
   -2.5280    4.0510   -0.4560 C   0  0  0  0  0  0  0  0  0  0  0  0
   -0.0640    4.2100    0.1270 C   0  0  0  0  0  0  0  0  0  0  0  0
    0.1280    4.8880    1.4860 C   0  0  0  0  0  0  0  0  0  0  0  0
   -3.2880    4.8280    0.6210 C   0  0  0  0  0  0  0  0  0  0  0  0
    1.2940    0.2200    4.3820 C   0  0  0  0  0  0  0  0  0  0  0  0
  1  2  1  0  0  0  0 
  1  6  2  0  0  0  0 
  1  7  1  0  0  0  0 
  2  3  2  0  0  0  0 
  3  4  1  0  0  0  0 
  3 14  1  0  0  0  0 
  4  5  2  0  0  0  0 
  5  6  1  0  0  0  0 
  7  8  2  0  0  0  0 
  7  9  1  0  0  0  0 
  9 10  1  0  0  0  0 
  9 11  1  0  0  0  0 
 10 13  1  0  0  0  0 
 11 12  1  0  0  0  0 
M  END
> <InChIKey>
MMOXZBCLCQITDF-UHFFFAOYSA-N

> <PubChem_CID>
4284

> <BOM_1A2>
<14,H;Hydroxylation;R1>

> <BOM_2A6>
<11,9;Cleavage;R1>
<11,H;Oxidation;R1>
<10,9;Cleavage;R2>
<10,H;Oxidation;R2>

> <BOM_2B6>
<14,H;Hydroxylation;R1>

> <BOM_2C8>


> <BOM_2C9>


> <BOM_2C19>
<11,9;Cleavage;R1>
<11,H;Oxidation;R1>
<10,9;Cleavage;R2>
<10,H;Oxidation;R2>

> <BOM_2D6>
<14,H;Hydroxylation;R1>

> <BOM_2E1>
<14,H;Hydroxylation;R1>

> <BOM_3A4>
<11,9;Cleavage;R1>
<11,H;Oxidation;R1>
<10,9;Cleavage;R2>
<10,H;Oxidation;R2>

> <References>
Usmani et al.,Drug Metab. Disp.,30,289,2002 PMID: 11854147

> <FLAG_COMMENTS>


$$$$
N_desacetyl_indiplon
  CDK     05091811463D

 24 27  0  0  1  0  0  0  0  0999 V2000
    0.2250    0.2970    0.9730 C   0  0  0  0  0  0  0  0  0  0  0  0
   -1.0440   -0.2360    1.2960 C   0  0  0  0  0  0  0  0  0  0  0  0
   -1.1530   -1.5360    0.8860 C   0  0  0  0  0  0  0  0  0  0  0  0
    0.2510   -2.1190    0.1360 S   0  0  0  0  0  0  0  0  0  0  0  0
    1.0340   -0.5980    0.3070 C   0  0  0  0  0  0  0  0  0  0  0  0
    2.4060   -0.3790   -0.1090 C   0  0  0  0  0  0  0  0  0  0  0  0
    2.8090   -0.8920   -1.4040 C   0  0  0  0  0  0  0  0  0  0  0  0
    3.2140    0.2190    0.5970 O   0  0  0  0  0  0  0  0  0  0  0  0
    4.0840   -1.3630   -1.7570 C   0  0  0  0  0  0  0  0  0  0  0  0
    4.1740   -1.7480   -3.0270 N   0  0  0  0  0  0  0  0  0  0  0  0
    2.9430   -1.5070   -3.5490 N   0  0  1  0  0  0  0  0  0  0  0  0
    2.0870   -0.9570   -2.5820 C   0  0  0  0  0  0  0  0  0  0  0  0
    2.4910   -1.7250   -4.8640 C   0  0  0  0  0  0  0  0  0  0  0  0
    3.3370   -2.3350   -5.9020 C   0  0  0  0  0  0  0  0  0  0  0  0
    1.2360   -1.3810   -5.2020 C   0  0  0  0  0  0  0  0  0  0  0  0
    0.4330   -0.7800   -4.1100 C   0  0  0  0  0  0  0  0  0  0  0  0
    0.8120   -0.5750   -2.8870 N   0  0  0  0  0  0  0  0  0  0  0  0
    4.1240   -3.4550   -5.6160 C   0  0  0  0  0  0  0  0  0  0  0  0
    4.9340   -4.0550   -6.5870 C   0  0  0  0  0  0  0  0  0  0  0  0
    5.6900   -5.1790   -6.2240 N   0  0  0  0  0  0  0  0  0  0  0  0
    6.5030   -5.7300   -7.2900 C   0  0  0  0  0  0  0  0  0  0  0  0
    4.9430   -3.5030   -7.8710 C   0  0  0  0  0  0  0  0  0  0  0  0
    4.1670   -2.3880   -8.1780 C   0  0  0  0  0  0  0  0  0  0  0  0
    3.3680   -1.8090   -7.1960 C   0  0  0  0  0  0  0  0  0  0  0  0
  1  2  1  0  0  0  0 
  1  5  2  0  0  0  0 
  2  3  2  0  0  0  0 
  3  4  1  0  0  0  0 
  4  5  1  0  0  0  0 
  5  6  1  0  0  0  0 
  6  7  1  0  0  0  0 
  6  8  2  0  0  0  0 
  7  9  1  0  0  0  0 
  7 12  2  0  0  0  0 
  9 10  2  0  0  0  0 
 10 11  1  0  0  0  0 
 11 12  1  0  0  0  0 
 11 13  1  0  0  0  0 
 12 17  1  0  0  0  0 
 13 14  1  0  0  0  0 
 13 15  2  0  0  0  0 
 14 18  1  0  0  0  0 
 14 24  2  0  0  0  0 
 15 16  1  0  0  0  0 
 16 17  2  0  0  0  0 
 18 19  2  0  0  0  0 
 19 20  1  0  0  0  0 
 19 22  1  0  0  0  0 
 20 21  1  0  0  0  0 
 22 23  2  0  0  0  0 
 23 24  1  0  0  0  0 
M  END
> <InChIKey>
QBXROYPDQTVONF-UHFFFAOYSA-N

> <PubChem_CID>
58070549

> <BOM_1A2>
<21,H;Oxidation;R1>
<21,20;Cleavage;R1>

> <BOM_2A6>


> <BOM_2B6>


> <BOM_2C8>


> <BOM_2C9>


> <BOM_2C19>


> <BOM_2D6>
<21,H;Oxidation;R1>
<21,20;Cleavage;R1>

> <BOM_2E1>


> <BOM_3A4>
<21,H;Oxidation;R1>
<21,20;Cleavage;R1>

> <References>
Madan et al.,Xenobiotica,37,736,2007 PMID: 17620220 

> <FLAG_COMMENTS>


$$$$
N_nitrosodiamylamine
  CDK     05091811463D

 13 12  0  0  0  0  0  0  0  0999 V2000
   -0.0150    1.2860    0.0090 N   0  0  0  0  0  0  0  0  0  0  0  0
    0.0020   -0.0040    0.0020 N   0  0  0  0  0  0  0  0  0  0  0  0
   -1.0440   -0.6270    0.0090 O   0  0  0  0  0  0  0  0  0  0  0  0
    1.2430    2.0350    0.0010 C   0  0  0  0  0  0  0  0  0  0  0  0
   -1.2940    2.0010    0.0190 C   0  0  0  0  0  0  0  0  0  0  0  0
    1.6950    2.2890    1.4410 C   0  0  0  0  0  0  0  0  0  0  0  0
   -1.7460    2.2580   -1.4200 C   0  0  0  0  0  0  0  0  0  0  0  0
    3.0100    3.0720    1.4320 C   0  0  0  0  0  0  0  0  0  0  0  0
   -3.0810    3.0050   -1.4100 C   0  0  0  0  0  0  0  0  0  0  0  0
    3.4620    3.3250    2.8720 C   0  0  0  0  0  0  0  0  0  0  0  0
   -3.5330    3.2620   -2.8480 C   0  0  0  0  0  0  0  0  0  0  0  0
    4.7760    4.1080    2.8640 C   0  0  0  0  0  0  0  0  0  0  0  0
   -4.8680    4.0080   -2.8380 C   0  0  0  0  0  0  0  0  0  0  0  0
  1  2  1  0  0  0  0 
  1  4  1  0  0  0  0 
  1  5  1  0  0  0  0 
  2  3  2  0  0  0  0 
  4  6  1  0  0  0  0 
  5  7  1  0  0  0  0 
  6  8  1  0  0  0  0 
  7  9  1  0  0  0  0 
  8 10  1  0  0  0  0 
  9 11  1  0  0  0  0 
 10 12  1  0  0  0  0 
 11 13  1  0  0  0  0 
M  END
> <InChIKey>
OELWBYBVFOLSTA-UHFFFAOYSA-N

> <PubChem_CID>
252237

> <BOM_1A2>
<10,H;Hydroxylation;R1>
<11,H;Hydroxylation;R2>
<8,H;Hydroxylation;R3>
<9,H;Hydroxylation;R4>
<6,H;Hydroxylation;R5>
<7,H;Hydroxylation;R6>
<12,H;Hydroxylation;R7>
<13,H;Hydroxylation;R8>

> <BOM_2A6>
<10,H;Hydroxylation;R1>
<11,H;Hydroxylation;R2>
<8,H;Hydroxylation;R3>
<9,H;Hydroxylation;R4>
<6,H;Hydroxylation;R5>
<7,H;Hydroxylation;R6>
<4,1;Cleavage;R7>
<4,H;Oxidation;R7>
<5,1;Cleavage;R8>
<5,H;Oxidation;R8>

> <BOM_2B6>
<10,H;Hydroxylation;R1>
<11,H;Hydroxylation;R2>
<8,H;Hydroxylation;R3>
<9,H;Hydroxylation;R4>
<6,H;Hydroxylation;R5>
<7,H;Hydroxylation;R6>
<12,H;Hydroxylation;R7>
<13,H;Hydroxylation;R8>

> <BOM_2C8>


> <BOM_2C9>
<10,H;Hydroxylation;R1>
<11,H;Hydroxylation;R2>
<8,H;Hydroxylation;R3>
<9,H;Hydroxylation;R4>
<6,H;Hydroxylation;R5>
<7,H;Hydroxylation;R6>
<12,H;Hydroxylation;R7>
<13,H;Hydroxylation;R8>

> <BOM_2C19>
<10,H;Hydroxylation;R1>
<11,H;Hydroxylation;R2>
<8,H;Hydroxylation;R3>
<9,H;Hydroxylation;R4>
<6,H;Hydroxylation;R5>
<7,H;Hydroxylation;R6>
<12,H;Hydroxylation;R7>
<13,H;Hydroxylation;R8>

> <BOM_2D6>
<10,H;Hydroxylation;R1>
<11,H;Hydroxylation;R2>
<8,H;Hydroxylation;R3>
<9,H;Hydroxylation;R4>
<6,H;Hydroxylation;R5>
<7,H;Hydroxylation;R6>
<12,H;Hydroxylation;R7>
<13,H;Hydroxylation;R8>

> <BOM_2E1>
<10,H;Hydroxylation;R1>
<11,H;Hydroxylation;R2>
<8,H;Hydroxylation;R3>
<9,H;Hydroxylation;R4>
<6,H;Hydroxylation;R5>
<7,H;Hydroxylation;R6>
<12,H;Hydroxylation;R7>
<13,H;Hydroxylation;R8>

> <BOM_3A4>
<10,H;Hydroxylation;R1>
<11,H;Hydroxylation;R2>
<8,H;Hydroxylation;R3>
<9,H;Hydroxylation;R4>
<6,H;Hydroxylation;R5>
<7,H;Hydroxylation;R6>


> <References>
Bellec et al.,Mutation Res.,377,199,1997 PMID: 9247615


> <FLAG_COMMENTS>


$$$$
O6-benzylguanine
  CDK     05091811462D

 18 20  0  0  0  0  0  0  0  0999 V2000
    1.2220   -1.1890    0.0000 N   0  0  0  0  0  0  0  0  0  0  0  0
    1.7060   -1.8560    0.0000 C   0  0  0  0  0  0  0  0  0  0  0  0
    1.2220   -2.5240    0.0000 N   0  0  0  0  0  0  0  0  0  0  0  0
    0.4370   -2.2690    0.0000 C   0  0  0  0  0  0  0  0  0  0  0  0
   -0.2780   -2.6810    0.0000 N   0  0  0  0  0  0  0  0  0  0  0  0
   -0.9920   -2.2690    0.0000 C   0  0  0  0  0  0  0  0  0  0  0  0
   -1.7060   -2.6810    0.0000 N   0  0  0  0  0  0  0  0  0  0  0  0
   -0.9920   -1.4440    0.0000 N   0  0  0  0  0  0  0  0  0  0  0  0
   -0.2780   -1.0310    0.0000 C   0  0  0  0  0  0  0  0  0  0  0  0
   -0.2780   -0.2060    0.0000 O   0  0  0  0  0  0  0  0  0  0  0  0
    0.4370   -1.4440    0.0000 C   0  0  0  0  0  0  0  0  0  0  0  0
   -0.9920    0.2060    0.0000 C   0  0  0  0  0  0  0  0  0  0  0  0
   -0.9920    1.0310    0.0000 C   0  0  0  0  0  0  0  0  0  0  0  0
   -1.7060    1.4440    0.0000 C   0  0  0  0  0  0  0  0  0  0  0  0
   -1.7060    2.2690    0.0000 C   0  0  0  0  0  0  0  0  0  0  0  0
   -0.9920    2.6810    0.0000 C   0  0  0  0  0  0  0  0  0  0  0  0
   -0.2780    2.2690    0.0000 C   0  0  0  0  0  0  0  0  0  0  0  0
   -0.2780    1.4440    0.0000 C   0  0  0  0  0  0  0  0  0  0  0  0
  1  2  1  0  0  0  0 
  1 11  1  0  0  0  0 
  2  3  2  0  0  0  0 
  3  4  1  0  0  0  0 
  4  5  1  0  0  0  0 
  4 11  2  0  0  0  0 
  5  6  2  0  0  0  0 
  6  7  1  0  0  0  0 
  6  8  1  0  0  0  0 
  8  9  2  0  0  0  0 
  9 10  1  0  0  0  0 
  9 11  1  0  0  0  0 
 10 12  1  0  0  0  0 
 12 13  1  0  0  0  0 
 13 14  1  0  0  0  0 
 13 18  2  0  0  0  0 
 14 15  2  0  0  0  0 
 15 16  1  0  0  0  0 
 16 17  2  0  0  0  0 
 17 18  1  0  0  0  0 
M  END
> <InChIKey>
KRWMERLEINMZFT-UHFFFAOYSA-N

> <PubChem_CID>
4578

> <BOM_1A2>
<2,H;Oxidation;R1>
<3,2;Reduction;R1>

> <BOM_2A6>


> <BOM_2B6>


> <BOM_2C8>


> <BOM_2C9>


> <BOM_2C19>


> <BOM_2D6>


> <BOM_2E1>


> <BOM_3A4>
<2,H;Oxidation;R1>
<3,2;Reduction;R1>

> <References>
Roy, S.K.; Korzekwa, K.R.; Gonzalez, F.J.; Moschel, R.C.; Dolan, M.E. Human Liver Oxidative Metabolism of O6-Benzylguanine. Biochem. Pharmacol. 1995, 50, 1385-1389. PMID: 7503788


> <FLAG_COMMENTS>


$$$$
PMAMC
  CDK     05091811463D

 18 19  0  0  0  0  0  0  0  0999 V2000
   -0.0780    1.4220   -0.3160 C   0  0  0  0  0  0  0  0  0  0  0  0
   -0.0270    0.0360   -0.1790 C   0  0  0  0  0  0  0  0  0  0  0  0
    1.1000    2.1910   -0.3790 O   0  0  0  0  0  0  0  0  0  0  0  0
   -1.2850    2.1100   -0.4170 C   0  0  0  0  0  0  0  0  0  0  0  0
    1.2740   -0.6160   -0.0800 C   0  0  0  0  0  0  0  0  0  0  0  0
   -1.2310   -0.6660   -0.1640 C   0  0  0  0  0  0  0  0  0  0  0  0
    2.3480    1.5840   -0.3620 C   0  0  0  0  0  0  0  0  0  0  0  0
   -2.4800    1.3960   -0.3870 C   0  0  0  0  0  0  0  0  0  0  0  0
    2.3730    0.1290   -0.2080 C   0  0  0  0  0  0  0  0  0  0  0  0
   -2.4500    0.0070   -0.2640 C   0  0  0  0  0  0  0  0  0  0  0  0
    3.3880    2.2260   -0.4660 O   0  0  0  0  0  0  0  0  0  0  0  0
    1.3970   -2.0990    0.0250 C   0  0  0  0  0  0  0  0  0  0  0  0
    1.3590   -2.6270    1.3790 N   0  0  0  0  0  0  0  0  0  0  0  0
   -0.0180   -2.8000    1.8010 C   0  0  0  0  0  0  0  0  0  0  0  0
   -0.1030   -3.3400    3.2110 C   0  0  0  0  0  0  0  0  0  0  0  0
    0.6140   -4.6600    3.3670 C   0  0  0  0  0  0  0  0  0  0  0  0
   -3.6250    2.1360   -0.4890 O   0  0  0  0  0  0  0  0  0  0  0  0
   -4.7820    1.3100   -0.4490 C   0  0  0  0  0  0  0  0  0  0  0  0
  1  2  2  0  0  0  0 
  1  3  1  0  0  0  0 
  1  4  1  0  0  0  0 
  2  5  1  0  0  0  0 
  2  6  1  0  0  0  0 
  3  7  1  0  0  0  0 
  4  8  2  0  0  0  0 
  5  9  2  0  0  0  0 
  5 12  1  0  0  0  0 
  6 10  2  0  0  0  0 
  7  9  1  0  0  0  0 
  7 11  2  0  0  0  0 
  8 10  1  0  0  0  0 
  8 17  1  0  0  0  0 
 12 13  1  0  0  0  0 
 13 14  1  0  0  0  0 
 14 15  1  0  0  0  0 
 15 16  1  0  0  0  0 
 17 18  1  0  0  0  0 
M  END
> <InChIKey>
SWLDVJDYIJBAMP-UHFFFAOYSA-N

> <PubChem_CID>
85782014

> <BOM_1A2>
<18,H;Oxidation;R1>
<18,17;Cleavage;R1>
<14,H;Oxidation;R2>
<14,13;Cleavage;R2>

> <BOM_2A6>


> <BOM_2B6>


> <BOM_2C8>


> <BOM_2C9>


> <BOM_2C19>
<18,H;Oxidation;R1>
<18,17;Cleavage;R1>
<14,H;Oxidation;R2>
<14,13;Cleavage;R2>

> <BOM_2D6>
<18,H;Oxidation;R1>
<18,17;Cleavage;R1>
<14,H;Oxidation;R2>
<14,13;Cleavage;R2>

> <BOM_2E1>


> <BOM_3A4>


> <References>
J. Venhorst, R. C. A. Onderwater, J. H. N. Meerman, J. N. M. Commandeur, N. P. E. Vermeulen, Drug Metab. Dispos. 2000, 28, 1524-1532. PMID: 11095593

> <FLAG_COMMENTS>


$$$$
PhIP
  CDK     05091811462D

 17 19  0  0  0  0  0  0  0  0999 V2000
    0.7390   -1.0310    0.0000 C   0  0  0  0  0  0  0  0  0  0  0  0
    0.7390   -0.2060    0.0000 C   0  0  0  0  0  0  0  0  0  0  0  0
    0.0240    0.2060    0.0000 C   0  0  0  0  0  0  0  0  0  0  0  0
   -0.6900   -0.2060    0.0000 C   0  0  0  0  0  0  0  0  0  0  0  0
   -0.6900   -1.0310    0.0000 C   0  0  0  0  0  0  0  0  0  0  0  0
    0.0240   -1.4440    0.0000 N   0  0  0  0  0  0  0  0  0  0  0  0
    2.0080   -0.6190    0.0000 C   0  0  0  0  0  0  0  0  0  0  0  0
    1.5240   -1.2860    0.0000 N   0  0  0  0  0  0  0  0  0  0  0  0
    1.5240    0.0490    0.0000 N   0  0  0  0  0  0  0  0  0  0  0  0
   -1.4040    0.2060    0.0000 C   0  0  0  0  0  0  0  0  0  0  0  0
   -2.1190   -0.2060    0.0000 C   0  0  0  0  0  0  0  0  0  0  0  0
   -2.8330    0.2060    0.0000 C   0  0  0  0  0  0  0  0  0  0  0  0
   -2.8330    1.0310    0.0000 C   0  0  0  0  0  0  0  0  0  0  0  0
   -2.1190    1.4440    0.0000 C   0  0  0  0  0  0  0  0  0  0  0  0
   -1.4040    1.0310    0.0000 C   0  0  0  0  0  0  0  0  0  0  0  0
    1.7780    0.8330    0.0000 C   0  0  0  0  0  0  0  0  0  0  0  0
    2.8330   -0.6190    0.0000 N   0  0  0  0  0  0  0  0  0  0  0  0
  1  2  2  0  0  0  0 
  1  6  1  0  0  0  0 
  1  8  1  0  0  0  0 
  2  3  1  0  0  0  0 
  2  9  1  0  0  0  0 
  3  4  2  0  0  0  0 
  4  5  1  0  0  0  0 
  4 10  1  0  0  0  0 
  5  6  2  0  0  0  0 
  7  8  2  0  0  0  0 
  7  9  1  0  0  0  0 
  7 17  1  0  0  0  0 
  9 16  1  0  0  0  0 
 10 11  1  0  0  0  0 
 10 15  2  0  0  0  0 
 11 12  2  0  0  0  0 
 12 13  1  0  0  0  0 
 13 14  2  0  0  0  0 
 14 15  1  0  0  0  0 
M  END
> <InChIKey>
UQVKZNNCIHJZLS-UHFFFAOYSA-N

> <PubChem_CID>
1530

> <BOM_1A2>
<17,H;Hydroxylation;R1>
<13,H;Hydroxylation;R2>

> <BOM_2A6>


> <BOM_2B6>


> <BOM_2C8>


> <BOM_2C9>


> <BOM_2C19>


> <BOM_2D6>


> <BOM_2E1>


> <BOM_3A4>


> <References>
Crofts, F.G.; Sutter, T.R.; Strickland, P.T. Metabolism of 2-Amino-1-Methyl-6-Phenylimidazo[4,5-b]Pyridine by Human Cytochrome P4501A1 and P4501B1. Carcinogenesis 1998, 19, 1969???1973. PMID: 9855011

> <FLAG_COMMENTS>


$$$$
RHP+
  CDK     05091811462D

 25 27  0  0  0  0  0  0  0  0999 V2000
    0.7140    0.4120    0.0000 C   0  0  0  0  0  0  0  0  0  0  0  0
    1.4290    0.8250    0.0000 C   0  0  0  0  0  0  0  0  0  0  0  0
    2.1430    0.4120    0.0000 C   0  0  0  0  0  0  0  0  0  0  0  0
    2.1430   -0.4120    0.0000 C   0  0  0  0  0  0  0  0  0  0  0  0
    1.4290   -0.8250    0.0000 C   0  0  0  0  0  0  0  0  0  0  0  0
    0.7140   -0.4120    0.0000 N   0  0  0  0  0  0  0  0  0  0  0  0
    0.0000   -0.8250    0.0000 C   0  0  0  0  0  0  0  0  0  0  0  0
   -0.7140   -0.4120    0.0000 C   0  0  0  0  0  0  0  0  0  0  0  0
   -1.4290   -0.8250    0.0000 C   0  0  0  0  0  0  0  0  0  0  0  0
   -2.1430   -0.4120    0.0000 C   0  0  0  0  0  0  0  0  0  0  0  0
   -2.1430    0.4120    0.0000 O   0  0  0  0  0  0  0  0  0  0  0  0
   -2.8580   -0.8250    0.0000 C   0  0  0  0  0  0  0  0  0  0  0  0
   -2.8580   -1.6500    0.0000 C   0  0  0  0  0  0  0  0  0  0  0  0
   -3.5720   -2.0620    0.0000 C   0  0  0  0  0  0  0  0  0  0  0  0
   -4.2870   -1.6500    0.0000 C   0  0  0  0  0  0  0  0  0  0  0  0
   -4.2870   -0.8250    0.0000 C   0  0  0  0  0  0  0  0  0  0  0  0
   -3.5720   -0.4120    0.0000 C   0  0  0  0  0  0  0  0  0  0  0  0
   -5.0010   -2.0620    0.0000 F   0  0  0  0  0  0  0  0  0  0  0  0
    2.8580    0.8250    0.0000 C   0  0  0  0  0  0  0  0  0  0  0  0
    2.8580    1.6500    0.0000 C   0  0  0  0  0  0  0  0  0  0  0  0
    3.5720    2.0620    0.0000 C   0  0  0  0  0  0  0  0  0  0  0  0
    4.2870    1.6500    0.0000 C   0  0  0  0  0  0  0  0  0  0  0  0
    4.2870    0.8250    0.0000 C   0  0  0  0  0  0  0  0  0  0  0  0
    3.5720    0.4120    0.0000 C   0  0  0  0  0  0  0  0  0  0  0  0
    5.0010    2.0620    0.0000 Cl  0  0  0  0  0  0  0  0  0  0  0  0
  1  2  1  0  0  0  0 
  1  6  2  0  0  0  0 
  2  3  2  0  0  0  0 
  3  4  1  0  0  0  0 
  3 19  1  0  0  0  0 
  4  5  2  0  0  0  0 
  5  6  1  0  0  0  0 
  6  7  1  0  0  0  0 
  7  8  1  0  0  0  0 
  8  9  1  0  0  0  0 
  9 10  1  0  0  0  0 
 10 11  1  0  0  0  0 
 10 12  1  0  0  0  0 
 12 13  1  0  0  0  0 
 12 17  2  0  0  0  0 
 13 14  2  0  0  0  0 
 14 15  1  0  0  0  0 
 15 16  2  0  0  0  0 
 15 18  1  0  0  0  0 
 16 17  1  0  0  0  0 
 19 20  1  0  0  0  0 
 19 24  2  0  0  0  0 
 20 21  2  0  0  0  0 
 21 22  1  0  0  0  0 
 22 23  2  0  0  0  0 
 22 25  1  0  0  0  0 
 23 24  1  0  0  0  0 
M  CHG  1   6   1
M  END
> <InChIKey>
CESYFZMRVQIRNB-UHFFFAOYSA-N

> <PubChem_CID>
177961

> <BOM_1A2>
<10,11;Oxidation;R1>

> <BOM_2A6>


> <BOM_2B6>


> <BOM_2C8>


> <BOM_2C9>


> <BOM_2C19>


> <BOM_2D6>


> <BOM_2E1>


> <BOM_3A4>
<10,11;Oxidation;R1>

> <References>
Fang et al.,Drug Metab. Disp.,29,1638,2001 PMID: 11717183

> <FLAG_COMMENTS>


$$$$
TFMPP
  CDK     05091811463D

 16 17  0  0  0  0  0  0  0  0999 V2000
    1.1200    0.6730    0.5590 N   0  0  0  0  0  0  0  0  0  0  0  0
   -0.1570    1.3320    0.2910 C   0  0  0  0  0  0  0  0  0  0  0  0
   -0.8980    0.8330   -0.9410 C   0  0  0  0  0  0  0  0  0  0  0  0
   -0.9890   -0.6110   -0.9250 N   0  0  0  0  0  0  0  0  0  0  0  0
   -2.1780   -1.2640   -1.1300 C   0  0  0  0  0  0  0  0  0  0  0  0
    0.2530   -1.3250   -0.7130 C   0  0  0  0  0  0  0  0  0  0  0  0
    0.9740   -0.7810    0.5130 C   0  0  0  0  0  0  0  0  0  0  0  0
   -3.3710   -0.5640   -1.3430 C   0  0  0  0  0  0  0  0  0  0  0  0
   -4.5840   -1.2210   -1.5480 C   0  0  0  0  0  0  0  0  0  0  0  0
   -4.6260   -2.6100   -1.5460 C   0  0  0  0  0  0  0  0  0  0  0  0
   -3.4590   -3.3440   -1.3460 C   0  0  0  0  0  0  0  0  0  0  0  0
   -3.4910   -4.8380   -1.3170 C   0  0  0  0  0  0  0  0  0  0  0  0
   -2.3840   -5.4060   -1.8740 F   0  0  0  0  0  0  0  0  0  0  0  0
   -4.5520   -5.3700   -1.9880 F   0  0  0  0  0  0  0  0  0  0  0  0
   -3.5670   -5.3310   -0.0500 F   0  0  0  0  0  0  0  0  0  0  0  0
   -2.2560   -2.6620   -1.1340 C   0  0  0  0  0  0  0  0  0  0  0  0
  1  2  1  0  0  0  0 
  1  7  1  0  0  0  0 
  2  3  1  0  0  0  0 
  3  4  1  0  0  0  0 
  4  5  1  0  0  0  0 
  4  6  1  0  0  0  0 
  5  8  1  0  0  0  0 
  5 16  2  0  0  0  0 
  6  7  1  0  0  0  0 
  8  9  2  0  0  0  0 
  9 10  1  0  0  0  0 
 10 11  2  0  0  0  0 
 11 12  1  0  0  0  0 
 11 16  1  0  0  0  0 
 12 13  1  0  0  0  0 
 12 14  1  0  0  0  0 
 12 15  1  0  0  0  0 
M  END
> <InChIKey>
KKIMDKMETPPURN-UHFFFAOYSA-N

> <PubChem_CID>
4296

> <BOM_1A2>
<9,H;Hydroxylation;R1>
<10,H;Hydroxylation;R2>

> <BOM_2A6>


> <BOM_2B6>


> <BOM_2C8>


> <BOM_2C9>


> <BOM_2C19>


> <BOM_2D6>
<9,H;Hydroxylation;R1>
<10,H;Hydroxylation;R2>

> <BOM_2E1>


> <BOM_3A4>
<9,H;Hydroxylation;R1>
<10,H;Hydroxylation;R2>

> <References>
Staack et al.,Biochem. Pharma.,67,235,2004 PMID: 14698036

> <FLAG_COMMENTS>


$$$$
abbott-66193
  CDK     05091811463D

 15 16  0  0  0  0  0  0  0  0999 V2000
   -0.0240    1.6300    0.4960 C   0  0  0  0  0  0  0  0  0  0  0  0
    0.0220    0.1680    0.1310 C   0  0  0  0  0  0  0  0  0  0  0  0
    1.0030    2.4640    0.7140 C   0  0  0  0  0  0  0  0  0  0  0  0
   -1.4580    2.6620    0.7340 S   0  0  0  0  0  0  0  0  0  0  0  0
   -1.0280   -0.5500    0.8580 N   0  0  0  0  0  0  0  0  0  0  0  0
   -0.2000    0.0110   -1.3740 C   0  0  0  0  0  0  0  0  0  0  0  0
    0.7330    3.8520    1.0590 C   0  0  0  0  0  0  0  0  0  0  0  0
   -0.6370    4.1860    1.1270 C   0  0  0  0  0  0  0  0  0  0  0  0
   -2.3200   -0.2120    0.6820 C   0  0  0  0  0  0  0  0  0  0  0  0
    1.6530    4.8930    1.3270 C   0  0  0  0  0  0  0  0  0  0  0  0
   -1.0670    5.4580    1.4380 C   0  0  0  0  0  0  0  0  0  0  0  0
   -3.2740   -0.7700    1.4550 N   0  0  0  0  0  0  0  0  0  0  0  0
   -2.6270    0.5960   -0.1730 O   0  0  0  0  0  0  0  0  0  0  0  0
    1.2160    6.1430    1.6350 C   0  0  0  0  0  0  0  0  0  0  0  0
   -0.1380    6.4450    1.6990 C   0  0  0  0  0  0  0  0  0  0  0  0
  1  2  1  0  0  0  0 
  1  3  2  0  0  0  0 
  1  4  1  0  0  0  0 
  2  5  1  0  0  0  0 
  2  6  1  0  0  0  0 
  3  7  1  0  0  0  0 
  4  8  1  0  0  0  0 
  5  9  1  0  0  0  0 
  7  8  2  0  0  0  0 
  7 10  1  0  0  0  0 
  8 11  1  0  0  0  0 
  9 12  1  0  0  0  0 
  9 13  2  0  0  0  0 
 10 14  2  0  0  0  0 
 11 15  2  0  0  0  0 
 14 15  1  0  0  0  0 
M  END
> <InChIKey>
CKVDCQYUEYONIA-ZETCQYMHSA-N

> <PubChem_CID>


> <BOM_1A2>
<10,H;Hydroxylation;R1>
<11,H;Hydroxylation;R2>
<14,H;Hydroxylation;R3>
<15,H;Hydroxylation;R4>

> <BOM_2A6>


> <BOM_2B6>


> <BOM_2C8>


> <BOM_2C9>
<10,H;Hydroxylation;R1>
<11,H;Hydroxylation;R2>
<14,H;Hydroxylation;R3>
<15,H;Hydroxylation;R4>
<4,S;S-Oxidation;R5>

> <BOM_2C19>


> <BOM_2D6>
<10,H;Hydroxylation;R1>
<11,H;Hydroxylation;R2>
<14,H;Hydroxylation;R3>
<15,H;Hydroxylation;R4>
<4,S;S-Oxidation;R5>

> <BOM_2E1>


> <BOM_3A4>
<4,S;S-Oxidation;R1>

> <References>
J. M. Machinist, M. D. Mayer, M. S. Shet, J. L. Ferrero, A. D. Rodrigues, Drug Metab. Dispos. 1995, 23, 1163-1174. PMID: 8654206

> <FLAG_COMMENTS>


$$$$
abt_438
  CDK     05091811463D

 20 21  0  0  0  0  0  0  0  0999 V2000
   -0.0170    1.3780    0.0100 C   0  0  0  0  0  0  0  0  0  0  0  0
    0.0020   -0.0040    0.0020 C   0  0  0  0  0  0  0  0  0  0  0  0
    1.2080   -0.6790   -0.0130 C   0  0  0  0  0  0  0  0  0  0  0  0
    2.3960    0.0280   -0.0210 C   0  0  0  0  0  0  0  0  0  0  0  0
    2.3770    1.4110   -0.0140 C   0  0  0  0  0  0  0  0  0  0  0  0
    1.1710    2.0860    0.0020 C   0  0  0  0  0  0  0  0  0  0  0  0
   -1.3320    2.1140    0.0200 C   0  0  0  0  0  0  0  0  0  0  0  0
   -1.7640    2.3510    1.4440 C   0  0  0  0  0  0  0  0  0  0  0  0
   -2.7620    1.3160    2.5010 S   0  0  0  0  0  0  0  0  0  0  0  0
   -2.7490    2.3520    3.9550 C   0  0  0  0  0  0  0  0  0  0  0  0
   -1.9870    3.4140    3.5380 C   0  0  0  0  0  0  0  0  0  0  0  0
   -1.4880    3.4050    2.2550 C   0  0  0  0  0  0  0  0  0  0  0  0
   -3.3720    2.1320    5.2260 C   0  0  0  0  0  0  0  0  0  0  0  0
   -3.8830    1.9520    6.2670 C   0  0  0  0  0  0  0  0  0  0  0  0
   -4.5240    1.7260    7.5730 C   0  0  0  0  0  0  0  0  0  0  0  0
   -4.2220    2.9060    8.5000 C   0  0  0  0  0  0  0  0  0  0  0  0
   -4.0010    0.4930    8.1660 N   0  0  0  0  0  0  0  0  0  0  0  0
   -4.7400   -0.1900    9.0630 C   0  0  0  0  0  0  0  0  0  0  0  0
   -5.8410    0.2180    9.3790 O   0  0  0  0  0  0  0  0  0  0  0  0
   -4.2600   -1.3240    9.6090 N   0  0  0  0  0  0  0  0  0  0  0  0
  1  2  1  0  0  0  0 
  1  6  2  0  0  0  0 
  1  7  1  0  0  0  0 
  2  3  2  0  0  0  0 
  3  4  1  0  0  0  0 
  4  5  2  0  0  0  0 
  5  6  1  0  0  0  0 
  7  8  1  0  0  0  0 
  8  9  1  0  0  0  0 
  8 12  2  0  0  0  0 
  9 10  1  0  0  0  0 
 10 11  2  0  0  0  0 
 10 13  1  0  0  0  0 
 11 12  1  0  0  0  0 
 13 14  3  0  0  0  0 
 14 15  1  0  0  0  0 
 15 16  1  0  0  0  0 
 15 17  1  0  0  0  0 
 17 18  1  0  0  0  0 
 18 19  2  0  0  0  0 
 18 20  1  0  0  0  0 
M  END
> <InChIKey>
XRXFSKOKCIPNGH-LBPRGKRZSA-N

> <PubChem_CID>
66833621

> <BOM_1A2>
<7,H;Hydroxylation;R1>

> <BOM_2A6>


> <BOM_2B6>


> <BOM_2C8>


> <BOM_2C9>
<7,H;Hydroxylation;R1>

> <BOM_2C19>
<7,H;Hydroxylation;R1>

> <BOM_2D6>
<7,H;Hydroxylation;R1>

> <BOM_2E1>
<7,H;Hydroxylation;R1>

> <BOM_3A4>
<7,H;Hydroxylation;R1>

> <References>
Machinist et al.,Drug Metab. Disp.,26,970,1998 PMID: 9763401

> <FLAG_COMMENTS>


$$$$
abt_761
  CDK     05091811463D

 21 22  0  0  0  0  0  0  0  0999 V2000
   -0.1040    1.2970    0.0450 C   0  0  0  0  0  0  0  0  0  0  0  0
    0.0510   -0.0830    0.1760 C   0  0  0  0  0  0  0  0  0  0  0  0
    1.3070   -0.6640    0.0170 C   0  0  0  0  0  0  0  0  0  0  0  0
    2.4110    0.1350   -0.2740 C   0  0  0  0  0  0  0  0  0  0  0  0
    2.2590    1.5130   -0.4070 C   0  0  0  0  0  0  0  0  0  0  0  0
    1.0030    2.0930   -0.2480 C   0  0  0  0  0  0  0  0  0  0  0  0
   -1.4520    1.9200    0.2140 C   0  0  0  0  0  0  0  0  0  0  0  0
   -1.7600    2.3130    1.6130 C   0  0  0  0  0  0  0  0  0  0  0  0
   -2.7580    1.3120    2.5780 S   0  0  0  0  0  0  0  0  0  0  0  0
   -2.6430    2.3780    3.9110 C   0  0  0  0  0  0  0  0  0  0  0  0
   -1.8700    3.4740    3.6140 C   0  0  0  0  0  0  0  0  0  0  0  0
   -1.3660    3.4390    2.2940 C   0  0  0  0  0  0  0  0  0  0  0  0
   -3.2780    2.1490    5.1650 C   0  0  0  0  0  0  0  0  0  0  0  0
   -3.8090    1.9580    6.2250 C   0  0  0  0  0  0  0  0  0  0  0  0
   -4.4600    1.7290    7.5130 C   0  0  0  0  0  0  0  0  0  0  0  0
   -4.3350    2.9420    8.4040 C   0  0  0  0  0  0  0  0  0  0  0  0
   -4.0200    0.5360    8.2000 N   0  0  0  0  0  0  0  0  0  0  0  0
   -2.6670    0.2090    8.0530 O   0  0  0  0  0  0  0  0  0  0  0  0
   -4.8170   -0.2210    9.0100 C   0  0  0  0  0  0  0  0  0  0  0  0
   -6.0050    0.0430    9.2060 O   0  0  0  0  0  0  0  0  0  0  0  0
   -4.1960   -1.3040    9.5950 N   0  0  0  0  0  0  0  0  0  0  0  0
  1  2  1  0  0  0  0 
  1  6  2  0  0  0  0 
  1  7  1  0  0  0  0 
  2  3  2  0  0  0  0 
  3  4  1  0  0  0  0 
  4  5  2  0  0  0  0 
  5  6  1  0  0  0  0 
  7  8  1  0  0  0  0 
  8  9  1  0  0  0  0 
  8 12  2  0  0  0  0 
  9 10  1  0  0  0  0 
 10 11  2  0  0  0  0 
 10 13  1  0  0  0  0 
 11 12  1  0  0  0  0 
 13 14  3  0  0  0  0 
 14 15  1  0  0  0  0 
 15 16  1  0  0  0  0 
 15 17  1  0  0  0  0 
 17 18  1  0  0  0  0 
 17 19  1  0  0  0  0 
 19 20  2  0  0  0  0 
 19 21  1  0  0  0  0 
M  END
> <InChIKey>
JONJCOZHGBDTBN-LBPRGKRZSA-N

> <PubChem_CID>


> <BOM_1A2>
<7,H;Hydroxylation;R1>

> <BOM_2A6>


> <BOM_2B6>


> <BOM_2C8>


> <BOM_2C9>
<7,H;Hydroxylation;R1>

> <BOM_2C19>
<7,H;Hydroxylation;R1>

> <BOM_2D6>
<7,H;Hydroxylation;R1>

> <BOM_2E1>
<7,H;Hydroxylation;R1>

> <BOM_3A4>
<7,H;Hydroxylation;R1>

> <References>
Machinist et al.,Drug Metab. Disp.,26,970,1998

> <FLAG_COMMENTS>


$$$$
acenocoumarol
  CDK     05091811463D

 26 28  0  0  0  0  0  0  0  0999 V2000
   -0.8310   -1.1120   -0.0960 C   0  0  0  0  0  0  0  0  0  0  0  0
   -1.3890   -1.4210    1.1490 C   0  0  0  0  0  0  0  0  0  0  0  0
   -2.7150   -0.8230    1.5110 C   0  0  0  0  0  0  0  0  0  0  0  0
   -2.8400   -0.3330    2.9400 C   0  0  0  0  0  0  0  0  0  0  0  0
   -3.9080   -1.6020    1.0530 C   0  0  0  0  0  0  0  0  0  0  0  0
    0.4030   -1.6360   -0.4710 C   0  0  0  0  0  0  0  0  0  0  0  0
   -0.6950   -2.2680    2.0210 C   0  0  0  0  0  0  0  0  0  0  0  0
    1.0740   -2.4750    0.4140 C   0  0  0  0  0  0  0  0  0  0  0  0
    0.5400   -2.7990    1.6590 C   0  0  0  0  0  0  0  0  0  0  0  0
    2.3630   -3.0230    0.0320 N   0  0  0  0  0  0  0  0  0  0  0  0
    2.9350   -3.7630    0.8440 O   0  0  0  0  0  0  0  0  0  0  0  0
    2.8100   -2.7160   -1.0810 O   0  0  0  0  0  0  0  0  0  0  0  0
   -1.9790    0.8760    3.1670 C   0  0  0  0  0  0  0  0  0  0  0  0
   -1.2770    0.9380    4.4880 C   0  0  0  0  0  0  0  0  0  0  0  0
   -1.8930    1.7870    2.3480 O   0  0  0  0  0  0  0  0  0  0  0  0
   -4.2890   -2.8170    1.8020 C   0  0  0  0  0  0  0  0  0  0  0  0
   -5.3980   -3.5260    1.3500 O   0  0  0  0  0  0  0  0  0  0  0  0
   -6.1460   -3.0960    0.2410 C   0  0  0  0  0  0  0  0  0  0  0  0
   -3.6640   -3.1860    2.7900 O   0  0  0  0  0  0  0  0  0  0  0  0
   -5.7960   -1.9390   -0.4440 C   0  0  0  0  0  0  0  0  0  0  0  0
   -4.6360   -1.1930    0.0090 C   0  0  0  0  0  0  0  0  0  0  0  0
   -4.3260   -0.0550   -0.7000 O   0  0  0  0  0  0  0  0  0  0  0  0
   -6.5720   -1.5510   -1.5360 C   0  0  0  0  0  0  0  0  0  0  0  0
   -7.6740   -2.3130   -1.9240 C   0  0  0  0  0  0  0  0  0  0  0  0
   -8.0080   -3.4700   -1.2230 C   0  0  0  0  0  0  0  0  0  0  0  0
   -7.2420   -3.8690   -0.1320 C   0  0  0  0  0  0  0  0  0  0  0  0
  1  2  2  0  0  0  0 
  1  6  1  0  0  0  0 
  2  3  1  0  0  0  0 
  2  7  1  0  0  0  0 
  3  4  1  0  0  0  0 
  3  5  1  0  0  0  0 
  4 13  1  0  0  0  0 
  5 16  1  0  0  0  0 
  5 21  2  0  0  0  0 
  6  8  2  0  0  0  0 
  7  9  2  0  0  0  0 
  8  9  1  0  0  0  0 
  8 10  1  0  0  0  0 
 10 11  1  0  0  0  0 
 10 12  2  0  0  0  0 
 13 14  1  0  0  0  0 
 13 15  2  0  0  0  0 
 16 17  1  0  0  0  0 
 16 19  2  0  0  0  0 
 17 18  1  0  0  0  0 
 18 20  1  0  0  0  0 
 18 26  2  0  0  0  0 
 20 21  1  0  0  0  0 
 20 23  2  0  0  0  0 
 21 22  1  0  0  0  0 
 23 24  1  0  0  0  0 
 24 25  2  0  0  0  0 
 25 26  1  0  0  0  0 
M  CHG  1  10   1
M  CHG  1  11  -1
M  END
> <InChIKey>
VABCILAOYCMVPS-HNNXBMFYSA-N

> <PubChem_CID>
54683745

> <BOM_1A2>
<24,H;Hydroxylation;R1>

> <BOM_2A6>


> <BOM_2B6>


> <BOM_2C8>


> <BOM_2C9>
<24,H;Hydroxylation;R1>
<25,H;Hydroxylation;R2>
<26,H;Hydroxylation;R3>

> <BOM_2C19>
<24,H;Hydroxylation;R1>
<25,H;Hydroxylation;R2>
<26,H;Hydroxylation;R3>

> <BOM_2D6>


> <BOM_2E1>


> <BOM_3A4>


> <References>
H. H. Thijssen, J. P. Flinois, P. H. Beaune, Drug Metab. Dispos. 2000, 28, 1284-1290 PMID: 11038154

> <FLAG_COMMENTS>


$$$$
acetaminophen
  CDK     05091811463D

 11 11  0  0  0  0  0  0  0  0999 V2000
    2.4050   -3.6550   -0.0050 O   0  0  0  0  0  0  0  0  0  0  0  0
    5.2420    2.2160   -0.0110 O   0  0  0  0  0  0  0  0  0  0  0  0
    2.9270    1.8530   -0.0200 N   0  0  0  0  0  0  0  0  0  0  0  0
    2.8460    0.4550   -0.0160 C   0  0  0  0  0  0  0  0  0  0  0  0
    1.5710   -0.1110   -0.0190 C   0  0  0  0  0  0  0  0  0  0  0  0
    3.9720   -0.3690   -0.0090 C   0  0  0  0  0  0  0  0  0  0  0  0
    1.4180   -1.4950   -0.0160 C   0  0  0  0  0  0  0  0  0  0  0  0
    3.8280   -1.7540   -0.0050 C   0  0  0  0  0  0  0  0  0  0  0  0
    2.5510   -2.3000   -0.0080 C   0  0  0  0  0  0  0  0  0  0  0  0
    4.0810    2.6090   -0.0170 C   0  0  0  0  0  0  0  0  0  0  0  0
    3.7400    4.0660   -0.0230 C   0  0  0  0  0  0  0  0  0  0  0  0
  1  9  1  0  0  0  0 
  2 10  2  0  0  0  0 
  3  4  1  0  0  0  0 
  3 10  1  0  0  0  0 
  4  5  2  0  0  0  0 
  4  6  1  0  0  0  0 
  5  7  1  0  0  0  0 
  6  8  2  0  0  0  0 
  7  9  2  0  0  0  0 
  8  9  1  0  0  0  0 
 10 11  1  0  0  0  0 
M  END
> <InChIKey>
RZVAJINKPMORJF-UHFFFAOYSA-N

> <PubChem_CID>
1983

> <BOM_1A2>
<1,9;Oxidation;R1>
<9,8;Reduction;R1>
<8,6;Oxidation;R1>
<6,4;Reduction;R1>
<4,5;Reduction;R1>
<5,7;Oxidation;R1>
<7,9;Reduction;R1>
<3,4;Oxidation;R1>

> <BOM_2A6>
<7,H;Hydroxylation;R1>
<8,H;Hydroxylation;R2>
<1,9;Oxidation;R3>
<9,8;Reduction;R3>
<8,6;Oxidation;R3>
<6,4;Reduction;R3>
<4,5;Reduction;R3>
<5,7;Oxidation;R3>
<7,9;Reduction;R3>
<3,4;Oxidation;R3>

> <BOM_2B6>


> <BOM_2C8>
<1,9;Oxidation;R1>
<9,8;Reduction;R1>
<8,6;Oxidation;R1>
<6,4;Reduction;R1>
<4,5;Reduction;R1>
<5,7;Oxidation;R1>
<7,9;Reduction;R1>
<3,4;Oxidation;R1>

> <BOM_2C9>
<1,9;Oxidation;R1>
<9,8;Reduction;R1>
<8,6;Oxidation;R1>
<6,4;Reduction;R1>
<4,5;Reduction;R1>
<5,7;Oxidation;R1>
<7,9;Reduction;R1>
<3,4;Oxidation;R1>

> <BOM_2C19>


> <BOM_2D6>
<1,9;Oxidation;R1>
<9,8;Reduction;R1>
<8,6;Oxidation;R1>
<6,4;Reduction;R1>
<4,5;Reduction;R1>
<5,7;Oxidation;R1>
<7,9;Reduction;R1>
<3,4;Oxidation;R1>

> <BOM_2E1>
<7,H;Hydroxylation;R1>
<8,H;Hydroxylation;R2>
<1,9;Oxidation;R3>
<9,8;Reduction;R3>
<8,6;Oxidation;R3>
<6,4;Reduction;R3>
<4,5;Reduction;R3>
<5,7;Oxidation;R3>
<7,9;Reduction;R3>
<3,4;Oxidation;R3>

> <BOM_3A4>
<1,9;Oxidation;R1>
<9,8;Reduction;R1>
<8,6;Oxidation;R1>
<6,4;Reduction;R1>
<4,5;Reduction;R1>
<5,7;Oxidation;R1>
<7,9;Reduction;R1>
<3,4;Oxidation;R1>

> <References>
Dong et al.,Drug Metab. Disp.,28,1397,2000 PMID: 11095574
J.L. Raucy, Arch. Biochem. Biophys., 1989, 271, 270-283
Patten et al.,Chem. Res. Toxicol.,6,511,1993
Chen et al.,Chem. Res. Toxicol.,11,295,1998

> <FLAG_COMMENTS>
We keep the recorded results in Zaretzki’s dataset. The concentration of metabolites are low for CYP2C8 and 2C9.

$$$$
acetanilide
  CDK     05091811462D

 10 10  0  0  0  0  0  0  0  0999 V2000
    4.5980    0.7500    0.0000 O   0  0  0  0  0  0  0  0  0  0  0  0
    2.8660    0.7500    0.0000 N   0  0  0  0  0  0  0  0  0  0  0  0
    2.8660   -0.2500    0.0000 C   0  0  0  0  0  0  0  0  0  0  0  0
    2.0000   -0.7500    0.0000 C   0  0  0  0  0  0  0  0  0  0  0  0
    3.7320   -0.7500    0.0000 C   0  0  0  0  0  0  0  0  0  0  0  0
    2.0000   -1.7500    0.0000 C   0  0  0  0  0  0  0  0  0  0  0  0
    3.7320   -1.7500    0.0000 C   0  0  0  0  0  0  0  0  0  0  0  0
    2.8660   -2.2500    0.0000 C   0  0  0  0  0  0  0  0  0  0  0  0
    3.7320    1.2500    0.0000 C   0  0  0  0  0  0  0  0  0  0  0  0
    3.7320    2.2500    0.0000 C   0  0  0  0  0  0  0  0  0  0  0  0
  1  9  2  0  0  0  0 
  2  3  1  0  0  0  0 
  2  9  1  0  0  0  0 
  3  4  2  0  0  0  0 
  3  5  1  0  0  0  0 
  4  6  1  0  0  0  0 
  5  7  2  0  0  0  0 
  6  8  2  0  0  0  0 
  7  8  1  0  0  0  0 
  9 10  1  0  0  0  0 
M  END
> <InChIKey>
FZERHIULMFGESH-UHFFFAOYSA-N

> <PubChem_CID>
904

> <BOM_1A2>
<4,H;Hydroxylation;R1>
<5,H;Hydroxylation;R2>
<8,H;Hydroxylation;R3>

> <BOM_2A6>


> <BOM_2B6>


> <BOM_2C8>


> <BOM_2C9>


> <BOM_2C19>


> <BOM_2D6>


> <BOM_2E1>


> <BOM_3A4>


> <References>
G. Liu, H. V. Gelboin, M. J. Myers, Arch. Biochem. Biophys. 1991, 284, 400-406. PMID: 1989524

> <FLAG_COMMENTS>


$$$$
aflatoxin_b1
  CDK     05091811463D

 23 27  0  0  0  0  0  0  0  0999 V2000
   -0.0170    1.3860    0.0100 C   0  0  0  0  0  0  0  0  0  0  0  0
    0.0020   -0.0040    0.0020 C   0  0  0  0  0  0  0  0  0  0  0  0
    1.2040   -0.6810   -0.0510 C   0  0  0  0  0  0  0  0  0  0  0  0
    2.4070    0.0130   -0.1000 C   0  0  0  0  0  0  0  0  0  0  0  0
    2.4210    1.3960   -0.0810 C   0  0  0  0  0  0  0  0  0  0  0  0
    1.2070    2.0940    0.0020 C   0  0  0  0  0  0  0  0  0  0  0  0
    1.1520    3.5010    0.0900 C   0  0  0  0  0  0  0  0  0  0  0  0
   -0.0740    4.1330    0.3230 C   0  0  0  0  0  0  0  0  0  0  0  0
   -1.2890    3.3080    0.4900 C   0  0  0  0  0  0  0  0  0  0  0  0
   -1.2020    2.0440   -0.0060 O   0  0  0  0  0  0  0  0  0  0  0  0
    2.2320    4.5270   -0.0310 C   0  0  0  0  0  0  0  0  0  0  0  0
    1.5420    5.8930    0.1440 C   0  0  0  0  0  0  0  0  0  0  0  0
    0.0780    5.5710    0.3630 C   0  0  0  0  0  0  0  0  0  0  0  0
   -1.1490   -0.9870    0.0490 C   0  0  0  0  0  0  0  0  0  0  0  0
   -0.5000   -2.3480    0.4360 C   0  0  0  0  0  0  0  0  0  0  0  0
    0.9510   -2.1740   -0.0480 O   0  0  0  0  0  0  0  0  0  0  0  0
   -1.9880   -0.6960    1.2830 C   0  0  0  0  0  0  0  0  0  0  0  0
   -1.5620   -1.4860    2.2440 C   0  0  0  0  0  0  0  0  0  0  0  0
   -0.5390   -2.2880    1.8730 O   0  0  0  0  0  0  0  0  0  0  0  0
   -0.8110    6.3780    0.5410 O   0  0  0  0  0  0  0  0  0  0  0  0
   -2.2940    3.7290    1.0310 O   0  0  0  0  0  0  0  0  0  0  0  0
    3.5960    2.0690   -0.1410 O   0  0  0  0  0  0  0  0  0  0  0  0
    4.6320    1.0880   -0.2170 C   0  0  0  0  0  0  0  0  0  0  0  0
  1  2  1  0  0  0  0 
  1  6  2  0  0  0  0 
  1 10  1  0  0  0  0 
  2  3  2  0  0  0  0 
  2 14  1  0  0  0  0 
  3  4  1  0  0  0  0 
  3 16  1  0  0  0  0 
  4  5  2  0  0  0  0 
  5  6  1  0  0  0  0 
  5 22  1  0  0  0  0 
  6  7  1  0  0  0  0 
  7  8  2  0  0  0  0 
  7 11  1  0  0  0  0 
  8  9  1  0  0  0  0 
  8 13  1  0  0  0  0 
  9 10  1  0  0  0  0 
  9 21  2  0  0  0  0 
 11 12  1  0  0  0  0 
 12 13  1  0  0  0  0 
 13 20  2  0  0  0  0 
 14 15  1  0  0  0  0 
 14 17  1  0  0  0  0 
 15 16  1  0  0  0  0 
 15 19  1  0  0  0  0 
 17 18  2  0  0  0  0 
 18 19  1  0  0  0  0 
 22 23  1  0  0  0  0 
M  END
> <InChIKey>
OQIQSTLJSLGHID-WNWIJWBNSA-N

> <PubChem_CID>
186907

> <BOM_1A2>
<23,H;Oxidation;R1>
<23,22;Cleavage;R1>
<11,H;Hydroxylation;R2>
<17,18;Epoxidation;R3>
<14,H;Hydroxylation;R4>


> <BOM_2A6>
<23,H;Oxidation;R1>
<23,22;Cleavage;R2>
<11,H;Hydroxylation;R3>
<14,H;Hydroxylation;R4>

> <BOM_2B6>


> <BOM_2C8>


> <BOM_2C9>


> <BOM_2C19>


> <BOM_2D6>


> <BOM_2E1>


> <BOM_3A4>
<11,H;Hydroxylation;R1>
<17,18;Epoxidation;R2>

> <References>
Gallagher et al.,Toxicol. App. Pharm.,141,595,1996 PMID: 8975785 
X. Y. He, L. L. Tang, S. L. Wang, Q. S. Cai, J. S. Wang, J. Y. Hong, Int. J. Cancer 2006, 118, 2665-2671 PMID: 16385575 

> <FLAG_COMMENTS>


$$$$
albendazole
  CDK     05091811463D

 18 19  0  0  0  0  0  0  0  0999 V2000
   -0.0160    1.3040    0.0090 C   0  0  0  0  0  0  0  0  0  0  0  0
    0.0020   -0.0040    0.0020 N   0  0  0  0  0  0  0  0  0  0  0  0
    1.2610    1.7870    0.0000 N   0  0  0  0  0  0  0  0  0  0  0  0
   -1.1600    2.0840    0.0190 N   0  0  0  0  0  0  0  0  0  0  0  0
    1.2880   -0.4440   -0.0130 C   0  0  0  0  0  0  0  0  0  0  0  0
   -1.0600    3.4280    0.0250 C   0  0  0  0  0  0  0  0  0  0  0  0
    2.1130    0.6930   -0.0140 C   0  0  0  0  0  0  0  0  0  0  0  0
    1.8660   -1.7150   -0.0260 C   0  0  0  0  0  0  0  0  0  0  0  0
    0.0350    3.9560    0.0220 O   0  0  0  0  0  0  0  0  0  0  0  0
    3.4920    0.5510   -0.0290 C   0  0  0  0  0  0  0  0  0  0  0  0
    3.2440   -1.8420   -0.0400 C   0  0  0  0  0  0  0  0  0  0  0  0
   -2.1720    4.1860    0.0350 O   0  0  0  0  0  0  0  0  0  0  0  0
    3.9770   -3.4440   -0.0570 S   0  0  0  0  0  0  0  0  0  0  0  0
    4.0540   -0.7080   -0.0420 C   0  0  0  0  0  0  0  0  0  0  0  0
    5.7320   -2.9870   -0.0720 C   0  0  0  0  0  0  0  0  0  0  0  0
   -2.0640    5.6340    0.0420 C   0  0  0  0  0  0  0  0  0  0  0  0
    6.5890   -4.2540   -0.0880 C   0  0  0  0  0  0  0  0  0  0  0  0
    8.0700   -3.8690   -0.1010 C   0  0  0  0  0  0  0  0  0  0  0  0
  1  2  2  0  0  0  0 
  1  3  1  0  0  0  0 
  1  4  1  0  0  0  0 
  2  5  1  0  0  0  0 
  3  7  1  0  0  0  0 
  4  6  1  0  0  0  0 
  5  7  2  0  0  0  0 
  5  8  1  0  0  0  0 
  6  9  2  0  0  0  0 
  6 12  1  0  0  0  0 
  7 10  1  0  0  0  0 
  8 11  2  0  0  0  0 
 10 14  2  0  0  0  0 
 11 13  1  0  0  0  0 
 11 14  1  0  0  0  0 
 12 16  1  0  0  0  0 
 13 15  1  0  0  0  0 
 15 17  1  0  0  0  0 
 17 18  1  0  0  0  0 
M  END
> <InChIKey>
HXHWSAZORRCQMX-UHFFFAOYSA-N

> <PubChem_CID>
2082

> <BOM_1A2>
<13,S;S-Oxidation;R1>

> <BOM_2A6>


> <BOM_2B6>


> <BOM_2C8>


> <BOM_2C9>


> <BOM_2C19>


> <BOM_2D6>


> <BOM_2E1>


> <BOM_3A4>
<13,S;S-Oxidation;R1>

> <References>
Rawden et al.,Br. J. Clin. Pharm.,49,313,2000 PMID: 10759686 

> <FLAG_COMMENTS>


$$$$
all_trans_retinal
  CDK     05091811463D

 21 21  0  0  0  0  0  0  0  0999 V2000
   -0.5970    2.1490   -0.4440 C   0  0  0  0  0  0  0  0  0  0  0  0
   -0.5530    0.7000   -0.3970 C   0  0  0  0  0  0  0  0  0  0  0  0
   -1.2910    2.8540   -1.3610 C   0  0  0  0  0  0  0  0  0  0  0  0
    0.2560    2.8410    0.6050 C   0  0  0  0  0  0  0  0  0  0  0  0
   -1.5710   -0.1380   -0.6080 C   0  0  0  0  0  0  0  0  0  0  0  0
   -5.2520   -6.2510   -1.2870 C   0  0  0  0  0  0  0  0  0  0  0  0
   -5.6130   -7.6700   -1.3310 C   0  0  0  0  0  0  0  0  0  0  0  0
   -2.6980   -3.7120   -0.7720 C   0  0  0  0  0  0  0  0  0  0  0  0
   -4.0340   -5.7750   -1.0210 C   0  0  0  0  0  0  0  0  0  0  0  0
   -1.5010   -1.5730   -0.5550 C   0  0  0  0  0  0  0  0  0  0  0  0
   -3.8460   -4.3490   -1.0170 C   0  0  0  0  0  0  0  0  0  0  0  0
   -2.6100   -2.2820   -0.7900 C   0  0  0  0  0  0  0  0  0  0  0  0
   -4.8620   -8.6110   -1.1330 O   0  0  0  0  0  0  0  0  0  0  0  0
   -1.3340    4.3490   -1.3810 C   0  0  0  0  0  0  0  0  0  0  0  0
    0.5090    4.3110    0.2950 C   0  0  0  0  0  0  0  0  0  0  0  0
   -2.0820    2.2340   -2.4640 C   0  0  0  0  0  0  0  0  0  0  0  0
   -0.4460    2.7510    1.9480 C   0  0  0  0  0  0  0  0  0  0  0  0
    1.6240    2.1990    0.7470 C   0  0  0  0  0  0  0  0  0  0  0  0
   -0.7370    5.0270   -0.1680 C   0  0  0  0  0  0  0  0  0  0  0  0
   -2.8520   -6.6330   -0.7270 C   0  0  0  0  0  0  0  0  0  0  0  0
   -0.1870   -2.2040   -0.2390 C   0  0  0  0  0  0  0  0  0  0  0  0
  1  2  1  0  0  0  0 
  1  3  2  0  0  0  0 
  1  4  1  0  0  0  0 
  2  5  2  0  0  0  0 
  3 14  1  0  0  0  0 
  3 16  1  0  0  0  0 
  4 15  1  0  0  0  0 
  4 17  1  0  0  0  0 
  4 18  1  0  0  0  0 
  5 10  1  0  0  0  0 
  6  7  1  0  0  0  0 
  6  9  2  0  0  0  0 
  7 13  2  0  0  0  0 
  8 11  2  0  0  0  0 
  8 12  1  0  0  0  0 
  9 11  1  0  0  0  0 
  9 20  1  0  0  0  0 
 10 12  2  0  0  0  0 
 10 21  1  0  0  0  0 
 14 19  1  0  0  0  0 
 15 19  1  0  0  0  0 
M  END
> <InChIKey>
NCYCYZXNIZJOKI-OVSJKPMPSA-N

> <PubChem_CID>
638015

> <BOM_1A2>
<7,H;Hydroxylation;R1>

> <BOM_2A6>


> <BOM_2B6>


> <BOM_2C8>
<7,H;Hydroxylation;R1>

> <BOM_2C9>
<7,H;Hydroxylation;R1>

> <BOM_2C19>
<7,H;Hydroxylation;R1>

> <BOM_2D6>
<7,H;Hydroxylation;R1>

> <BOM_2E1>


> <BOM_3A4>
<7,H;Hydroxylation;R1>

> <References>
Zhang et al.,Drug Metab. Dispos.,28,292,2000 PMID: 10681373
Chen et al.,Drug Metab. Disp.,28,315,2000 PMID: 10681376
Zhang et al.,Drug Metab. Disp.,28,292,2000

> <FLAG_COMMENTS>


$$$$
all_trans_retinol
  CDK     05091811463D

 21 21  0  0  0  0  0  0  0  0999 V2000
   -2.4230   -2.1670    0.8290 C   0  0  0  0  0  0  0  0  0  0  0  0
   -3.5910   -1.3550    0.3310 C   0  0  0  0  0  0  0  0  0  0  0  0
   -4.8950   -2.0620    0.0940 C   0  0  0  0  0  0  0  0  0  0  0  0
   -6.0360   -1.0460    0.0130 C   0  0  0  0  0  0  0  0  0  0  0  0
   -5.6360    0.0600   -0.9710 C   0  0  0  0  0  0  0  0  0  0  0  0
   -4.4870    0.8640   -0.3580 C   0  0  0  0  0  0  0  0  0  0  0  0
   -5.0150    1.6870    0.8180 C   0  0  0  0  0  0  0  0  0  0  0  0
   -3.9050    1.8040   -1.4150 C   0  0  0  0  0  0  0  0  0  0  0  0
   -3.4110   -0.0620    0.1320 C   0  0  0  0  0  0  0  0  0  0  0  0
   -2.0880    0.5000    0.3990 C   0  0  0  0  0  0  0  0  0  0  0  0
   -0.9900   -0.0500   -0.1760 C   0  0  0  0  0  0  0  0  0  0  0  0
    0.2950    0.4020    0.1850 C   0  0  0  0  0  0  0  0  0  0  0  0
    1.3970   -0.1490   -0.3910 C   0  0  0  0  0  0  0  0  0  0  0  0
    0.4490    1.4960    1.2100 C   0  0  0  0  0  0  0  0  0  0  0  0
    2.6800    0.3290   -0.0580 C   0  0  0  0  0  0  0  0  0  0  0  0
    3.7780   -0.2080   -0.6460 C   0  0  0  0  0  0  0  0  0  0  0  0
    5.1130    0.2050   -0.2180 C   0  0  0  0  0  0  0  0  0  0  0  0
    6.1930   -0.3680   -0.7550 C   0  0  0  0  0  0  0  0  0  0  0  0
    5.2700    1.2770    0.8290 C   0  0  0  0  0  0  0  0  0  0  0  0
    7.5650   -0.0290   -0.2310 C   0  0  0  0  0  0  0  0  0  0  0  0
    8.2670   -1.2340    0.0810 O   0  0  0  0  0  0  0  0  0  0  0  0
  1  2  1  0  0  0  0 
  2  3  1  0  0  0  0 
  2  9  2  0  0  0  0 
  3  4  1  0  0  0  0 
  4  5  1  0  0  0  0 
  5  6  1  0  0  0  0 
  6  7  1  0  0  0  0 
  6  8  1  0  0  0  0 
  6  9  1  0  0  0  0 
  9 10  1  0  0  0  0 
 10 11  2  0  0  0  0 
 11 12  1  0  0  0  0 
 12 13  2  0  0  0  0 
 12 14  1  0  0  0  0 
 13 15  1  0  0  0  0 
 15 16  2  0  0  0  0 
 16 17  1  0  0  0  0 
 17 18  2  0  0  0  0 
 17 19  1  0  0  0  0 
 18 20  1  0  0  0  0 
 20 21  1  0  0  0  0 
M  END
> <InChIKey>
FPIPGXGPPPQFEQ-OVSJKPMPSA-N

> <PubChem_CID>
445354

> <BOM_1A2>
<20,21;Oxidation;R1>

> <BOM_2A6>


> <BOM_2B6>


> <BOM_2C8>
<20,21;Oxidation;R1>
<3,H;Hydroxylation;R2>

> <BOM_2C9>
<20,21;Oxidation;R1>


> <BOM_2C19>
<20,21;Oxidation;R1>


> <BOM_2D6>
<20,21;Oxidation;R1>


> <BOM_2E1>


> <BOM_3A4>
<20,21;Oxidation;R1>


> <References>
Leo et al.,Arch. Biochem. Biophys.,269,305,1989 PMID: 2916844
Chen et al.,Drug Metab. Disp.,28,315,2000

> <FLAG_COMMENTS>


$$$$
almotriptan
  CDK     05091811463D

 23 25  0  0  0  0  0  0  0  0999 V2000
   -0.0170    1.4020    0.0100 C   0  0  0  0  0  0  0  0  0  0  0  0
    0.0020   -0.0040    0.0020 C   0  0  0  0  0  0  0  0  0  0  0  0
    1.3850    1.8260   -0.0010 C   0  0  0  0  0  0  0  0  0  0  0  0
   -1.2360    2.0820    0.0300 C   0  0  0  0  0  0  0  0  0  0  0  0
    1.3230   -0.3920   -0.0130 N   0  0  0  0  0  0  0  0  0  0  0  0
   -1.2010   -0.7020    0.0100 C   0  0  0  0  0  0  0  0  0  0  0  0
    2.1320    0.7110   -0.0140 C   0  0  0  0  0  0  0  0  0  0  0  0
    1.8930    3.2450    0.0010 C   0  0  0  0  0  0  0  0  0  0  0  0
   -2.4060    1.3770    0.0420 C   0  0  0  0  0  0  0  0  0  0  0  0
   -2.3930   -0.0110    0.0260 C   0  0  0  0  0  0  0  0  0  0  0  0
    1.9600    3.7610    1.4400 C   0  0  0  0  0  0  0  0  0  0  0  0
   -3.7220    2.1120    0.0650 C   0  0  0  0  0  0  0  0  0  0  0  0
    2.4550    5.1440    1.4420 N   0  0  0  0  0  0  0  0  0  0  0  0
   -4.2740    2.4160   -1.6360 S   0  0  0  0  0  0  0  0  0  0  0  0
    2.2670    5.6570    2.8060 C   0  0  0  0  0  0  0  0  0  0  0  0
    3.9040    5.0740    1.2140 C   0  0  0  0  0  0  0  0  0  0  0  0
   -5.7080    3.2180   -1.4300 N   0  0  0  0  0  0  0  0  0  0  0  0
   -3.4620    3.3860   -2.2840 O   0  0  0  0  0  0  0  0  0  0  0  0
   -4.6740    1.2140   -2.2800 O   0  0  0  0  0  0  0  0  0  0  0  0
   -5.8680    4.6750   -1.3260 C   0  0  0  0  0  0  0  0  0  0  0  0
   -7.0370    2.5880   -1.3270 C   0  0  0  0  0  0  0  0  0  0  0  0
   -7.3700    4.9580   -1.1160 C   0  0  0  0  0  0  0  0  0  0  0  0
   -7.9020    3.6120   -0.5520 C   0  0  0  0  0  0  0  0  0  0  0  0
  1  2  2  0  0  0  0 
  1  3  1  0  0  0  0 
  1  4  1  0  0  0  0 
  2  5  1  0  0  0  0 
  2  6  1  0  0  0  0 
  3  7  2  0  0  0  0 
  3  8  1  0  0  0  0 
  4  9  2  0  0  0  0 
  5  7  1  0  0  0  0 
  6 10  2  0  0  0  0 
  8 11  1  0  0  0  0 
  9 10  1  0  0  0  0 
  9 12  1  0  0  0  0 
 11 13  1  0  0  0  0 
 12 14  1  0  0  0  0 
 13 15  1  0  0  0  0 
 13 16  1  0  0  0  0 
 14 17  1  0  0  0  0 
 14 18  2  0  0  0  0 
 14 19  2  0  0  0  0 
 17 20  1  0  0  0  0 
 17 21  1  0  0  0  0 
 20 22  1  0  0  0  0 
 21 23  1  0  0  0  0 
 22 23  1  0  0  0  0 
M  END
> <InChIKey>
WKEMJKQOLOHJLZ-UHFFFAOYSA-N

> <PubChem_CID>
123606

> <BOM_1A2>
<21,H;Hydroxylation;R1>
<20,H;Hydroxylation;R2>

> <BOM_2A6>


> <BOM_2B6>


> <BOM_2C8>
<21,H;Hydroxylation;R1>
<20,H;Hydroxylation;R2>

> <BOM_2C9>


> <BOM_2C19>
<21,H;Hydroxylation;R1>
<20,H;Hydroxylation;R2>

> <BOM_2D6>
<21,H;Hydroxylation;R1>
<20,H;Hydroxylation;R2>
<15,13;Cleavage;R3>
<15,H;Oxidation;R3>
<16,13;Cleavage;R4>
<16,H;Oxidation;R4>

> <BOM_2E1>


> <BOM_3A4>
<21,H;Hydroxylation;R1>
<20,H;Hydroxylation;R2>
<15,13;Cleavage;R3>
<15,H;Oxidation;R3>
<16,13;Cleavage;R4>
<16,H;Oxidation;R4>

> <References>
Salva et al.,Drug Metab. Disp.,31,404,2003 PMID: 12642466

> <FLAG_COMMENTS>


$$$$
ametryne
  CDK     05091811463D

 15 15  0  0  0  0  0  0  0  0999 V2000
    0.0540   -1.5120   -0.0240 N   0  0  0  0  0  0  0  0  0  0  0  0
    1.1190   -0.7170   -0.0620 C   0  0  0  0  0  0  0  0  0  0  0  0
    0.9630    0.6030   -0.0800 N   0  0  0  0  0  0  0  0  0  0  0  0
   -0.2590    1.1280   -0.0610 C   0  0  0  0  0  0  0  0  0  0  0  0
   -1.3240    0.3330   -0.0230 N   0  0  0  0  0  0  0  0  0  0  0  0
   -1.1680   -0.9870   -0.0050 C   0  0  0  0  0  0  0  0  0  0  0  0
   -2.2730   -1.8130    0.0330 N   0  0  0  0  0  0  0  0  0  0  0  0
   -3.6190   -1.2340    0.0540 C   0  0  0  0  0  0  0  0  0  0  0  0
   -4.6560   -2.3580    0.0960 C   0  0  0  0  0  0  0  0  0  0  0  0
    2.3870   -1.2620   -0.0810 N   0  0  0  0  0  0  0  0  0  0  0  0
    3.5600   -0.3870   -0.1220 C   0  0  0  0  0  0  0  0  0  0  0  0
    4.0010   -0.0580    1.3060 C   0  0  0  0  0  0  0  0  0  0  0  0
    4.7000   -1.0950   -0.8570 C   0  0  0  0  0  0  0  0  0  0  0  0
   -0.4660    2.8780   -0.0840 S   0  0  0  0  0  0  0  0  0  0  0  0
   -2.2730    2.9810   -0.0450 C   0  0  0  0  0  0  0  0  0  0  0  0
  1  2  1  0  0  0  0 
  1  6  2  0  0  0  0 
  2  3  2  0  0  0  0 
  2 10  1  0  0  0  0 
  3  4  1  0  0  0  0 
  4  5  2  0  0  0  0 
  4 14  1  0  0  0  0 
  5  6  1  0  0  0  0 
  6  7  1  0  0  0  0 
  7  8  1  0  0  0  0 
  8  9  1  0  0  0  0 
 10 11  1  0  0  0  0 
 11 12  1  0  0  0  0 
 11 13  1  0  0  0  0 
 14 15  1  0  0  0  0 
M  END
> <InChIKey>
RQVYBGPQFYCBGX-UHFFFAOYSA-N

> <PubChem_CID>
13263

> <BOM_1A2>
<14,S;S-Oxidation;R1>
<8,7;Cleavage;R2>
<8,H;Oxidation;R2>
<11,10;Cleavage;R3>
<11,H;Oxidation;R3>
<12,H;Hydroxylation;R4>
<13,H;Hydroxylation;R5>

> <BOM_2A6>


> <BOM_2B6>
<14,S;S-Oxidation;R1>
<11,H;Oxidation;R2>
<11,10;Cleavage;R2>

> <BOM_2C8>


> <BOM_2C9>


> <BOM_2C19>


> <BOM_2D6>


> <BOM_2E1>


> <BOM_3A4>
<14,S;S-Oxidation;R1>
<8,7;Cleavage;R2>
<8,H;Oxidation;R2>
<11,10;Cleavage;R3>
<11,H;Oxidation;R3>

> <References>
Lang et al.,Chem. Res. Tox.,10,1037,1997 PMID: 9305587 

> <FLAG_COMMENTS>


$$$$
aminopyrine
  CDK     05091811463D

 16 17  0  0  0  0  0  0  0  0999 V2000
    1.2340    0.6640   -0.1210 C   0  0  0  0  0  0  0  0  0  0  0  0
    0.0720    1.3640    0.1850 C   0  0  0  0  0  0  0  0  0  0  0  0
   -1.1000    0.6680    0.4570 C   0  0  0  0  0  0  0  0  0  0  0  0
   -1.1030   -0.7260    0.4220 C   0  0  0  0  0  0  0  0  0  0  0  0
    0.0540   -1.4490    0.1170 C   0  0  0  0  0  0  0  0  0  0  0  0
    0.0150   -2.8580    0.0910 N   0  0  0  0  0  0  0  0  0  0  0  0
    1.2180   -0.7300   -0.1530 C   0  0  0  0  0  0  0  0  0  0  0  0
   -1.0970   -3.6770    0.3450 C   0  0  0  0  0  0  0  0  0  0  0  0
   -2.2410   -3.3550    0.6360 O   0  0  0  0  0  0  0  0  0  0  0  0
   -0.6270   -5.1190    0.1920 C   0  0  0  0  0  0  0  0  0  0  0  0
   -1.4300   -6.2220    0.3620 N   0  0  0  0  0  0  0  0  0  0  0  0
   -2.8290   -6.1260    0.7110 C   0  0  0  0  0  0  0  0  0  0  0  0
   -0.9350   -7.5700    0.2050 C   0  0  0  0  0  0  0  0  0  0  0  0
    0.6750   -5.0000   -0.1270 C   0  0  0  0  0  0  0  0  0  0  0  0
    1.0860   -3.6910   -0.1960 N   0  0  0  0  0  0  0  0  0  0  0  0
    2.4120   -3.2500   -0.5120 C   0  0  0  0  0  0  0  0  0  0  0  0
  1  2  1  0  0  0  0 
  1  7  2  0  0  0  0 
  2  3  2  0  0  0  0 
  3  4  1  0  0  0  0 
  4  5  2  0  0  0  0 
  5  6  1  0  0  0  0 
  5  7  1  0  0  0  0 
  6  8  1  0  0  0  0 
  6 15  1  0  0  0  0 
  8  9  2  0  0  0  0 
  8 10  1  0  0  0  0 
 10 11  1  0  0  0  0 
 10 14  2  0  0  0  0 
 11 12  1  0  0  0  0 
 11 13  1  0  0  0  0 
 14 15  1  0  0  0  0 
 15 16  1  0  0  0  0 
M  END
> <InChIKey>
WOEUPEKLVDSCQN-UHFFFAOYSA-N

> <PubChem_CID>


> <BOM_1A2>
<13,11;Cleavage;R1>
<13,H;Oxidation;R1>
<12,11;Cleavage;R2>
<12,H;Oxidation;R2>

> <BOM_2A6>
<13,11;Cleavage;R1>
<13,H;Oxidation;R1>
<12,11;Cleavage;R2>
<12,H;Oxidation;R2>

> <BOM_2B6>
<13,11;Cleavage;R1>
<13,H;Oxidation;R1>
<12,11;Cleavage;R2>
<12,H;Oxidation;R2>

> <BOM_2C8>
<13,11;Cleavage;R1>
<13,H;Oxidation;R1>
<12,11;Cleavage;R2>
<12,H;Oxidation;R2>

> <BOM_2C9>
<13,11;Cleavage;R1>
<13,H;Oxidation;R1>
<12,11;Cleavage;R2>
<12,H;Oxidation;R2>

> <BOM_2C19>
<13,11;Cleavage;R1>
<13,H;Oxidation;R1>
<12,11;Cleavage;R2>
<12,H;Oxidation;R2>

> <BOM_2D6>
<13,11;Cleavage;R1>
<13,H;Oxidation;R1>
<12,11;Cleavage;R2>
<12,H;Oxidation;R2>

> <BOM_2E1>
<13,11;Cleavage;R1>
<13,H;Oxidation;R1>
<12,11;Cleavage;R2>
<12,H;Oxidation;R2>

> <BOM_3A4>
<13,11;Cleavage;R1>
<13,H;Oxidation;R1>
<12,11;Cleavage;R2>
<12,H;Oxidation;R2>

> <References>
Niwa et al.,Xenobiotica,29,187,1999 PMID: 10199594 

> <FLAG_COMMENTS>


$$$$
amiodarone
  CDK     05091811463D

 31 33  0  0  0  0  0  0  0  0999 V2000
   -6.5630    1.6000    1.4500 C   0  0  0  0  0  0  0  0  0  0  0  0
   -6.4340    1.7120    2.8180 C   0  0  0  0  0  0  0  0  0  0  0  0
   -5.4150    1.0520    3.4880 C   0  0  0  0  0  0  0  0  0  0  0  0
   -4.5170    0.2730    2.7910 C   0  0  0  0  0  0  0  0  0  0  0  0
   -4.6380    0.1520    1.4100 C   0  0  0  0  0  0  0  0  0  0  0  0
   -5.6710    0.8140    0.7300 C   0  0  0  0  0  0  0  0  0  0  0  0
   -5.5540    0.5170   -0.5810 O   0  0  0  0  0  0  0  0  0  0  0  0
   -3.8830   -0.5730    0.3690 C   0  0  0  0  0  0  0  0  0  0  0  0
   -4.5180   -0.2980   -0.8050 C   0  0  0  0  0  0  0  0  0  0  0  0
   -4.1050   -0.8230   -2.1560 C   0  0  0  0  0  0  0  0  0  0  0  0
   -4.8270   -2.1440   -2.4320 C   0  0  0  0  0  0  0  0  0  0  0  0
   -4.4080   -2.6770   -3.8040 C   0  0  0  0  0  0  0  0  0  0  0  0
   -5.1300   -3.9980   -4.0800 C   0  0  0  0  0  0  0  0  0  0  0  0
   -2.7020   -1.4260    0.5610 C   0  0  0  0  0  0  0  0  0  0  0  0
   -1.3480   -0.8510    0.4440 C   0  0  0  0  0  0  0  0  0  0  0  0
   -0.2260   -1.6330    0.7330 C   0  0  0  0  0  0  0  0  0  0  0  0
    1.0360   -1.0920    0.6220 C   0  0  0  0  0  0  0  0  0  0  0  0
    1.1950    0.2310    0.2240 C   0  0  0  0  0  0  0  0  0  0  0  0
    0.0820    1.0130   -0.0630 C   0  0  0  0  0  0  0  0  0  0  0  0
   -1.1830    0.4770    0.0400 C   0  0  0  0  0  0  0  0  0  0  0  0
   -2.8400   -2.6080    0.8160 O   0  0  0  0  0  0  0  0  0  0  0  0
    2.7180   -2.2640    1.0540 I   0  0  0  0  0  0  0  0  0  0  0  0
    0.3290    3.0050   -0.6610 I   0  0  0  0  0  0  0  0  0  0  0  0
    2.4400    0.7600    0.1160 O   0  0  0  0  0  0  0  0  0  0  0  0
    2.8990    0.4710   -1.2060 C   0  0  0  0  0  0  0  0  0  0  0  0
    4.2910    1.0740   -1.4060 C   0  0  0  0  0  0  0  0  0  0  0  0
    5.2380    0.4360   -0.4820 N   0  0  0  0  0  0  0  0  0  0  0  0
    5.5310   -0.8950   -1.0290 C   0  0  0  0  0  0  0  0  0  0  0  0
    6.5170   -1.6190   -0.1100 C   0  0  0  0  0  0  0  0  0  0  0  0
    6.4860    1.2080   -0.5570 C   0  0  0  0  0  0  0  0  0  0  0  0
    6.3160    2.5290    0.1950 C   0  0  0  0  0  0  0  0  0  0  0  0
  1  2  1  0  0  0  0 
  1  6  2  0  0  0  0 
  2  3  2  0  0  0  0 
  3  4  1  0  0  0  0 
  4  5  2  0  0  0  0 
  5  6  1  0  0  0  0 
  5  8  1  0  0  0  0 
  6  7  1  0  0  0  0 
  7  9  1  0  0  0  0 
  8  9  2  0  0  0  0 
  8 14  1  0  0  0  0 
  9 10  1  0  0  0  0 
 10 11  1  0  0  0  0 
 11 12  1  0  0  0  0 
 12 13  1  0  0  0  0 
 14 15  1  0  0  0  0 
 14 21  2  0  0  0  0 
 15 16  1  0  0  0  0 
 15 20  2  0  0  0  0 
 16 17  2  0  0  0  0 
 17 18  1  0  0  0  0 
 17 22  1  0  0  0  0 
 18 19  2  0  0  0  0 
 18 24  1  0  0  0  0 
 19 20  1  0  0  0  0 
 19 23  1  0  0  0  0 
 24 25  1  0  0  0  0 
 25 26  1  0  0  0  0 
 26 27  1  0  0  0  0 
 27 28  1  0  0  0  0 
 27 30  1  0  0  0  0 
 28 29  1  0  0  0  0 
 30 31  1  0  0  0  0 
M  END
> <InChIKey>
IYIKLHRQXLHMJQ-UHFFFAOYSA-N

> <PubChem_CID>
2157

> <BOM_1A2>
<30,27;Cleavage;R1>
<30,H;Oxidation;R1>
<28,27;Cleavage;R2>
<28,H;Oxidation;R2>

> <BOM_2A6>


> <BOM_2B6>


> <BOM_2C8>
<30,27;Cleavage;R1>
<30,H;Oxidation;R1>
<28,27;Cleavage;R2>
<28,H;Oxidation;R2>

> <BOM_2C9>
<30,27;Cleavage;R1>
<30,H;Oxidation;R1>
<28,27;Cleavage;R2>
<28,H;Oxidation;R2>

> <BOM_2C19>
<30,27;Cleavage;R1>
<30,H;Oxidation;R1>
<28,27;Cleavage;R2>
<28,H;Oxidation;R2>

> <BOM_2D6>
<30,27;Cleavage;R1>
<30,H;Oxidation;R1>
<28,27;Cleavage;R2>
<28,H;Oxidation;R2>

> <BOM_2E1>


> <BOM_3A4>
<30,27;Cleavage;R1>
<30,H;Oxidation;R1>
<28,27;Cleavage;R2>
<28,H;Oxidation;R2>

> <References>
Ohyama et al.,Drug Metab. Dispos., 28:1303???1310, 2000 PMID: 11038157
K. Ohyama et al., Drug Metab. Dispos., 2000, 28, 1303-1310
Fabre et al.,Drug Metab. Disp.,21,978,1993

> <FLAG_COMMENTS>


$$$$
amitriptyline
  CDK     05091811463D

 21 23  0  0  0  0  0  0  0  0999 V2000
    0.0810    1.5320   -0.0580 C   0  0  0  0  0  0  0  0  0  0  0  0
    0.0000    0.0940   -0.3990 C   0  0  0  0  0  0  0  0  0  0  0  0
    1.3410    2.2850    0.1500 C   0  0  0  0  0  0  0  0  0  0  0  0
   -1.1220    2.1320   -0.0300 C   0  0  0  0  0  0  0  0  0  0  0  0
    0.7000   -0.4150   -1.4990 C   0  0  0  0  0  0  0  0  0  0  0  0
   -0.7770   -0.7760    0.3750 C   0  0  0  0  0  0  0  0  0  0  0  0
    2.5360    2.0220   -0.5450 C   0  0  0  0  0  0  0  0  0  0  0  0
    1.3650    3.2740    1.1480 C   0  0  0  0  0  0  0  0  0  0  0  0
   -1.4640    3.5550    0.2110 C   0  0  0  0  0  0  0  0  0  0  0  0
    1.5310    0.4770   -2.3590 C   0  0  0  0  0  0  0  0  0  0  0  0
    0.6080   -1.7700   -1.8220 C   0  0  0  0  0  0  0  0  0  0  0  0
   -0.8610   -2.1290    0.0550 C   0  0  0  0  0  0  0  0  0  0  0  0
    2.7370    0.9930   -1.6110 C   0  0  0  0  0  0  0  0  0  0  0  0
    3.6880    2.7600   -0.2350 C   0  0  0  0  0  0  0  0  0  0  0  0
    2.5130    4.0030    1.4440 C   0  0  0  0  0  0  0  0  0  0  0  0
   -2.1970    4.1140   -0.9900 C   0  0  0  0  0  0  0  0  0  0  0  0
   -0.1690   -2.6260   -1.0450 C   0  0  0  0  0  0  0  0  0  0  0  0
    3.6820    3.7450    0.7460 C   0  0  0  0  0  0  0  0  0  0  0  0
   -2.5560    5.5090   -0.7940 N   0  0  0  0  0  0  0  0  0  0  0  0
   -3.1630    5.9650   -2.0310 C   0  0  0  0  0  0  0  0  0  0  0  0
   -3.5830    5.5890    0.2320 C   0  0  0  0  0  0  0  0  0  0  0  0
  1  2  1  0  0  0  0 
  1  3  1  0  0  0  0 
  1  4  2  0  0  0  0 
  2  5  2  0  0  0  0 
  2  6  1  0  0  0  0 
  3  7  2  0  0  0  0 
  3  8  1  0  0  0  0 
  4  9  1  0  0  0  0 
  5 10  1  0  0  0  0 
  5 11  1  0  0  0  0 
  6 12  2  0  0  0  0 
  7 13  1  0  0  0  0 
  7 14  1  0  0  0  0 
  8 15  2  0  0  0  0 
  9 16  1  0  0  0  0 
 10 13  1  0  0  0  0 
 11 17  2  0  0  0  0 
 12 17  1  0  0  0  0 
 14 18  2  0  0  0  0 
 15 18  1  0  0  0  0 
 16 19  1  0  0  0  0 
 19 20  1  0  0  0  0 
 19 21  1  0  0  0  0 
M  END
> <InChIKey>
KRMDCWKBEZIMAB-UHFFFAOYSA-N

> <PubChem_CID>
2160

> <BOM_1A2>
<20,19;Cleavage;R1>
<20,H;Oxidation;R1>
<21,19;Cleavage;R2>
<21,H;Oxidation;R2>

> <BOM_2A6>


> <BOM_2B6>
<20,19;Cleavage;R1>
<20,H;Oxidation;R1>
<21,19;Cleavage;R2>
<21,H;Oxidation;R2>
<13,H;Hydroxylation;R3>
<10,H;Hydroxylation;R4>

> <BOM_2C8>
<20,19;Cleavage;R1>
<20,H;Oxidation;R1>
<21,19;Cleavage;R2>
<21,H;Oxidation;R2>

> <BOM_2C9>
<20,19;Cleavage;R1>
<20,H;Oxidation;R1>
<21,19;Cleavage;R2>
<21,H;Oxidation;R2>

> <BOM_2C19>
<20,19;Cleavage;R1>
<20,H;Oxidation;R1>
<21,19;Cleavage;R2>
<21,H;Oxidation;R2>

> <BOM_2D6>
<20,19;Cleavage;R1>
<20,H;Oxidation;R1>
<21,19;Cleavage;R2>
<21,H;Oxidation;R2>
<13,H;Hydroxylation;R3>
<10,H;Hydroxylation;R4>

> <BOM_2E1>


> <BOM_3A4>
<20,19;Cleavage;R1>
<20,H;Oxidation;R1>
<21,19;Cleavage;R2>
<21,H;Oxidation;R2>
<13,H;Hydroxylation;R3>
<10,H;Hydroxylation;R4>

> <References>
Breyer-Pfaff, Drug Metab. Rev.,36,723,2004 PMID: 15554244
K. Venkatakrishnan, L. L. von Moltke, D. J. Greenblatt, J. Pharmacol. Exp. Ther. 2001, 297, 326-337. PMID: 11259560
S. Ekins et al., J. Pharm. Exp. Ther., 1999, 288, 21-29

> <FLAG_COMMENTS>
10 and 13 Hydroxyaltion for CYP2B6 are recorded in the seceond reference whose PMID is 11259560

$$$$
antipyrine
  CDK     05091811463D

 14 15  0  0  0  0  0  0  0  0999 V2000
   -0.5220    2.9500    0.2050 O   0  0  0  0  0  0  0  0  0  0  0  0
   -0.2640    0.5920   -0.0020 N   0  0  0  0  0  0  0  0  0  0  0  0
   -1.2370   -0.4150   -0.1310 N   0  0  0  0  0  0  0  0  0  0  0  0
   -2.4770    0.1550    0.1040 C   0  0  0  0  0  0  0  0  0  0  0  0
    1.1390    0.4060    0.0260 C   0  0  0  0  0  0  0  0  0  0  0  0
   -0.9410    1.8060    0.1240 C   0  0  0  0  0  0  0  0  0  0  0  0
   -2.3900    1.4870    0.2400 C   0  0  0  0  0  0  0  0  0  0  0  0
   -0.9690   -1.7690   -0.5580 C   0  0  0  0  0  0  0  0  0  0  0  0
   -3.7370   -0.6370    0.1560 C   0  0  0  0  0  0  0  0  0  0  0  0
    1.9960    1.4380   -0.3900 C   0  0  0  0  0  0  0  0  0  0  0  0
    1.7270   -0.7690    0.5150 C   0  0  0  0  0  0  0  0  0  0  0  0
    3.3860    1.2840   -0.3590 C   0  0  0  0  0  0  0  0  0  0  0  0
    3.1170   -0.9260    0.5490 C   0  0  0  0  0  0  0  0  0  0  0  0
    3.9470    0.0990    0.1060 C   0  0  0  0  0  0  0  0  0  0  0  0
  1  6  2  0  0  0  0 
  2  3  1  0  0  0  0 
  2  5  1  0  0  0  0 
  2  6  1  0  0  0  0 
  3  4  1  0  0  0  0 
  3  8  1  0  0  0  0 
  4  7  2  0  0  0  0 
  4  9  1  0  0  0  0 
  5 10  2  0  0  0  0 
  5 11  1  0  0  0  0 
  6  7  1  0  0  0  0 
 10 12  1  0  0  0  0 
 11 13  2  0  0  0  0 
 12 14  2  0  0  0  0 
 13 14  1  0  0  0  0 
M  END
> <InChIKey>
VEQOALNAAJBPNY-UHFFFAOYSA-N

> <PubChem_CID>
2206

> <BOM_1A2>
<7,H;Hydroxylation;R1>
<9,H;Hydroxylation;R2>
<8,3;Cleavage;R3>
<8,H;Oxidation;R3>

> <BOM_2A6>
<7,H;Hydroxylation;R1>
<9,H;Hydroxylation;R2>
<8,3;Cleavage;R3>
<8,H;Oxidation;R3>

> <BOM_2B6>
<7,H;Hydroxylation;R1>

> <BOM_2C8>
<7,H;Hydroxylation;R1>
<9,H;Hydroxylation;R2>
<8,3;Cleavage;R3>
<8,H;Oxidation;R3>

> <BOM_2C9>
<7,H;Hydroxylation;R1>
<9,H;Hydroxylation;R2>
<8,3;Cleavage;R3>
<8,H;Oxidation;R3>

> <BOM_2C19>


> <BOM_2D6>
<7,H;Hydroxylation;R1>
<8,3;Cleavage;R2>
<8,H;Oxidation;R2>

> <BOM_2E1>
<7,H;Hydroxylation;R1>
<9,H;Hydroxylation;R2>
<8,3;Cleavage;R3>
<8,H;Oxidation;R3>

> <BOM_3A4>
<7,H;Hydroxylation;R1>
<8,3;Cleavage;R2>
<8,H;Oxidation;R2>

> <References>
G. Engel, U. Hofmann, H. Heidemann, J. Cosme, M. Eichelbaum, Clin. Pharmacol. Ther. 1996, 59, 613-623.  PMID: 8681486 
Sharer et al.,Drug Metab. Disp.,24,487,1996

> <FLAG_COMMENTS>


$$$$
aprepitant
  CDK     05091811463D

 37 40  0  0  0  0  0  0  0  0999 V2000
   -0.0170    1.3690    0.0100 N   0  0  0  0  0  0  0  0  0  0  0  0
   -0.7850   -2.3030   -0.0020 N   0  0  0  0  0  0  0  0  0  0  0  0
    0.0020   -0.0040    0.0020 C   0  0  0  0  0  0  0  0  0  0  0  0
   -1.6510   -4.5920   -0.0920 C   0  0  0  0  0  0  0  0  0  0  0  0
    1.2570    1.8110    0.0000 C   0  0  0  0  0  0  0  0  0  0  0  0
    1.2320   -0.4050   -0.0120 N   0  0  0  0  0  0  0  0  0  0  0  0
    2.4690   -5.7820   -4.9850 C   0  0  0  0  0  0  0  0  0  0  0  0
   -0.6800   -9.6640   -4.7410 C   0  0  0  0  0  0  0  0  0  0  0  0
   -1.9900   -3.1080   -0.2390 C   0  0  0  0  0  0  0  0  0  0  0  0
    2.0600    0.7260   -0.0140 N   0  0  0  0  0  0  0  0  0  0  0  0
    1.4060   -6.5560   -4.2480 C   0  0  0  0  0  0  0  0  0  0  0  0
   -0.1010   -8.4140   -4.1320 C   0  0  0  0  0  0  0  0  0  0  0  0
   -0.6010   -4.9320   -1.0000 O   0  0  0  0  0  0  0  0  0  0  0  0
   -0.0080   -6.8330   -2.3360 C   0  0  0  0  0  0  0  0  0  0  0  0
   -1.2110   -0.8980    0.0090 C   0  0  0  0  0  0  0  0  0  0  0  0
    0.8750   -7.7040   -4.8070 C   0  0  0  0  0  0  0  0  0  0  0  0
   -0.5440   -7.9770   -2.8980 C   0  0  0  0  0  0  0  0  0  0  0  0
    0.9670   -6.1230   -3.0110 C   0  0  0  0  0  0  0  0  0  0  0  0
   -1.2270   -4.8600    1.2440 O   0  0  0  0  0  0  0  0  0  0  0  0
   -0.4910   -6.3560   -0.9900 C   0  0  0  0  0  0  0  0  0  0  0  0
   -2.5040   -2.8460   -1.6320 C   0  0  0  0  0  0  0  0  0  0  0  0
    1.6170    2.9740    0.0030 O   0  0  0  0  0  0  0  0  0  0  0  0
    3.7320   -6.2670   -4.6270 F   0  0  0  0  0  0  0  0  0  0  0  0
    2.2850   -5.9330   -6.3630 F   0  0  0  0  0  0  0  0  0  0  0  0
    2.3770   -4.4280   -4.6480 F   0  0  0  0  0  0  0  0  0  0  0  0
   -1.7940   -9.3300   -5.5200 F   0  0  0  0  0  0  0  0  0  0  0  0
    0.2840  -10.2810   -5.5460 F   0  0  0  0  0  0  0  0  0  0  0  0
   -1.0690  -10.5420   -3.7240 F   0  0  0  0  0  0  0  0  0  0  0  0
   -3.8630   -2.7400   -1.8580 C   0  0  0  0  0  0  0  0  0  0  0  0
   -1.6140   -2.7060   -2.6810 C   0  0  0  0  0  0  0  0  0  0  0  0
   -0.3290   -2.6170    1.3580 C   0  0  0  0  0  0  0  0  0  0  0  0
   -3.4460   -2.3640   -4.1860 C   0  0  0  0  0  0  0  0  0  0  0  0
   -0.0310   -4.1130    1.4650 C   0  0  0  0  0  0  0  0  0  0  0  0
   -2.0840   -2.4650   -3.9580 C   0  0  0  0  0  0  0  0  0  0  0  0
   -4.3360   -2.4990   -3.1340 C   0  0  0  0  0  0  0  0  0  0  0  0
   -3.9060   -2.1280   -5.4340 F   0  0  0  0  0  0  0  0  0  0  0  0
    0.5060   -6.7830    0.0900 C   0  0  0  0  0  0  0  0  0  0  0  0
  1  3  1  0  0  0  0 
  1  5  1  0  0  0  0 
  2  9  1  0  0  0  0 
  2 15  1  0  0  0  0 
  2 31  1  0  0  0  0 
  3  6  2  0  0  0  0 
  3 15  1  0  0  0  0 
  4  9  1  0  0  0  0 
  4 13  1  0  0  0  0 
  4 19  1  0  0  0  0 
  5 10  1  0  0  0  0 
  5 22  2  0  0  0  0 
  6 10  1  0  0  0  0 
  7 11  1  0  0  0  0 
  7 23  1  0  0  0  0 
  7 24  1  0  0  0  0 
  7 25  1  0  0  0  0 
  8 12  1  0  0  0  0 
  8 26  1  0  0  0  0 
  8 27  1  0  0  0  0 
  8 28  1  0  0  0  0 
  9 21  1  0  0  0  0 
 11 16  2  0  0  0  0 
 11 18  1  0  0  0  0 
 12 16  1  0  0  0  0 
 12 17  2  0  0  0  0 
 13 20  1  0  0  0  0 
 14 17  1  0  0  0  0 
 14 18  2  0  0  0  0 
 14 20  1  0  0  0  0 
 19 33  1  0  0  0  0 
 20 37  1  0  0  0  0 
 21 29  2  0  0  0  0 
 21 30  1  0  0  0  0 
 29 35  1  0  0  0  0 
 30 34  2  0  0  0  0 
 31 33  1  0  0  0  0 
 32 34  1  0  0  0  0 
 32 35  2  0  0  0  0 
 32 36  1  0  0  0  0 
M  END
> <InChIKey>
ATALOFNDEOCMKK-OITMNORJSA-N

> <PubChem_CID>
6918365

> <BOM_1A2>
<20,13;Cleavage;R1>
<20,H;Oxidation;R1>
<33,19;Cleavage;R1>
<33,H;Oxidation;R1>
<31,2;Cleavage;R1>
<31,H;Oxidation;R1>
<4,13;Oxidation;R1>

> <BOM_2A6>


> <BOM_2B6>


> <BOM_2C8>


> <BOM_2C9>


> <BOM_2C19>
<20,13;Cleavage;R1>
<20,H;Oxidation;R1>
<33,19;Cleavage;R1>
<33,H;Oxidation;R1>
<31,2;Cleavage;R1>
<31,H;Oxidation;R1>
<4,13;Oxidation;R1>

> <BOM_2D6>


> <BOM_2E1>


> <BOM_3A4>
<15,2;Cleavage;R1>
<15,H;Oxidation;R1>
<20,13;Cleavage;R2>
<20,H;Oxidation;R2>
<33,19;Cleavage;R2>
<33,H;Oxidation;R2>
<31,2;Cleavage;R2>
<31,H;Oxidation;R2>
<4,13;Oxidation;R2>

> <References>
Sanchez et al.,Drug Metab. Disp.,32,1287,2004 PMID: 15304427 

> <FLAG_COMMENTS>
Metabolic pathway is not identified. Too many possible combinations because of the two adjancent oxygen atoms.

$$$$
arachidonic_acid
  CDK     05091811463D

 22 21  0  0  0  0  0  0  0  0999 V2000
   10.1270    3.3080   -2.6290 O   0  0  0  0  0  0  0  0  0  0  0  0
    9.8510    4.8200   -0.9420 O   0  0  0  0  0  0  0  0  0  0  0  0
    1.8710    1.5580    1.4530 C   0  0  0  0  0  0  0  0  0  0  0  0
    0.7460    0.7020    1.9870 C   0  0  0  0  0  0  0  0  0  0  0  0
    2.6580    0.8720    0.3580 C   0  0  0  0  0  0  0  0  0  0  0  0
    0.0100    1.4510    3.0690 C   0  0  0  0  0  0  0  0  0  0  0  0
    1.8160    0.4310   -0.7840 C   0  0  0  0  0  0  0  0  0  0  0  0
   -1.1120    0.5960    3.6010 C   0  0  0  0  0  0  0  0  0  0  0  0
    9.4170    1.7080   -0.1290 C   0  0  0  0  0  0  0  0  0  0  0  0
    8.4690    0.6900    0.4580 C   0  0  0  0  0  0  0  0  0  0  0  0
    1.7050   -0.8280   -1.2120 C   0  0  0  0  0  0  0  0  0  0  0  0
    2.4010   -1.9960   -0.6140 C   0  0  0  0  0  0  0  0  0  0  0  0
    8.6380    2.7370   -0.9130 C   0  0  0  0  0  0  0  0  0  0  0  0
    9.2360   -0.3180    1.2310 C   0  0  0  0  0  0  0  0  0  0  0  0
    8.4470   -2.3160   -0.0580 C   0  0  0  0  0  0  0  0  0  0  0  0
    3.2990   -2.6660   -1.5890 C   0  0  0  0  0  0  0  0  0  0  0  0
    9.2270   -1.6330    1.0050 C   0  0  0  0  0  0  0  0  0  0  0  0
    5.4220   -2.2230   -0.3400 C   0  0  0  0  0  0  0  0  0  0  0  0
    4.6240   -2.7690   -1.4670 C   0  0  0  0  0  0  0  0  0  0  0  0
    7.5070   -3.3210    0.5000 C   0  0  0  0  0  0  0  0  0  0  0  0
    6.1780   -3.2830    0.3740 C   0  0  0  0  0  0  0  0  0  0  0  0
    9.5920    3.7460   -1.4640 C   0  0  0  0  0  0  0  0  0  0  0  0
  1 22  1  0  0  0  0 
  2 22  2  0  0  0  0 
  3  4  1  0  0  0  0 
  3  5  1  0  0  0  0 
  4  6  1  0  0  0  0 
  5  7  1  0  0  0  0 
  6  8  1  0  0  0  0 
  7 11  2  0  0  0  0 
  9 10  1  0  0  0  0 
  9 13  1  0  0  0  0 
 10 14  1  0  0  0  0 
 11 12  1  0  0  0  0 
 12 16  1  0  0  0  0 
 13 22  1  0  0  0  0 
 14 17  2  0  0  0  0 
 15 17  1  0  0  0  0 
 15 20  1  0  0  0  0 
 16 19  2  0  0  0  0 
 18 19  1  0  0  0  0 
 18 21  1  0  0  0  0 
 20 21  2  0  0  0  0 
M  END
> <InChIKey>
YZXBAPSDXZZRGB-DOFZRALJSA-N

> <PubChem_CID>
444899

> <BOM_1A2>
<7,11;EpOxidation;R1>
<16,19;EpOxidation;R2>
<20,21;EpOxidation;R3>
<4,H;Hydroxylation;R4>
<6,H;Hydroxylation;R5>
<8,H;Hydroxylation;R6>
<12,H;Hydroxylation;R7>
<15,H;Hydroxylation;R8>
<18,H;Hydroxylation;R9>

> <BOM_2A6>
<6,H;Hydroxylation;R1>

> <BOM_2B6>
<6,H;Hydroxylation;R1>
<7,11;EpOxidation;R2>

> <BOM_2C8>
<8,H;Hydroxylation;R1>
<6,H;Hydroxylation;R2>
<7,11;EpOxidation;R3>
<16,19;EpOxidation;R4>
<12,H;Hydroxylation;R5>
<15,H;Hydroxylation;R6>
<18,H;Hydroxylation;R7>

> <BOM_2C9>
<8,H;Hydroxylation;R1>
<6,H;Hydroxylation;R2>
<7,11;EpOxidation;R3>
<16,19;EpOxidation;R4>
<12,H;Hydroxylation;R5>
<15,H;Hydroxylation;R6>
<18,H;Hydroxylation;R7>

> <BOM_2C19>
<7,11;EpOxidation;R1>
<16,19;EpOxidation;R2>
<6,H;Hydroxylation;R3>

> <BOM_2D6>
<6,H;Hydroxylation;R1>

> <BOM_2E1>
<6,H;Hydroxylation;R1>

> <BOM_3A4>
<6,H;Hydroxylation;R1>
<8,H;Hydroxylation;R2>
<12,H;Hydroxylation;R3>
<15,H;Hydroxylation;R4>
<18,H;Hydroxylation;R5>

> <References>
Rifkind et al.,Arch. Biochem. Biophys.,320,380,1995 PMID: 7625847
Bylund et al.,J. Pharma. Exp. Thera.,284,51,1998 PMID: 9435160

> <FLAG_COMMENTS>


$$$$
atomoxetine
  CDK     05091811463D

 19 20  0  0  0  0  0  0  0  0999 V2000
   -0.1900    1.2080    0.2350 C   0  0  0  0  0  0  0  0  0  0  0  0
   -0.3720   -0.1630    0.2320 C   0  0  0  0  0  0  0  0  0  0  0  0
    0.7070   -1.0030    0.4310 C   0  0  0  0  0  0  0  0  0  0  0  0
    1.9680   -0.4740    0.6340 C   0  0  0  0  0  0  0  0  0  0  0  0
    2.1500    0.8970    0.6360 C   0  0  0  0  0  0  0  0  0  0  0  0
    1.0710    1.7370    0.4370 C   0  0  0  0  0  0  0  0  0  0  0  0
   -1.3650    2.1240    0.0110 C   0  0  0  0  0  0  0  0  0  0  0  0
   -1.2050    3.3050    0.7980 O   0  0  0  0  0  0  0  0  0  0  0  0
   -1.6370    3.0040    2.0510 C   0  0  0  0  0  0  0  0  0  0  0  0
   -1.9860    1.7000    2.3710 C   0  0  0  0  0  0  0  0  0  0  0  0
   -2.4190    1.3940    3.6470 C   0  0  0  0  0  0  0  0  0  0  0  0
   -2.5040    2.3870    4.6050 C   0  0  0  0  0  0  0  0  0  0  0  0
   -2.1580    3.6880    4.2890 C   0  0  0  0  0  0  0  0  0  0  0  0
   -1.7240    3.9980    3.0150 C   0  0  0  0  0  0  0  0  0  0  0  0
   -1.3460    5.4160    2.6710 C   0  0  0  0  0  0  0  0  0  0  0  0
   -1.4410    2.5040   -1.4690 C   0  0  0  0  0  0  0  0  0  0  0  0
   -2.7030    3.3320   -1.7200 C   0  0  0  0  0  0  0  0  0  0  0  0
   -2.7760    3.6970   -3.1410 N   0  0  0  0  0  0  0  0  0  0  0  0
   -4.0030    4.4850   -3.3120 C   0  0  0  0  0  0  0  0  0  0  0  0
  1  2  1  0  0  0  0 
  1  6  2  0  0  0  0 
  1  7  1  0  0  0  0 
  2  3  2  0  0  0  0 
  3  4  1  0  0  0  0 
  4  5  2  0  0  0  0 
  5  6  1  0  0  0  0 
  7  8  1  0  0  0  0 
  7 16  1  0  0  0  0 
  8  9  1  0  0  0  0 
  9 10  1  0  0  0  0 
  9 14  2  0  0  0  0 
 10 11  2  0  0  0  0 
 11 12  1  0  0  0  0 
 12 13  2  0  0  0  0 
 13 14  1  0  0  0  0 
 14 15  1  0  0  0  0 
 16 17  1  0  0  0  0 
 17 18  1  0  0  0  0 
 18 19  1  0  0  0  0 
M  END
> <InChIKey>
VHGCDTVCOLNTBX-KRWDZBQOSA-N

> <PubChem_CID>
6093336

> <BOM_1A2>
<12,H;Hydroxylation;R1>
<19,H;Oxidation;R2>
<19,18;Cleavage;R2>

> <BOM_2A6>


> <BOM_2B6>
<12,H;Hydroxylation;R1>
<19,H;Oxidation;R2>
<19,18;Cleavage;R2>

> <BOM_2C8>


> <BOM_2C9>
<19,18;Cleavage;R1>
<19,H;Oxidation;R1>

> <BOM_2C19>
<12,H;Hydroxylation;R1>
<19,H;Oxidation;R2>
<19,18;Cleavage;R2>

> <BOM_2D6>
<12,H;Hydroxylation;R1>
<19,H;Oxidation;R2>
<19,18;Cleavage;R2>
<15,H;Hydroxylation;R3>

> <BOM_2E1>
<12,H;Hydroxylation;R1>


> <BOM_3A4>
<12,H;Hydroxylation;R1>
<19,H;Oxidation;R2>
<19,18;Cleavage;R2>

> <References>
Ring et al.,30,319,2002 PMID: 11854152
Sauer et al.,Drug Metab. Disp.,31,98,2003 PMID: 12485958


> <FLAG_COMMENTS>


$$$$
atrazine
  CDK     05091811463D

 14 14  0  0  0  0  0  0  0  0999 V2000
   -0.2530   -1.3280    0.0220 N   0  0  0  0  0  0  0  0  0  0  0  0
    0.8930   -0.6570    0.0600 C   0  0  0  0  0  0  0  0  0  0  0  0
    0.8830    0.6740    0.0820 N   0  0  0  0  0  0  0  0  0  0  0  0
   -0.2670    1.3280    0.0660 C   0  0  0  0  0  0  0  0  0  0  0  0
   -1.4100    0.6630    0.0280 N   0  0  0  0  0  0  0  0  0  0  0  0
   -1.4060   -0.6680    0.0070 C   0  0  0  0  0  0  0  0  0  0  0  0
   -2.5990   -1.3610   -0.0330 N   0  0  0  0  0  0  0  0  0  0  0  0
   -3.8700   -0.6330   -0.0510 C   0  0  0  0  0  0  0  0  0  0  0  0
   -5.0290   -1.6300   -0.0940 C   0  0  0  0  0  0  0  0  0  0  0  0
    2.0930   -1.3390    0.0770 N   0  0  0  0  0  0  0  0  0  0  0  0
    3.3560   -0.5980    0.1190 C   0  0  0  0  0  0  0  0  0  0  0  0
    4.4110   -1.4290    0.8510 C   0  0  0  0  0  0  0  0  0  0  0  0
    3.8290   -0.3160   -1.3090 C   0  0  0  0  0  0  0  0  0  0  0  0
   -0.2760    3.0640    0.0950 Cl  0  0  0  0  0  0  0  0  0  0  0  0
  1  2  1  0  0  0  0 
  1  6  2  0  0  0  0 
  2  3  2  0  0  0  0 
  2 10  1  0  0  0  0 
  3  4  1  0  0  0  0 
  4  5  2  0  0  0  0 
  4 14  1  0  0  0  0 
  5  6  1  0  0  0  0 
  6  7  1  0  0  0  0 
  7  8  1  0  0  0  0 
  8  9  1  0  0  0  0 
 10 11  1  0  0  0  0 
 11 12  1  0  0  0  0 
 11 13  1  0  0  0  0 
M  END
> <InChIKey>
MXWJVTOOROXGIU-UHFFFAOYSA-N

> <PubChem_CID>
2256

> <BOM_1A2>
<8,7;Cleavage;R1>
<8,H;Oxidation;R1>
<11,10;Cleavage;R2>
<11,H;Oxidation;R2>

> <BOM_2A6>


> <BOM_2B6>
<8,7;Cleavage;R1>
<8,H;Oxidation;R1>
<11,10;Cleavage;R2>
<11,H;Oxidation;R2>

> <BOM_2C8>


> <BOM_2C9>


> <BOM_2C19>


> <BOM_2D6>


> <BOM_2E1>


> <BOM_3A4>
<8,7;Cleavage;R1>
<8,H;Oxidation;R1>
<11,10;Cleavage;R2>
<11,H;Oxidation;R2>

> <References>
Lang et al.,Chem. Res. Tox.,10,1037,1997 PMID: 9305587
Lang et al.,Chem. Res. Toxicol.,10,1037,1997

> <FLAG_COMMENTS>


$$$$
azelastine
  CDK     05091811463D

 27 30  0  0  0  0  0  0  0  0999 V2000
   -3.4850    0.0180    0.0190 C   0  0  0  0  0  0  0  0  0  0  0  0
   -2.9280    1.3150   -0.0600 C   0  0  0  0  0  0  0  0  0  0  0  0
   -3.7720    2.4230   -0.1480 C   0  0  0  0  0  0  0  0  0  0  0  0
   -4.8700   -0.1420    0.0080 C   0  0  0  0  0  0  0  0  0  0  0  0
   -5.1270    2.2430   -0.1580 C   0  0  0  0  0  0  0  0  0  0  0  0
   -5.6780    0.9710   -0.0800 C   0  0  0  0  0  0  0  0  0  0  0  0
   -1.4710    1.4520   -0.0450 C   0  0  0  0  0  0  0  0  0  0  0  0
   -2.5700   -1.1260    0.1170 C   0  0  0  0  0  0  0  0  0  0  0  0
   -0.7190    0.3960    0.0380 N   0  0  0  0  0  0  0  0  0  0  0  0
   -1.2410   -0.8960    0.1230 N   0  0  0  0  0  0  0  0  0  0  0  0
   -3.0030   -2.2620    0.1920 O   0  0  0  0  0  0  0  0  0  0  0  0
   -0.8430    2.8200   -0.1280 C   0  0  0  0  0  0  0  0  0  0  0  0
    0.6580    2.6860   -0.0950 C   0  0  0  0  0  0  0  0  0  0  0  0
    1.3650    2.5430   -1.2740 C   0  0  0  0  0  0  0  0  0  0  0  0
    1.3270    2.7120    1.1150 C   0  0  0  0  0  0  0  0  0  0  0  0
    2.7420    2.4210   -1.2440 C   0  0  0  0  0  0  0  0  0  0  0  0
    3.4110    2.4410   -0.0330 C   0  0  0  0  0  0  0  0  0  0  0  0
    2.7030    2.5890    1.1460 C   0  0  0  0  0  0  0  0  0  0  0  0
    5.1400    2.2880    0.0060 Cl  0  0  0  0  0  0  0  0  0  0  0  0
   -0.3200   -2.0310    0.2200 C   0  0  0  0  0  0  0  0  0  0  0  0
    0.5740   -2.0620   -0.9910 C   0  0  0  0  0  0  0  0  0  0  0  0
    1.0190   -3.4710   -1.4210 C   0  0  0  0  0  0  0  0  0  0  0  0
    1.4270   -4.3400   -0.2980 N   0  0  0  0  0  0  0  0  0  0  0  0
    2.2100   -3.5610    0.6300 C   0  0  0  0  0  0  0  0  0  0  0  0
    1.2660   -3.1270    1.7570 C   0  0  0  0  0  0  0  0  0  0  0  0
    0.5620   -1.8800    1.4930 C   0  0  0  0  0  0  0  0  0  0  0  0
    2.3260   -5.3590   -0.8580 C   0  0  0  0  0  0  0  0  0  0  0  0
  1  2  2  0  0  0  0 
  1  4  1  0  0  0  0 
  1  8  1  0  0  0  0 
  2  3  1  0  0  0  0 
  2  7  1  0  0  0  0 
  3  5  2  0  0  0  0 
  4  6  2  0  0  0  0 
  5  6  1  0  0  0  0 
  7  9  2  0  0  0  0 
  7 12  1  0  0  0  0 
  8 10  1  0  0  0  0 
  8 11  2  0  0  0  0 
  9 10  1  0  0  0  0 
 10 20  1  0  0  0  0 
 12 13  1  0  0  0  0 
 13 14  2  0  0  0  0 
 13 15  1  0  0  0  0 
 14 16  1  0  0  0  0 
 15 18  2  0  0  0  0 
 16 17  2  0  0  0  0 
 17 18  1  0  0  0  0 
 17 19  1  0  0  0  0 
 20 21  1  0  0  0  0 
 20 26  1  0  0  0  0 
 21 22  1  0  0  0  0 
 22 23  1  0  0  0  0 
 23 24  1  0  0  0  0 
 23 27  1  0  0  0  0 
 24 25  1  0  0  0  0 
 25 26  1  0  0  0  0 
M  END
> <InChIKey>
MBUVEWMHONZEQD-GOSISDBHSA-N

> <PubChem_CID>
12831280

> <BOM_1A2>
<27,23;Cleavage;R1>
<27,H;Oxidation;R1>

> <BOM_2A6>


> <BOM_2B6>


> <BOM_2C8>


> <BOM_2C9>


> <BOM_2C19>
<27,23;Cleavage;R1>
<27,H;Oxidation;R1>

> <BOM_2D6>
<27,23;Cleavage;R1>
<27,H;Oxidation;R1>

> <BOM_2E1>


> <BOM_3A4>
<27,23;Cleavage;R1>
<27,H;Oxidation;R1>

> <References>
Imai et al.,Drug Metab. Disp.,27,942,1999 PMID: 10421623
Nakajima et al., Drug Metab. Dispos.,1999, 27, 1381-1391 

> <FLAG_COMMENTS>


$$$$
benzo_a_pyrene
  CDK     05091811463D

 20 24  0  0  0  0  0  0  0  0999 V2000
    3.8520   -0.2940   -0.0030 C   0  0  0  0  0  0  0  0  0  0  0  0
    3.8800   -1.7060   -0.0020 C   0  0  0  0  0  0  0  0  0  0  0  0
    2.6180    0.3960   -0.0020 C   0  0  0  0  0  0  0  0  0  0  0  0
    5.0690    0.4180   -0.0050 C   0  0  0  0  0  0  0  0  0  0  0  0
    2.6180    1.8130   -0.0030 C   0  0  0  0  0  0  0  0  0  0  0  0
    2.6750   -2.4370    0.0000 C   0  0  0  0  0  0  0  0  0  0  0  0
    5.1150   -2.3900   -0.0020 C   0  0  0  0  0  0  0  0  0  0  0  0
    3.8500    2.5080   -0.0050 C   0  0  0  0  0  0  0  0  0  0  0  0
    5.0550    1.8100   -0.0060 C   0  0  0  0  0  0  0  0  0  0  0  0
    1.4360   -0.3640    0.0000 C   0  0  0  0  0  0  0  0  0  0  0  0
    6.2820   -0.2710   -0.0060 C   0  0  0  0  0  0  0  0  0  0  0  0
    1.4600   -1.7590    0.0010 C   0  0  0  0  0  0  0  0  0  0  0  0
    6.3050   -1.6650   -0.0040 C   0  0  0  0  0  0  0  0  0  0  0  0
    2.7130   -3.8310    0.0020 C   0  0  0  0  0  0  0  0  0  0  0  0
    5.1310   -3.7840   -0.0010 C   0  0  0  0  0  0  0  0  0  0  0  0
    1.4360    2.5710   -0.0030 C   0  0  0  0  0  0  0  0  0  0  0  0
    3.8740    3.9020   -0.0070 C   0  0  0  0  0  0  0  0  0  0  0  0
    3.9350   -4.5020    0.0010 C   0  0  0  0  0  0  0  0  0  0  0  0
    1.4670    3.9640   -0.0040 C   0  0  0  0  0  0  0  0  0  0  0  0
    2.6870    4.6290   -0.0060 C   0  0  0  0  0  0  0  0  0  0  0  0
  1  2  2  0  0  0  0 
  1  3  1  0  0  0  0 
  1  4  1  0  0  0  0 
  2  6  1  0  0  0  0 
  2  7  1  0  0  0  0 
  3  5  1  0  0  0  0 
  3 10  2  0  0  0  0 
  4  9  2  0  0  0  0 
  4 11  1  0  0  0  0 
  5  8  2  0  0  0  0 
  5 16  1  0  0  0  0 
  6 12  2  0  0  0  0 
  6 14  1  0  0  0  0 
  7 13  1  0  0  0  0 
  7 15  2  0  0  0  0 
  8  9  1  0  0  0  0 
  8 17  1  0  0  0  0 
 10 12  1  0  0  0  0 
 11 13  2  0  0  0  0 
 14 18  2  0  0  0  0 
 15 18  1  0  0  0  0 
 16 19  2  0  0  0  0 
 17 20  2  0  0  0  0 
 19 20  1  0  0  0  0 
M  END
> <InChIKey>
FMMWHPNWAFZXNH-UHFFFAOYSA-N

> <PubChem_CID>
2336

> <BOM_1A2>
<11,13;EpOxidation;R1>
<16,19;EpOxidation;R2>
<17,20;EpOxidation;R3>
<15,H;Hydroxylation;R4>
<19,H;Hydroxylation;R5>

> <BOM_2A6>


> <BOM_2B6>


> <BOM_2C8>
<11,13;EpOxidation;R1>
<17,20;EpOxidation;R2>
<15,H;Hydroxylation;R3>


> <BOM_2C9>
<15,H;Hydroxylation;R1>
<17,20;EpOxidation;R2>

> <BOM_2C19>


> <BOM_2D6>


> <BOM_2E1>
<15,H;Hydroxylation;R1>
<17,20;EpOxidation;R2>

> <BOM_3A4>
<11,13;EpOxidation;R1>
<16,19;EpOxidation;R2>
<17,20;EpOxidation;R3>
<15,H;Hydroxylation;R4>
<19,H;Hydroxylation;R5>

> <References>
Bauer et al.,Chem. Res. Toxicol.,8,136,1995 PMID: 7703357

> <FLAG_COMMENTS>
Xenosite reports 9,12,14 are SoMs for CYP1A2. However, they can not be identified in the reference.

$$$$
benzo_a_pyrene-7_8-diol
  CDK     05091811463D

 22 26  0  0  0  0  0  0  0  0999 V2000
   -1.4160    0.2380   -0.0300 C   0  0  0  0  0  0  0  0  0  0  0  0
   -1.3820   -1.1790   -0.0520 C   0  0  0  0  0  0  0  0  0  0  0  0
   -0.1460   -1.8370   -0.0540 C   0  0  0  0  0  0  0  0  0  0  0  0
    1.0520   -1.1300   -0.0340 C   0  0  0  0  0  0  0  0  0  0  0  0
    2.2700   -1.8090   -0.0360 C   0  0  0  0  0  0  0  0  0  0  0  0
    3.4740   -1.1060   -0.0170 C   0  0  0  0  0  0  0  0  0  0  0  0
    3.4750    0.2880    0.0050 C   0  0  0  0  0  0  0  0  0  0  0  0
    4.6750    0.9980    0.0240 C   0  0  0  0  0  0  0  0  0  0  0  0
    4.6670    2.3920    0.0460 C   0  0  0  0  0  0  0  0  0  0  0  0
    3.4590    3.0880    0.0480 C   0  0  0  0  0  0  0  0  0  0  0  0
    2.2480    2.3970    0.0290 C   0  0  0  0  0  0  0  0  0  0  0  0
    1.0370    3.0820    0.0310 C   0  0  0  0  0  0  0  0  0  0  0  0
   -0.1660    2.3770    0.0120 C   0  0  0  0  0  0  0  0  0  0  0  0
   -0.2040    0.9720   -0.0100 C   0  0  0  0  0  0  0  0  0  0  0  0
    1.0270    0.2780   -0.0120 C   0  0  0  0  0  0  0  0  0  0  0  0
    2.2500    0.9880    0.0070 C   0  0  0  0  0  0  0  0  0  0  0  0
   -2.5890   -1.8940   -0.0720 C   0  0  0  0  0  0  0  0  0  0  0  0
   -3.8090   -1.2300   -0.0700 C   0  0  0  0  0  0  0  0  0  0  0  0
   -3.8600    0.1540   -0.0490 C   0  0  0  0  0  0  0  0  0  0  0  0
   -2.6700    0.8750   -0.0290 C   0  0  0  0  0  0  0  0  0  0  0  0
   -2.5760   -3.2610   -0.0930 O   0  0  0  0  0  0  0  0  0  0  0  0
   -4.9810   -1.9270   -0.0900 O   0  0  0  0  0  0  0  0  0  0  0  0
  1  2  1  0  0  0  0 
  1 14  1  0  0  0  0 
  1 20  2  0  0  0  0 
  2  3  1  0  0  0  0 
  2 17  2  0  0  0  0 
  3  4  2  0  0  0  0 
  4  5  1  0  0  0  0 
  4 15  1  0  0  0  0 
  5  6  2  0  0  0  0 
  6  7  1  0  0  0  0 
  7  8  1  0  0  0  0 
  7 16  2  0  0  0  0 
  8  9  2  0  0  0  0 
  9 10  1  0  0  0  0 
 10 11  2  0  0  0  0 
 11 12  1  0  0  0  0 
 11 16  1  0  0  0  0 
 12 13  2  0  0  0  0 
 13 14  1  0  0  0  0 
 14 15  2  0  0  0  0 
 15 16  1  0  0  0  0 
 17 18  1  0  0  0  0 
 17 21  1  0  0  0  0 
 18 19  2  0  0  0  0 
 18 22  1  0  0  0  0 
 19 20  1  0  0  0  0 
M  END
> <InChIKey>
FWKXMJCJEOUXDE-UHFFFAOYSA-N

> <PubChem_CID>
42267

> <BOM_1A2>
<19,20;Epoxidation;R1>

> <BOM_2A6>


> <BOM_2B6>


> <BOM_2C8>


> <BOM_2C9>


> <BOM_2C19>


> <BOM_2D6>


> <BOM_2E1>


> <BOM_3A4>


> <References>
Kim, J.H.; Stansbury, K.H.; Walker, N.J.; Trush, M.A.; Strickland, P.T.; Sutter, T.R. Metabolism of Benzo[a]Pyrene and Benzo[a]Pyrene-7, 8-Diol by Human Cytochrome P450 1B1. Carcinogenesis 1998, 19, 1847???1853. PMID: 9806168

> <FLAG_COMMENTS>


$$$$
biochanin_A
  CDK     05091811463D

 21 23  0  0  0  0  0  0  0  0999 V2000
    0.0020    1.3150    0.3560 C   0  0  0  0  0  0  0  0  0  0  0  0
   -0.0980    0.0190   -0.1530 C   0  0  0  0  0  0  0  0  0  0  0  0
    1.1970    1.9620    0.5200 O   0  0  0  0  0  0  0  0  0  0  0  0
   -1.1400    2.0230    0.7300 C   0  0  0  0  0  0  0  0  0  0  0  0
    1.1480   -0.6850   -0.5260 C   0  0  0  0  0  0  0  0  0  0  0  0
   -1.3650   -0.5580   -0.2840 C   0  0  0  0  0  0  0  0  0  0  0  0
    2.3360    1.3020    0.1370 C   0  0  0  0  0  0  0  0  0  0  0  0
   -2.3850    1.4260    0.5890 C   0  0  0  0  0  0  0  0  0  0  0  0
    2.4240    0.0640   -0.3650 C   0  0  0  0  0  0  0  0  0  0  0  0
   -2.5120    0.1390    0.0850 C   0  0  0  0  0  0  0  0  0  0  0  0
    1.1160   -1.8370   -0.9380 O   0  0  0  0  0  0  0  0  0  0  0  0
   -1.5430   -1.8180   -0.7760 O   0  0  0  0  0  0  0  0  0  0  0  0
   -3.5010    2.1150    0.9530 O   0  0  0  0  0  0  0  0  0  0  0  0
    3.7500   -0.4680   -0.7270 C   0  0  0  0  0  0  0  0  0  0  0  0
    4.9220    0.1370   -0.2550 C   0  0  0  0  0  0  0  0  0  0  0  0
    6.1810   -0.3610   -0.5900 C   0  0  0  0  0  0  0  0  0  0  0  0
    6.2920   -1.4810   -1.4090 C   0  0  0  0  0  0  0  0  0  0  0  0
    5.1380   -2.0960   -1.8870 C   0  0  0  0  0  0  0  0  0  0  0  0
    3.8830   -1.5910   -1.5470 C   0  0  0  0  0  0  0  0  0  0  0  0
    7.5630   -1.9000   -1.6870 O   0  0  0  0  0  0  0  0  0  0  0  0
    7.5560   -3.0500   -2.5240 C   0  0  0  0  0  0  0  0  0  0  0  0
  1  2  2  0  0  0  0 
  1  3  1  0  0  0  0 
  1  4  1  0  0  0  0 
  2  5  1  0  0  0  0 
  2  6  1  0  0  0  0 
  3  7  1  0  0  0  0 
  4  8  2  0  0  0  0 
  5  9  1  0  0  0  0 
  5 11  2  0  0  0  0 
  6 10  2  0  0  0  0 
  6 12  1  0  0  0  0 
  7  9  2  0  0  0  0 
  8 10  1  0  0  0  0 
  8 13  1  0  0  0  0 
  9 14  1  0  0  0  0 
 14 15  1  0  0  0  0 
 14 19  2  0  0  0  0 
 15 16  2  0  0  0  0 
 16 17  1  0  0  0  0 
 17 18  2  0  0  0  0 
 17 20  1  0  0  0  0 
 18 19  1  0  0  0  0 
 20 21  1  0  0  0  0 
M  END
> <InChIKey>
WUADCCWRTIWANL-UHFFFAOYSA-N

> <PubChem_CID>
5280373

> <BOM_1A2>
<21,20;Cleavage;R1>
<21,H;Oxidation;R1>
<18,H;Hydroxylation;R2>
<16,H;Hydroxylation;R3>

> <BOM_2A6>


> <BOM_2B6>


> <BOM_2C8>


> <BOM_2C9>
<21,20;Cleavage;R1>
<21,H;Oxidation;R1>

> <BOM_2C19>
<21,20;Cleavage;R1>
<21,H;Oxidation;R1>

> <BOM_2D6>
<21,20;Cleavage;R1>
<21,H;Oxidation;R1>

> <BOM_2E1>
<21,20;Cleavage;R1>
<21,H;Oxidation;R1>

> <BOM_3A4>


> <References>
Tollesen et al.,J. Agric. Food Chem.,50,4783,2002 PMID: 12166960
Wang, B., and S-F. Zhou. "Synthetic and natural compounds that interact with human cytochrome P450 1A2 and implications in drug development." Current medicinal chemistry 16.31 (2009): 4066-4218.

> <FLAG_COMMENTS>


$$$$
bortezomib
  CDK     05091811463D

 28 29  0  0  0  0  0  0  0  0999 V2000
   -0.0160    1.3440    0.0090 N   0  0  0  0  0  0  0  0  0  0  0  0
    0.0020   -0.0040    0.0020 C   0  0  0  0  0  0  0  0  0  0  0  0
   -1.9150   -3.0770   -0.4900 C   0  0  0  0  0  0  0  0  0  0  0  0
    1.2420    2.0930    0.0010 C   0  0  0  0  0  0  0  0  0  0  0  0
   -1.0050   -2.2120    0.0000 N   0  0  0  0  0  0  0  0  0  0  0  0
   -1.6250   -4.5300   -0.5000 C   0  0  0  0  0  0  0  0  0  0  0  0
    1.5100    2.6820    1.4320 C   0  0  0  0  0  0  0  0  0  0  0  0
   -1.2930   -0.7750    0.0100 C   0  0  0  0  0  0  0  0  0  0  0  0
   -0.4670   -4.9820   -0.0270 N   0  0  0  0  0  0  0  0  0  0  0  0
   -2.9740   -2.6660   -0.9220 O   0  0  0  0  0  0  0  0  0  0  0  0
    1.0600   -0.5960   -0.0110 O   0  0  0  0  0  0  0  0  0  0  0  0
    1.1490    3.2360   -1.0120 C   0  0  0  0  0  0  0  0  0  0  0  0
   -2.0880   -0.4230    1.2690 C   0  0  0  0  0  0  0  0  0  0  0  0
   -2.3030   -6.7220   -1.0080 N   0  0  0  0  0  0  0  0  0  0  0  0
    0.5780    3.5820    2.0150 O   0  0  0  0  0  0  0  0  0  0  0  0
    2.6830    2.3160    2.1430 O   0  0  0  0  0  0  0  0  0  0  0  0
   -2.5670   -5.4280   -1.0000 C   0  0  0  0  0  0  0  0  0  0  0  0
   -3.4340   -1.0990    1.2180 C   0  0  0  0  0  0  0  0  0  0  0  0
    2.4630    4.0190   -1.0200 C   0  0  0  0  0  0  0  0  0  0  0  0
   -0.2120   -6.2750   -0.0380 C   0  0  0  0  0  0  0  0  0  0  0  0
   -1.1490   -7.1650   -0.5430 C   0  0  0  0  0  0  0  0  0  0  0  0
   -3.5930   -2.3640    1.7510 C   0  0  0  0  0  0  0  0  0  0  0  0
   -4.5110   -0.4500    0.6430 C   0  0  0  0  0  0  0  0  0  0  0  0
    3.5900    3.1180   -1.5290 C   0  0  0  0  0  0  0  0  0  0  0  0
    2.3270    5.2340   -1.9390 C   0  0  0  0  0  0  0  0  0  0  0  0
   -5.7460   -1.0700    0.5960 C   0  0  0  0  0  0  0  0  0  0  0  0
   -4.8280   -2.9840    1.7040 C   0  0  0  0  0  0  0  0  0  0  0  0
   -5.9040   -2.3380    1.1240 C   0  0  0  0  0  0  0  0  0  0  0  0
  1  2  1  0  0  0  0 
  1  4  1  0  0  0  0 
  2  8  1  0  0  0  0 
  2 11  2  0  0  0  0 
  3  5  1  0  0  0  0 
  3  6  1  0  0  0  0 
  3 10  2  0  0  0  0 
  4  7  1  0  0  0  0 
  4 12  1  0  0  0  0 
  5  8  1  0  0  0  0 
  6  9  2  0  0  0  0 
  6 17  1  0  0  0  0 
  7 15  1  0  0  0  0 
  7 16  1  0  0  0  0 
  8 13  1  0  0  0  0 
  9 20  1  0  0  0  0 
 12 19  1  0  0  0  0 
 13 18  1  0  0  0  0 
 14 17  2  0  0  0  0 
 14 21  1  0  0  0  0 
 18 22  2  0  0  0  0 
 18 23  1  0  0  0  0 
 19 24  1  0  0  0  0 
 19 25  1  0  0  0  0 
 20 21  2  0  0  0  0 
 22 27  1  0  0  0  0 
 23 26  2  0  0  0  0 
 26 28  1  0  0  0  0 
 27 28  2  0  0  0  0 
M  END
> <InChIKey>
GXJABQQUPOEUTA-RDJZCZTQSA-N

> <PubChem_CID>
387447

> <BOM_1A2>
<7,4;Cleavage;R1>


> <BOM_2A6>


> <BOM_2B6>


> <BOM_2C8>


> <BOM_2C9>
<7,4;Cleavage;R1>


> <BOM_2C19>
<7,4;Cleavage;R1>


> <BOM_2D6>
<7,4;Cleavage;R1>


> <BOM_2E1>


> <BOM_3A4>
<7,4;Cleavage;R1>


> <References>
Pekol et al.,Drug Metab. Disp.,33,771,2005 PMID: 15764713 
PMID: 16608165

> <FLAG_COMMENTS>
The mechanism is completely identified.

$$$$
bpr0l075
  CDK     05091811463D

 25 27  0  0  0  0  0  0  0  0999 V2000
   -8.0490   -0.3380   -0.2080 C   0  0  0  0  0  0  0  0  0  0  0  0
   -7.1490   -1.3680    0.0740 C   0  0  0  0  0  0  0  0  0  0  0  0
   -5.7990   -1.3240   -0.2860 C   0  0  0  0  0  0  0  0  0  0  0  0
   -5.3480   -0.1890   -0.9670 C   0  0  0  0  0  0  0  0  0  0  0  0
   -6.2240    0.8470   -1.2760 C   0  0  0  0  0  0  0  0  0  0  0  0
   -7.5690    0.7870   -0.9080 C   0  0  0  0  0  0  0  0  0  0  0  0
   -4.0180   -0.1880   -1.2970 O   0  0  0  0  0  0  0  0  0  0  0  0
   -3.6600    1.0070   -1.9820 C   0  0  0  0  0  0  0  0  0  0  0  0
   -9.3290   -0.7270    0.3140 C   0  0  0  0  0  0  0  0  0  0  0  0
   -9.1580   -1.9850    0.8600 C   0  0  0  0  0  0  0  0  0  0  0  0
   -7.8540   -2.3470    0.7180 N   0  0  0  0  0  0  0  0  0  0  0  0
  -10.6130   -0.0400    0.2840 C   0  0  0  0  0  0  0  0  0  0  0  0
  -10.6530    1.4360    0.2740 C   0  0  0  0  0  0  0  0  0  0  0  0
  -11.6790   -0.6470    0.2820 O   0  0  0  0  0  0  0  0  0  0  0  0
  -11.6570    2.0770   -0.4430 C   0  0  0  0  0  0  0  0  0  0  0  0
  -11.7380    3.4700   -0.4460 C   0  0  0  0  0  0  0  0  0  0  0  0
  -10.7760    4.2280    0.2450 C   0  0  0  0  0  0  0  0  0  0  0  0
   -9.7920    3.5750    1.0110 C   0  0  0  0  0  0  0  0  0  0  0  0
   -9.7420    2.1800    1.0180 C   0  0  0  0  0  0  0  0  0  0  0  0
  -12.7540    3.9760   -1.2130 O   0  0  0  0  0  0  0  0  0  0  0  0
  -13.3550    5.0970   -0.5750 C   0  0  0  0  0  0  0  0  0  0  0  0
  -10.8540    5.5970    0.1810 O   0  0  0  0  0  0  0  0  0  0  0  0
   -9.6060    6.1070   -0.2780 C   0  0  0  0  0  0  0  0  0  0  0  0
   -8.9180    4.3430    1.7370 O   0  0  0  0  0  0  0  0  0  0  0  0
   -7.9950    3.5490    2.4740 C   0  0  0  0  0  0  0  0  0  0  0  0
  1  2  1  0  0  0  0 
  1  6  2  0  0  0  0 
  1  9  1  0  0  0  0 
  2  3  2  0  0  0  0 
  2 11  1  0  0  0  0 
  3  4  1  0  0  0  0 
  4  5  2  0  0  0  0 
  4  7  1  0  0  0  0 
  5  6  1  0  0  0  0 
  7  8  1  0  0  0  0 
  9 10  2  0  0  0  0 
  9 12  1  0  0  0  0 
 10 11  1  0  0  0  0 
 12 13  1  0  0  0  0 
 12 14  2  0  0  0  0 
 13 15  1  0  0  0  0 
 13 19  2  0  0  0  0 
 15 16  2  0  0  0  0 
 16 17  1  0  0  0  0 
 16 20  1  0  0  0  0 
 17 18  2  0  0  0  0 
 17 22  1  0  0  0  0 
 18 19  1  0  0  0  0 
 18 24  1  0  0  0  0 
 20 21  1  0  0  0  0 
 22 23  1  0  0  0  0 
 24 25  1  0  0  0  0 
M  END
> <InChIKey>
UZJVBXKFBQNDTQ-UHFFFAOYSA-N

> <PubChem_CID>
10359957

> <BOM_1A2>
<5,H;Hydroxylation;R1>
<3,H;Hydroxylation;R2>
<8,7;Cleavage;R3>
<8,H;Oxidation;R3>

> <BOM_2A6>


> <BOM_2B6>


> <BOM_2C8>


> <BOM_2C9>
<5,H;Hydroxylation;R1>
<3,H;Hydroxylation;R2>
<8,7;Cleavage;R3>
<8,H;Oxidation;R3>
<21,20;Cleavage;R4>
<21,H;Oxidation;R4>
<23,22;Cleavage;R5>
<23,H;Oxidation;R5>
<25,24;Cleavage;R6>
<25,H;Oxidation;R6>

> <BOM_2C19>
<5,H;Hydroxylation;R1>
<3,H;Hydroxylation;R2>
<8,7;Cleavage;R3>
<8,H;Oxidation;R3>
<21,20;Cleavage;R4>
<21,H;Oxidation;R4>
<23,22;Cleavage;R5>
<23,H;Oxidation;R5>
<25,24;Cleavage;R6>
<25,H;Oxidation;R6>

> <BOM_2D6>
<5,H;Hydroxylation;R1>
<3,H;Hydroxylation;R2>
<8,7;Cleavage;R3>
<8,H;Oxidation;R3>
<23,22;Cleavage;R4>
<23,H;Oxidation;R4>

> <BOM_2E1>
<5,H;Hydroxylation;R1>
<3,H;Hydroxylation;R2>
<8,7;Cleavage;R3>
<8,H;Oxidation;R3>
<21,20;Cleavage;R4>
<21,H;Oxidation;R4>
<23,22;Cleavage;R5>
<23,H;Oxidation;R5>
<25,24;Cleavage;R6>
<25,H;Oxidation;R6>

> <BOM_3A4>
<5,H;Hydroxylation;R1>
<3,H;Hydroxylation;R2>
<8,7;Cleavage;R3>
<8,H;Oxidation;R3>
<21,20;Cleavage;R4>
<21,H;Oxidation;R4>
<23,22;Cleavage;R5>
<23,H;Oxidation;R5>
<25,24;Cleavage;R6>
<25,H;Oxidation;R6>

> <References>
Yao et al.,Drug Metab. Disp.,35,1042,2007 PMID: 17403915 

> <FLAG_COMMENTS>


$$$$
bromodichloromethane
  CDK     05091811462D

  4  3  0  0  0  0  0  0  0  0999 V2000
    0.0000   -0.2060    0.0000 C   0  0  0  0  0  0  0  0  0  0  0  0
   -0.7140   -0.6190    0.0000 Cl  0  0  0  0  0  0  0  0  0  0  0  0
    0.7140   -0.6190    0.0000 Cl  0  0  0  0  0  0  0  0  0  0  0  0
    0.0000    0.6190    0.0000 Br  0  0  0  0  0  0  0  0  0  0  0  0
  1  2  1  0  0  0  0 
  1  3  1  0  0  0  0 
  1  4  1  0  0  0  0 
M  END
> <InChIKey>
FMWLUWPQPKEARP-UHFFFAOYSA-N

> <PubChem_CID>
6359

> <BOM_1A2>
<1,4;Cleavage;R1>

> <BOM_2A6>
<1,4;Cleavage;R1>

> <BOM_2B6>


> <BOM_2C8>


> <BOM_2C9>


> <BOM_2C19>


> <BOM_2D6>


> <BOM_2E1>
<1,4;Cleavage;R1>

> <BOM_3A4>
<1,4;Cleavage;R1>

> <References>
John W. Allis and Guangyu Zhao, Chemico-Biological Interactions 140 (2002) 137-153 PMID: 12076521
PMID: 9458004

> <FLAG_COMMENTS>


$$$$
bufuralol
  CDK     05091811463D

 19 20  0  0  0  0  0  0  0  0999 V2000
   -0.0170    1.4010    0.0100 C   0  0  0  0  0  0  0  0  0  0  0  0
    0.0020   -0.0040    0.0020 C   0  0  0  0  0  0  0  0  0  0  0  0
    1.1860    2.0950    0.0020 C   0  0  0  0  0  0  0  0  0  0  0  0
   -1.3090    1.7840    0.0300 O   0  0  0  0  0  0  0  0  0  0  0  0
   -1.4070   -0.4150    0.0140 C   0  0  0  0  0  0  0  0  0  0  0  0
    1.2170   -0.6880   -0.0130 C   0  0  0  0  0  0  0  0  0  0  0  0
    2.3780    1.4020   -0.0130 C   0  0  0  0  0  0  0  0  0  0  0  0
    1.1890    3.6020    0.0100 C   0  0  0  0  0  0  0  0  0  0  0  0
   -2.1260    0.7150    0.0350 C   0  0  0  0  0  0  0  0  0  0  0  0
    2.3900    0.0150   -0.0210 C   0  0  0  0  0  0  0  0  0  0  0  0
    1.0770    4.1050    1.4500 C   0  0  0  0  0  0  0  0  0  0  0  0
   -3.6310    0.7800    0.0560 C   0  0  0  0  0  0  0  0  0  0  0  0
   -4.1100    1.0450    1.4850 C   0  0  0  0  0  0  0  0  0  0  0  0
   -4.0740    1.8360   -0.7990 O   0  0  0  0  0  0  0  0  0  0  0  0
   -5.5780    0.9900    1.5270 N   0  0  0  0  0  0  0  0  0  0  0  0
   -5.9700    1.2520    2.9190 C   0  0  0  0  0  0  0  0  0  0  0  0
   -5.4650    2.6330    3.3400 C   0  0  0  0  0  0  0  0  0  0  0  0
   -7.4950    1.2080    3.0350 C   0  0  0  0  0  0  0  0  0  0  0  0
   -5.3580    0.1860    3.8300 C   0  0  0  0  0  0  0  0  0  0  0  0
  1  2  2  0  0  0  0 
  1  3  1  0  0  0  0 
  1  4  1  0  0  0  0 
  2  5  1  0  0  0  0 
  2  6  1  0  0  0  0 
  3  7  2  0  0  0  0 
  3  8  1  0  0  0  0 
  4  9  1  0  0  0  0 
  5  9  2  0  0  0  0 
  6 10  2  0  0  0  0 
  7 10  1  0  0  0  0 
  8 11  1  0  0  0  0 
  9 12  1  0  0  0  0 
 12 13  1  0  0  0  0 
 12 14  1  0  0  0  0 
 13 15  1  0  0  0  0 
 15 16  1  0  0  0  0 
 16 17  1  0  0  0  0 
 16 18  1  0  0  0  0 
 16 19  1  0  0  0  0 
M  END
> <InChIKey>
SSEBTPPFLLCUMN-CYBMUJFWSA-N

> <PubChem_CID>
11276993

> <BOM_1A2>
<8,H;Hydroxylation;R1>
<6,H;Hydroxylation;R2>
<7,H;Hydroxylation;R3>

> <BOM_2A6>


> <BOM_2B6>


> <BOM_2C8>


> <BOM_2C9>


> <BOM_2C19>
<8,H;Hydroxylation;R1>

> <BOM_2D6>
<8,H;Hydroxylation;R1>

> <BOM_2E1>


> <BOM_3A4>
<8,H;Hydroxylation;R1>


> <References>
Narimatsu et al.,Chirality,15,333,2003 PMID: 12666241 
H. Yamazaki, Z. Y. Guo, M. Persmark, M. Mimura, K. Inoue, F. P. Guengerich, T. Shimada, Mol. Pharmacol. 1994, 46, 568-577. PMID: 7935340

> <FLAG_COMMENTS>


$$$$
caffeine
  CDK     05091811463D

 14 15  0  0  0  0  0  0  0  0999 V2000
    3.5950    2.6770   -0.0050 O   0  0  0  0  0  0  0  0  0  0  0  0
    1.3470   -1.3750    0.0040 O   0  0  0  0  0  0  0  0  0  0  0  0
    3.6480   -1.4160    0.0060 N   0  0  0  0  0  0  0  0  0  0  0  0
    6.1170    1.0210    0.0000 N   0  0  0  0  0  0  0  0  0  0  0  0
    2.4630    0.6490   -0.0010 N   0  0  0  0  0  0  0  0  0  0  0  0
    6.0820   -1.1970    0.0060 N   0  0  0  0  0  0  0  0  0  0  0  0
    4.8040    0.6730    0.0010 C   0  0  0  0  0  0  0  0  0  0  0  0
    4.8150   -0.6930    0.0040 C   0  0  0  0  0  0  0  0  0  0  0  0
    3.6100    1.4500   -0.0020 C   0  0  0  0  0  0  0  0  0  0  0  0
    2.4170   -0.7600    0.0030 C   0  0  0  0  0  0  0  0  0  0  0  0
    6.8580   -0.1290    0.0040 C   0  0  0  0  0  0  0  0  0  0  0  0
    3.6730   -2.8560    0.0090 C   0  0  0  0  0  0  0  0  0  0  0  0
    6.6620    2.3560   -0.0030 C   0  0  0  0  0  0  0  0  0  0  0  0
    1.1980    1.3350   -0.0030 C   0  0  0  0  0  0  0  0  0  0  0  0
  1  9  2  0  0  0  0 
  2 10  2  0  0  0  0 
  3  8  1  0  0  0  0 
  3 10  1  0  0  0  0 
  3 12  1  0  0  0  0 
  4  7  1  0  0  0  0 
  4 11  1  0  0  0  0 
  4 13  1  0  0  0  0 
  5  9  1  0  0  0  0 
  5 10  1  0  0  0  0 
  5 14  1  0  0  0  0 
  6  8  1  0  0  0  0 
  6 11  2  0  0  0  0 
  7  8  2  0  0  0  0 
  7  9  1  0  0  0  0 
M  END
> <InChIKey>
RYYVLZVUVIJVGH-UHFFFAOYSA-N

> <PubChem_CID>
2519

> <BOM_1A2>
<14,5;Cleavage;R1>
<14,H;Oxidation;R1>
<12,3;Cleavage;R2>
<12,H;Oxidation;R2>
<13,4;Cleavage;R3>
<13,H;Oxidation;R3>
<11,H;Hydroxylation;R4>

> <BOM_2A6>


> <BOM_2B6>


> <BOM_2C8>
<13,4;Cleavage;R1>
<13,H;Oxidation;R1>
<11,H;Hydroxyaltion;R2>

> <BOM_2C9>
<13,4;Cleavage;R1>
<13,H;Oxidation;R1>
<11,H;Hydroxyaltion;R2>

> <BOM_2C19>


> <BOM_2D6>
<14,5;Cleavage;R1>
<14,H;Oxidation;R1>
<12,3;Cleavage;R2>
<12,H;Oxidation;R2>
<13,4;Cleavage;R3>
<13,H;Oxidation;R3>
<11,H;Hydroxylation;R4>

> <BOM_2E1>
<13,4;Cleavage;R1>
<13,H;Oxidation;R1>
<12,3;Cleavage;R2>
<12,H;Oxidation;R2>

> <BOM_3A4>
<11,H;Hydroxylation;R1>
<13,4;Cleavage;R2>
<13,H;Oxidation;R2>

> <References>

Lang, D.H.; Rettie, A.E. In Vitro Evaluation of Potential In Vivo Probes for Human Flavin-Containing Monooxygenase (FMO): Metabolism of Benzydamine and Caffeine by FMO and P450 Isoforms. Br. J. Clin. Pharmacol. 2000, 50, 311-314. PMID: 11012553 
Ha et al.,Eur. J. Clin. Pharmacol.,49,309,1996 PMID: 8857078

> <FLAG_COMMENTS>
Xenosite records site 6 as SoM but it can not be identified. More CYPs are updated.

$$$$
capsaicin
  CDK     05091811463D

 22 22  0  0  0  0  0  0  0  0999 V2000
   -0.0170    1.3780    0.0100 C   0  0  0  0  0  0  0  0  0  0  0  0
    0.0020   -0.0040    0.0020 C   0  0  0  0  0  0  0  0  0  0  0  0
    1.1690    2.0890    0.0020 C   0  0  0  0  0  0  0  0  0  0  0  0
   -1.3330    2.1120    0.0200 C   0  0  0  0  0  0  0  0  0  0  0  0
    1.2110   -0.6800   -0.0130 C   0  0  0  0  0  0  0  0  0  0  0  0
    2.3790    1.4200   -0.0140 C   0  0  0  0  0  0  0  0  0  0  0  0
   -1.7530    2.3420    1.4040 N   0  0  0  0  0  0  0  0  0  0  0  0
    2.4050    0.0350   -0.0210 C   0  0  0  0  0  0  0  0  0  0  0  0
    1.2320   -2.0400   -0.0200 O   0  0  0  0  0  0  0  0  0  0  0  0
   -2.9090    2.9870    1.6600 C   0  0  0  0  0  0  0  0  0  0  0  0
    3.5940   -0.6250   -0.0360 O   0  0  0  0  0  0  0  0  0  0  0  0
   -0.1300   -2.4740   -0.0090 C   0  0  0  0  0  0  0  0  0  0  0  0
   -3.3410    3.2240    3.0840 C   0  0  0  0  0  0  0  0  0  0  0  0
   -3.6020    3.3760    0.7430 O   0  0  0  0  0  0  0  0  0  0  0  0
   -4.6770    3.9690    3.0940 C   0  0  0  0  0  0  0  0  0  0  0  0
   -5.1160    4.2090    4.5400 C   0  0  0  0  0  0  0  0  0  0  0  0
   -6.4520    4.9540    4.5500 C   0  0  0  0  0  0  0  0  0  0  0  0
   -6.8840    5.1910    5.9740 C   0  0  0  0  0  0  0  0  0  0  0  0
   -7.1560    6.4060    6.3830 C   0  0  0  0  0  0  0  0  0  0  0  0
   -7.5880    6.6430    7.8070 C   0  0  0  0  0  0  0  0  0  0  0  0
   -6.5940    7.5840    8.4920 C   0  0  0  0  0  0  0  0  0  0  0  0
   -8.9810    7.2760    7.8190 C   0  0  0  0  0  0  0  0  0  0  0  0
  1  2  2  0  0  0  0 
  1  3  1  0  0  0  0 
  1  4  1  0  0  0  0 
  2  5  1  0  0  0  0 
  3  6  2  0  0  0  0 
  4  7  1  0  0  0  0 
  5  8  2  0  0  0  0 
  5  9  1  0  0  0  0 
  6  8  1  0  0  0  0 
  7 10  1  0  0  0  0 
  8 11  1  0  0  0  0 
  9 12  1  0  0  0  0 
 10 13  1  0  0  0  0 
 10 14  2  0  0  0  0 
 13 15  1  0  0  0  0 
 15 16  1  0  0  0  0 
 16 17  1  0  0  0  0 
 17 18  1  0  0  0  0 
 18 19  2  0  0  0  0 
 19 20  1  0  0  0  0 
 20 21  1  0  0  0  0 
 20 22  1  0  0  0  0 
M  END
> <InChIKey>
YKPUWZUDDOIDPM-SOFGYWHQSA-N

> <PubChem_CID>
1548943

> <BOM_1A2>
<12,9;Cleavage;R1>
<12,H;Oxidation;R1>

> <BOM_2A6>


> <BOM_2B6>
<4,7;Oxidation;R1>

> <BOM_2C8>
<20,H;Hydroxylation;R1>
<22,20;Oxidation;R2>
<21,20;Oxidation;R3>

> <BOM_2C9>
<21,20;Oxidation;R1>
<22,20;Oxidation;R2>
<21,H;Hydroxylation;R3>
<22,H;Hydroxylation;R4>

> <BOM_2C19>
<22,20;Oxidation;R1>
<21,20;Oxidation;R2>
<12,9;Cleavage;R3>
<12,H;Oxidation;R3>


> <BOM_2D6>


> <BOM_2E1>
<22,20;Oxidation;R1>
<21,20;Oxidation;R2>
<21,H;Hydrlxylation;R3>
<22,H;Hydroxylation;R4>

> <BOM_3A4>
<20,H;Hydroxylation;R1>
<4,7;Oxidation;R2>

> <References>
Reilly et al.,Chem. Res. Toxicol.,16,336,2003 PMID: 12641434

> <FLAG_COMMENTS>
M8 is the metabolite of M9. The location of the hydroxylation can not be identified, so we didn't record it. Reaction types are <21,20;Dehydrogenation;R1>, <22,20;Dehydrogenation;R2> and <4,7;Dehydrogenation;R2>.

$$$$
carbaryl
  CDK     05091811463D

 15 16  0  0  0  0  0  0  0  0999 V2000
    0.0060    1.3790    0.2470 C   0  0  0  0  0  0  0  0  0  0  0  0
   -0.0010   -0.0010   -0.0410 C   0  0  0  0  0  0  0  0  0  0  0  0
    1.2280    2.0940    0.1880 C   0  0  0  0  0  0  0  0  0  0  0  0
   -1.1750    2.0600    0.5850 C   0  0  0  0  0  0  0  0  0  0  0  0
   -1.1620   -0.7040    0.0090 O   0  0  0  0  0  0  0  0  0  0  0  0
    1.1680   -0.6260   -0.3720 C   0  0  0  0  0  0  0  0  0  0  0  0
    2.4090    1.4140   -0.1560 C   0  0  0  0  0  0  0  0  0  0  0  0
    1.2360    3.4700    0.4750 C   0  0  0  0  0  0  0  0  0  0  0  0
   -1.1300    3.3930    0.8570 C   0  0  0  0  0  0  0  0  0  0  0  0
   -1.1420   -2.0460   -0.1010 C   0  0  0  0  0  0  0  0  0  0  0  0
    2.3660    0.0810   -0.4280 C   0  0  0  0  0  0  0  0  0  0  0  0
    0.0730    4.0950    0.8050 C   0  0  0  0  0  0  0  0  0  0  0  0
   -2.2980   -2.7320   -0.1950 N   0  0  0  0  0  0  0  0  0  0  0  0
   -0.0810   -2.6390   -0.1140 O   0  0  0  0  0  0  0  0  0  0  0  0
   -2.2760   -4.1920   -0.3140 C   0  0  0  0  0  0  0  0  0  0  0  0
  1  2  1  0  0  0  0 
  1  3  1  0  0  0  0 
  1  4  2  0  0  0  0 
  2  5  1  0  0  0  0 
  2  6  2  0  0  0  0 
  3  7  1  0  0  0  0 
  3  8  2  0  0  0  0 
  4  9  1  0  0  0  0 
  5 10  1  0  0  0  0 
  6 11  1  0  0  0  0 
  7 11  2  0  0  0  0 
  8 12  1  0  0  0  0 
  9 12  2  0  0  0  0 
 10 13  1  0  0  0  0 
 10 14  2  0  0  0  0 
 13 15  1  0  0  0  0 
M  END
> <InChIKey>
CVXBEEMKQHEXEN-UHFFFAOYSA-N

> <PubChem_CID>
6129

> <BOM_1A2>
<8,H;Hydroxylation;R1>
<15,H;Hydroxylation;R2>
<7,H;Hydroxylation;R3>

> <BOM_2A6>


> <BOM_2B6>
<8,H;Hydroxylation;R1>
<15,H;Hydroxylation;R2>
<7,H;Hydroxylation;R3>

> <BOM_2C8>


> <BOM_2C9>


> <BOM_2C19>
<8,H;Hydroxylation;R1>
<15,H;Hydroxylation;R2>
<7,H;Hydroxylation;R3>

> <BOM_2D6>


> <BOM_2E1>


> <BOM_3A4>
<8,H;Hydroxylation;R1>
<15,H;Hydroxylation;R2>
<7,H;Hydroxylation;R3>


> <References>
Tang et al,Chem. Biol. Inter.,141,229,2002 PMID: 12385721

> <FLAG_COMMENTS>


$$$$
carbofuran
  CDK     05091811463D

 16 17  0  0  0  0  0  0  0  0999 V2000
   -0.0300    1.3910   -0.0220 C   0  0  0  0  0  0  0  0  0  0  0  0
   -0.0200    0.0040   -0.0310 C   0  0  0  0  0  0  0  0  0  0  0  0
    1.1890    2.0740    0.0000 C   0  0  0  0  0  0  0  0  0  0  0  0
   -1.3020    1.8760   -0.0260 O   0  0  0  0  0  0  0  0  0  0  0  0
   -1.4660   -0.4510   -0.0690 C   0  0  0  0  0  0  0  0  0  0  0  0
    1.1690   -0.6940   -0.0090 C   0  0  0  0  0  0  0  0  0  0  0  0
    1.2050    3.4340    0.0040 O   0  0  0  0  0  0  0  0  0  0  0  0
    2.3800    1.3700    0.0190 C   0  0  0  0  0  0  0  0  0  0  0  0
   -2.1990    0.8470   -0.4800 C   0  0  0  0  0  0  0  0  0  0  0  0
    2.3730   -0.0130    0.0160 C   0  0  0  0  0  0  0  0  0  0  0  0
    1.0140    4.1060    1.1550 C   0  0  0  0  0  0  0  0  0  0  0  0
   -3.5510    0.9540    0.2280 C   0  0  0  0  0  0  0  0  0  0  0  0
   -2.3780    0.9160   -1.9980 C   0  0  0  0  0  0  0  0  0  0  0  0
    0.9200    5.4510    1.1420 N   0  0  0  0  0  0  0  0  0  0  0  0
    0.9260    3.5010    2.2050 O   0  0  0  0  0  0  0  0  0  0  0  0
    0.7120    6.1820    2.3940 C   0  0  0  0  0  0  0  0  0  0  0  0
  1  2  2  0  0  0  0 
  1  3  1  0  0  0  0 
  1  4  1  0  0  0  0 
  2  5  1  0  0  0  0 
  2  6  1  0  0  0  0 
  3  7  1  0  0  0  0 
  3  8  2  0  0  0  0 
  4  9  1  0  0  0  0 
  5  9  1  0  0  0  0 
  6 10  2  0  0  0  0 
  7 11  1  0  0  0  0 
  8 10  1  0  0  0  0 
  9 12  1  0  0  0  0 
  9 13  1  0  0  0  0 
 11 14  1  0  0  0  0 
 11 15  2  0  0  0  0 
 14 16  1  0  0  0  0 
M  END
> <InChIKey>
DUEPRVBVGDRKAG-UHFFFAOYSA-N

> <PubChem_CID>
2566

> <BOM_1A2>
<5,H;Hydroxylation;R1>

> <BOM_2A6>


> <BOM_2B6>


> <BOM_2C8>
<5,H;Hydroxylation;R1>

> <BOM_2C9>


> <BOM_2C19>
<5,H;Hydroxylation;R1>

> <BOM_2D6>


> <BOM_2E1>


> <BOM_3A4>
<5,H;Hydroxylation;R1>

> <References>
Usmani et al.,Chem. Biol. Inter.,150,221,2004 PMID: 15560889 

> <FLAG_COMMENTS>


$$$$
carvedilol
  CDK     05091811463D

 30 33  0  0  0  0  0  0  0  0999 V2000
   -3.7140   -1.3820    0.2250 C   0  0  0  0  0  0  0  0  0  0  0  0
   -5.0840   -1.3100    0.0600 C   0  0  0  0  0  0  0  0  0  0  0  0
   -3.3650   -2.7190    0.0750 C   0  0  0  0  0  0  0  0  0  0  0  0
   -2.6960   -0.4240    0.5060 C   0  0  0  0  0  0  0  0  0  0  0  0
   -5.5460   -2.6120   -0.1440 C   0  0  0  0  0  0  0  0  0  0  0  0
   -6.0030   -0.2410    0.1060 C   0  0  0  0  0  0  0  0  0  0  0  0
   -4.4900   -3.4630   -0.1440 N   0  0  0  0  0  0  0  0  0  0  0  0
   -2.0480   -3.1650    0.1620 C   0  0  0  0  0  0  0  0  0  0  0  0
   -1.3810   -0.8760    0.6080 C   0  0  0  0  0  0  0  0  0  0  0  0
   -2.9430    0.8830    0.7060 O   0  0  0  0  0  0  0  0  0  0  0  0
   -6.8950   -2.9010   -0.3330 C   0  0  0  0  0  0  0  0  0  0  0  0
   -7.3500   -0.5160   -0.0940 C   0  0  0  0  0  0  0  0  0  0  0  0
   -1.0440   -2.2250    0.4360 C   0  0  0  0  0  0  0  0  0  0  0  0
   -1.8560    1.8220    0.8530 C   0  0  0  0  0  0  0  0  0  0  0  0
   -7.7990   -1.8350   -0.3100 C   0  0  0  0  0  0  0  0  0  0  0  0
   -1.3800    2.3260   -0.5270 C   0  0  0  0  0  0  0  0  0  0  0  0
   -0.0850    3.1520   -0.3880 C   0  0  0  0  0  0  0  0  0  0  0  0
   -2.4170    3.1290   -1.0990 O   0  0  0  0  0  0  0  0  0  0  0  0
    0.9390    2.2590    0.1690 N   0  0  0  0  0  0  0  0  0  0  0  0
    2.2850    2.8460    0.1110 C   0  0  0  0  0  0  0  0  0  0  0  0
    3.2650    1.6950    0.4410 C   0  0  0  0  0  0  0  0  0  0  0  0
    4.6160    2.0490    0.1430 O   0  0  0  0  0  0  0  0  0  0  0  0
    5.7310    1.2810    0.0670 C   0  0  0  0  0  0  0  0  0  0  0  0
    5.8870   -0.1450   -0.0130 C   0  0  0  0  0  0  0  0  0  0  0  0
    6.8810    2.0790    0.0390 C   0  0  0  0  0  0  0  0  0  0  0  0
    7.1770   -0.6550   -0.0970 C   0  0  0  0  0  0  0  0  0  0  0  0
    4.8930   -1.0840   -0.0710 O   0  0  0  0  0  0  0  0  0  0  0  0
    8.1620    1.5450   -0.0500 C   0  0  0  0  0  0  0  0  0  0  0  0
    8.3170    0.1590   -0.1200 C   0  0  0  0  0  0  0  0  0  0  0  0
    5.0060   -2.5390   -0.1740 C   0  0  0  0  0  0  0  0  0  0  0  0
  1  2  1  0  0  0  0 
  1  3  2  0  0  0  0 
  1  4  1  0  0  0  0 
  2  5  2  0  0  0  0 
  2  6  1  0  0  0  0 
  3  7  1  0  0  0  0 
  3  8  1  0  0  0  0 
  4  9  2  0  0  0  0 
  4 10  1  0  0  0  0 
  5  7  1  0  0  0  0 
  5 11  1  0  0  0  0 
  6 12  2  0  0  0  0 
  8 13  2  0  0  0  0 
  9 13  1  0  0  0  0 
 10 14  1  0  0  0  0 
 11 15  2  0  0  0  0 
 12 15  1  0  0  0  0 
 14 16  1  0  0  0  0 
 16 17  1  0  0  0  0 
 16 18  1  0  0  0  0 
 17 19  1  0  0  0  0 
 19 20  1  0  0  0  0 
 20 21  1  0  0  0  0 
 21 22  1  0  0  0  0 
 22 23  1  0  0  0  0 
 23 24  2  0  0  0  0 
 23 25  1  0  0  0  0 
 24 26  1  0  0  0  0 
 24 27  1  0  0  0  0 
 25 28  2  0  0  0  0 
 26 29  2  0  0  0  0 
 27 30  1  0  0  0  0 
 28 29  1  0  0  0  0 
M  END
> <InChIKey>
OGHNVEJMJSYVRP-KRWDZBQOSA-N

> <PubChem_CID>
185395

> <BOM_1A2>
<11,H;Hydroxylation;R1>
<30,27;Cleavage;R2>
<30,H;Oxidation;R2>

> <BOM_2A6>


> <BOM_2B6>


> <BOM_2C8>


> <BOM_2C9>
<29,H;Hydroxylation;R1>
<28,H;Hydroxylation;R2>
<30,27;Cleavage;R3>
<30,H;Oxidation;R3>

> <BOM_2C19>


> <BOM_2D6>
<29,H;Hydroxylation;R1>
<28,H;Hydroxylation;R2>
<30,27;Cleavage;R3>
<30,H;Oxidation;R3>

> <BOM_2E1>
<29,H;Hydroxylation;R1>
<28,H;Hydroxylation;R2>
<30,27;Cleavage;R3>
<30,H;Oxidation;R3>

> <BOM_3A4>
<29,H;Hydroxylation;R1>
<11,H;Hydroxylation;R2>

> <References>
Oldham and Clarke,Drug Metab. Disp.,25,970,1997 PMID: 9280405
Zhou, Shu-Feng. "Polymorphism of human cytochrome P450 2D6 and its clinical significance." Clinical pharmacokinetics 48.12 (2009): 761-804

> <FLAG_COMMENTS>


$$$$
celecoxib
  CDK     05091811463D

 26 28  0  0  0  0  0  0  0  0999 V2000
    3.4160   -4.6090   -0.2690 S   0  0  0  0  0  0  0  0  0  0  0  0
    1.1990    4.5310   -1.0150 F   0  0  0  0  0  0  0  0  0  0  0  0
    2.4970    5.6480    0.3330 F   0  0  0  0  0  0  0  0  0  0  0  0
    1.0260    4.2600    1.1450 F   0  0  0  0  0  0  0  0  0  0  0  0
    2.1500   -4.9250   -0.9000 O   0  0  0  0  0  0  0  0  0  0  0  0
    4.6670   -5.0860   -0.8240 O   0  0  0  0  0  0  0  0  0  0  0  0
    3.7440    1.3390   -0.0330 N   0  0  0  0  0  0  0  0  0  0  0  0
    2.5730    2.0390   -0.0210 N   0  0  0  0  0  0  0  0  0  0  0  0
    3.3400   -5.0130    1.3880 N   0  0  0  0  0  0  0  0  0  0  0  0
    4.8440    2.1920    0.0170 C   0  0  0  0  0  0  0  0  0  0  0  0
    3.6920   -0.0790   -0.0850 C   0  0  0  0  0  0  0  0  0  0  0  0
    6.2510    1.8260   -0.0100 C   0  0  0  0  0  0  0  0  0  0  0  0
    4.3240    3.4690    0.1010 C   0  0  0  0  0  0  0  0  0  0  0  0
    2.9250    3.3300    0.0750 C   0  0  0  0  0  0  0  0  0  0  0  0
    4.8520   -0.8530   -0.0610 C   0  0  0  0  0  0  0  0  0  0  0  0
    2.4450   -0.7080   -0.1550 C   0  0  0  0  0  0  0  0  0  0  0  0
    3.5230   -2.8520   -0.1660 C   0  0  0  0  0  0  0  0  0  0  0  0
    6.9970    1.8230    1.1710 C   0  0  0  0  0  0  0  0  0  0  0  0
    6.8820    1.5320   -1.2210 C   0  0  0  0  0  0  0  0  0  0  0  0
    4.7730   -2.2440   -0.1070 C   0  0  0  0  0  0  0  0  0  0  0  0
    2.3550   -2.0980   -0.2000 C   0  0  0  0  0  0  0  0  0  0  0  0
    8.9800    1.2200   -0.0670 C   0  0  0  0  0  0  0  0  0  0  0  0
    8.3560    1.5180    1.1430 C   0  0  0  0  0  0  0  0  0  0  0  0
    8.2420    1.2260   -1.2490 C   0  0  0  0  0  0  0  0  0  0  0  0
    1.9180    4.4330    0.1340 C   0  0  0  0  0  0  0  0  0  0  0  0
   10.4340    0.9020   -0.0970 C   0  0  0  0  0  0  0  0  0  0  0  0
  1  5  2  0  0  0  0 
  1  6  2  0  0  0  0 
  1  9  1  0  0  0  0 
  1 17  1  0  0  0  0 
  2 25  1  0  0  0  0 
  3 25  1  0  0  0  0 
  4 25  1  0  0  0  0 
  7  8  1  0  0  0  0 
  7 10  1  0  0  0  0 
  7 11  1  0  0  0  0 
  8 14  2  0  0  0  0 
 10 12  1  0  0  0  0 
 10 13  2  0  0  0  0 
 11 15  2  0  0  0  0 
 11 16  1  0  0  0  0 
 12 18  2  0  0  0  0 
 12 19  1  0  0  0  0 
 13 14  1  0  0  0  0 
 14 25  1  0  0  0  0 
 15 20  1  0  0  0  0 
 16 21  2  0  0  0  0 
 17 20  2  0  0  0  0 
 17 21  1  0  0  0  0 
 18 23  1  0  0  0  0 
 19 24  2  0  0  0  0 
 22 23  2  0  0  0  0 
 22 24  1  0  0  0  0 
 22 26  1  0  0  0  0 
M  END
> <InChIKey>
RZEKVGVHFLEQIL-UHFFFAOYSA-N

> <PubChem_CID>
2662

> <BOM_1A2>
<26,H;Hydroxylation;R1>

> <BOM_2A6>


> <BOM_2B6>


> <BOM_2C8>


> <BOM_2C9>
<26,H;Hydroxylation;R1>

> <BOM_2C19>
<26,H;Hydroxylation;R1>

> <BOM_2D6>
<26,H;Hydroxylation;R1>

> <BOM_2E1>
<26,H;Hydroxylation;R1>

> <BOM_3A4>
<26,H;Hydroxylation;R1>

> <References>
Tang et al.,J. Pharmacol. Exp. Ther.,293,453,2000 PMID: 10773015


> <FLAG_COMMENTS>


$$$$
chlorpromazine
  CDK     05091811463D

 21 23  0  0  0  0  0  0  0  0999 V2000
    9.2890    0.0450    0.1860 Cl  0  0  0  0  0  0  0  0  0  0  0  0
    4.7020   -4.2120    0.6280 S   0  0  0  0  0  0  0  0  0  0  0  0
    4.3510   -1.2390   -0.3250 N   0  0  0  0  0  0  0  0  0  0  0  0
    3.3570    3.3000    1.1460 N   0  0  0  0  0  0  0  0  0  0  0  0
    4.1790    0.1510   -0.7280 C   0  0  0  0  0  0  0  0  0  0  0  0
    3.8570    1.0080    0.4740 C   0  0  0  0  0  0  0  0  0  0  0  0
    3.6660    2.4360    0.0210 C   0  0  0  0  0  0  0  0  0  0  0  0
    5.6520   -1.6350    0.0320 C   0  0  0  0  0  0  0  0  0  0  0  0
    3.1970   -2.0440   -0.3360 C   0  0  0  0  0  0  0  0  0  0  0  0
    5.9350   -2.9400    0.4710 C   0  0  0  0  0  0  0  0  0  0  0  0
    3.2290   -3.3890    0.0650 C   0  0  0  0  0  0  0  0  0  0  0  0
    6.7240   -0.7300   -0.0460 C   0  0  0  0  0  0  0  0  0  0  0  0
    1.9620   -1.5230   -0.7590 C   0  0  0  0  0  0  0  0  0  0  0  0
    7.2430   -3.3030    0.8170 C   0  0  0  0  0  0  0  0  0  0  0  0
    2.0610   -4.1620    0.0400 C   0  0  0  0  0  0  0  0  0  0  0  0
    3.2770    4.6550    0.6310 C   0  0  0  0  0  0  0  0  0  0  0  0
    2.0350    2.9650    1.6500 C   0  0  0  0  0  0  0  0  0  0  0  0
    8.0190   -1.1010    0.3000 C   0  0  0  0  0  0  0  0  0  0  0  0
    0.8020   -2.2930   -0.7830 C   0  0  0  0  0  0  0  0  0  0  0  0
    8.2870   -2.3890    0.7330 C   0  0  0  0  0  0  0  0  0  0  0  0
    0.8520   -3.6200   -0.3810 C   0  0  0  0  0  0  0  0  0  0  0  0
  1 18  1  0  0  0  0 
  2 10  1  0  0  0  0 
  2 11  1  0  0  0  0 
  3  5  1  0  0  0  0 
  3  8  1  0  0  0  0 
  3  9  1  0  0  0  0 
  4  7  1  0  0  0  0 
  4 16  1  0  0  0  0 
  4 17  1  0  0  0  0 
  5  6  1  0  0  0  0 
  6  7  1  0  0  0  0 
  8 10  2  0  0  0  0 
  8 12  1  0  0  0  0 
  9 11  2  0  0  0  0 
  9 13  1  0  0  0  0 
 10 14  1  0  0  0  0 
 11 15  1  0  0  0  0 
 12 18  2  0  0  0  0 
 13 19  2  0  0  0  0 
 14 20  2  0  0  0  0 
 15 21  2  0  0  0  0 
 18 20  1  0  0  0  0 
 19 21  1  0  0  0  0 
M  END
> <InChIKey>
ZPEIMTDSQAKGNT-UHFFFAOYSA-N

> <PubChem_CID>
2726

> <BOM_1A2>
<21,H;Hydroxylation;R1>
<17,4;Cleavage;R2>
<17,H;Oxidation;R2>
<16,4;Cleavage;R3>
<16,H;Oxidation;R3>
<2,S;S-Oxidation;R4>

> <BOM_2A6>


> <BOM_2B6>
<2,S;S-Oxidation;R1>

> <BOM_2C8>


> <BOM_2C9>
<2,S;S-Oxidation;R1>

> <BOM_2C19>


> <BOM_2D6>
<21,H;Hydroxylation;R1>
<17,4;Cleavage;R2>
<17,H;Oxidation;R2>
<16,4;Cleavage;R3>
<16,H;Oxidation;R3>

> <BOM_2E1>


> <BOM_3A4>
<2,S;S-Oxidation;R1>

> <References>
Yoshii et al,Life Sci.,67,175,2000 PMID: 10901285
Cashman et al.,Drug Metab. Disp.,21,492,1993 PMID: 8100507
Zanger, Ulrich M., and Matthias Schwab. "Cytochrome P450 enzymes in drug metabolism: regulation of gene expression, enzyme activities, and impact of genetic variation." Pharmacology & therapeutics 138.1 (2013): 103-141

> <FLAG_COMMENTS>
N-Oxide might be considered as metabolites for N.3 atom as well.

$$$$
chlorpropamide
  CDK     05091811463D

 17 17  0  0  0  0  0  0  0  0999 V2000
   -0.0220    1.7580    0.0120 C   0  0  0  0  0  0  0  0  0  0  0  0
    0.0020   -0.0040    0.0020 S   0  0  0  0  0  0  0  0  0  0  0  0
    1.1660    2.4650    0.0040 C   0  0  0  0  0  0  0  0  0  0  0  0
   -1.2280    2.4320    0.0210 C   0  0  0  0  0  0  0  0  0  0  0  0
    0.0240   -0.5080    1.5800 N   0  0  0  0  0  0  0  0  0  0  0  0
   -1.2600   -0.4040   -0.5140 O   0  0  0  0  0  0  0  0  0  0  0  0
    1.2650   -0.3700   -0.5380 O   0  0  0  0  0  0  0  0  0  0  0  0
    1.1480    3.8470    0.0110 C   0  0  0  0  0  0  0  0  0  0  0  0
   -1.2480    3.8140    0.0280 C   0  0  0  0  0  0  0  0  0  0  0  0
   -1.0300   -0.2570    2.3820 C   0  0  0  0  0  0  0  0  0  0  0  0
   -0.0590    4.5230    0.0260 C   0  0  0  0  0  0  0  0  0  0  0  0
   -1.0120   -0.6670    3.6650 N   0  0  0  0  0  0  0  0  0  0  0  0
   -1.9970    0.3390    1.9470 O   0  0  0  0  0  0  0  0  0  0  0  0
   -0.0830    6.2580    0.0350 Cl  0  0  0  0  0  0  0  0  0  0  0  0
   -2.1580   -0.3940    4.5370 C   0  0  0  0  0  0  0  0  0  0  0  0
   -1.8830   -0.9610    5.9320 C   0  0  0  0  0  0  0  0  0  0  0  0
   -3.0800   -0.6760    6.8420 C   0  0  0  0  0  0  0  0  0  0  0  0
  1  2  1  0  0  0  0 
  1  3  2  0  0  0  0 
  1  4  1  0  0  0  0 
  2  5  1  0  0  0  0 
  2  6  2  0  0  0  0 
  2  7  2  0  0  0  0 
  3  8  1  0  0  0  0 
  4  9  2  0  0  0  0 
  5 10  1  0  0  0  0 
  8 11  2  0  0  0  0 
  9 11  1  0  0  0  0 
 10 12  1  0  0  0  0 
 10 13  2  0  0  0  0 
 11 14  1  0  0  0  0 
 12 15  1  0  0  0  0 
 15 16  1  0  0  0  0 
 16 17  1  0  0  0  0 
M  END
> <InChIKey>
RKWGIWYCVPQPMF-UHFFFAOYSA-N

> <PubChem_CID>
2727

> <BOM_1A2>
<4,H;Hydroxylation;R1>
<3,H;Hydroxylation;R2>

> <BOM_2A6>
<4,H;Hydroxylation;R1>
<3,H;Hydroxylation;R2>

> <BOM_2B6>


> <BOM_2C8>
<4,H;Hydroxylation;R1>
<3,H;Hydroxylation;R2>

> <BOM_2C9>
<4,H;Hydroxylation;R1>
<3,H;Hydroxylation;R2>

> <BOM_2C19>
<4,H;Hydroxylation;R1>
<3,H;Hydroxylation;R2>

> <BOM_2D6>
<4,H;Hydroxylation;R1>
<3,H;Hydroxylation;R2>

> <BOM_2E1>
<4,H;Hydroxylation;R1>
<3,H;Hydroxylation;R2>

> <BOM_3A4>
<4,H;Hydroxylation;R1>
<3,H;Hydroxylation;R2>

> <References>
Shon et al.,Brit. J. Clin. Pharma.,59,552,2005  PMID: 15842554 

> <FLAG_COMMENTS>
Concentration of metabolites in CYP2A6 and 2E1 is very low.

$$$$
chlorpyrifos
  CDK     05091811463D

 18 18  0  0  0  0  0  0  0  0999 V2000
    0.1140    1.5240    0.0170 P   0  0  0  0  0  0  0  0  0  0  0  0
   -0.1110   -0.0700    0.0480 O   0  0  0  0  0  0  0  0  0  0  0  0
    1.6920    1.8420   -0.0310 O   0  0  0  0  0  0  0  0  0  0  0  0
   -0.5980    2.1420   -1.2880 O   0  0  0  0  0  0  0  0  0  0  0  0
   -0.6270    2.2860    1.5480 S   0  0  0  0  0  0  0  0  0  0  0  0
    0.2010   -0.4860    1.3010 C   0  0  0  0  0  0  0  0  0  0  0  0
    2.2140    1.1690   -1.1780 C   0  0  0  0  0  0  0  0  0  0  0  0
   -0.6350    3.5590   -1.1070 C   0  0  0  0  0  0  0  0  0  0  0  0
   -0.7860   -0.5280    2.2780 C   0  0  0  0  0  0  0  0  0  0  0  0
    1.4410   -0.8520    1.5800 N   0  0  0  0  0  0  0  0  0  0  0  0
    3.7330    1.3420   -1.2240 C   0  0  0  0  0  0  0  0  0  0  0  0
   -1.1590    4.2220   -2.3830 C   0  0  0  0  0  0  0  0  0  0  0  0
   -0.4550   -0.9550    3.5540 C   0  0  0  0  0  0  0  0  0  0  0  0
   -2.4130   -0.0510    1.9050 Cl  0  0  0  0  0  0  0  0  0  0  0  0
    1.7880   -1.2630    2.7850 C   0  0  0  0  0  0  0  0  0  0  0  0
    0.8590   -1.3260    3.8080 C   0  0  0  0  0  0  0  0  0  0  0  0
    3.4320   -1.7320    3.0910 Cl  0  0  0  0  0  0  0  0  0  0  0  0
    1.3280   -1.8680    5.3880 Cl  0  0  0  0  0  0  0  0  0  0  0  0
  1  2  1  0  0  0  0 
  1  3  1  0  0  0  0 
  1  4  1  0  0  0  0 
  1  5  2  0  0  0  0 
  2  6  1  0  0  0  0 
  3  7  1  0  0  0  0 
  4  8  1  0  0  0  0 
  6  9  2  0  0  0  0 
  6 10  1  0  0  0  0 
  7 11  1  0  0  0  0 
  8 12  1  0  0  0  0 
  9 13  1  0  0  0  0 
  9 14  1  0  0  0  0 
 10 15  2  0  0  0  0 
 13 16  2  0  0  0  0 
 15 16  1  0  0  0  0 
 15 17  1  0  0  0  0 
 16 18  1  0  0  0  0 
M  END
> <InChIKey>
SBPBAQFWLVIOKP-UHFFFAOYSA-N

> <PubChem_CID>
2730

> <BOM_1A2>
<1,5;Desulfuration;R1>
<1,2;Cleavage;R2>

> <BOM_2A6>


> <BOM_2B6>
<1,5;Desulfuration;R1>
<1,2;Cleavage;R2>

> <BOM_2C8>
<1,5;Desulfuration;R1>
<1,2;Cleavage;R2>

> <BOM_2C9>
<1,5;Desulfuration;R1>
<1,2;Cleavage;R2>

> <BOM_2C19>
<1,5;Desulfuration;R1>
<1,2;Cleavage;R2>

> <BOM_2D6>
<1,5;Desulfuration;R1>
<1,2;Cleavage;R2>

> <BOM_2E1>


> <BOM_3A4>
<1,5;Desulfuration;R1>
<1,2;Cleavage;R2>

> <References>
Tang et al.,Drug Metab. Disp.,29,1201,2001 PMID: 11502728
Mutch et al.,Toxicology,224,22,2006 PMID: 16757081 

> <FLAG_COMMENTS>


$$$$
chlorzoxazone
  CDK     05091811463D

 11 12  0  0  0  0  0  0  0  0999 V2000
    1.3330    0.6250    0.2650 C   0  0  0  0  0  0  0  0  0  0  0  0
    0.2120    1.4210    0.1590 C   0  0  0  0  0  0  0  0  0  0  0  0
   -1.0080    0.7740   -0.0480 C   0  0  0  0  0  0  0  0  0  0  0  0
   -2.5940   -1.3800   -0.3940 Cl  0  0  0  0  0  0  0  0  0  0  0  0
   -1.0710   -0.6280   -0.1400 C   0  0  0  0  0  0  0  0  0  0  0  0
    0.0710   -1.4210   -0.0300 C   0  0  0  0  0  0  0  0  0  0  0  0
    1.2530   -0.7460    0.1730 C   0  0  0  0  0  0  0  0  0  0  0  0
    2.5300   -1.2400    0.3190 N   0  0  0  0  0  0  0  0  0  0  0  0
    3.3560   -0.1320    0.4980 C   0  0  0  0  0  0  0  0  0  0  0  0
    4.5690   -0.1620    0.6630 O   0  0  0  0  0  0  0  0  0  0  0  0
    2.6250    1.0690    0.4690 O   0  0  0  0  0  0  0  0  0  0  0  0
  1  2  1  0  0  0  0 
  1  7  2  0  0  0  0 
  1 11  1  0  0  0  0 
  2  3  2  0  0  0  0 
  3  5  1  0  0  0  0 
  4  5  1  0  0  0  0 
  5  6  2  0  0  0  0 
  6  7  1  0  0  0  0 
  7  8  1  0  0  0  0 
  8  9  1  0  0  0  0 
  9 10  2  0  0  0  0 
  9 11  1  0  0  0  0 
M  END
> <InChIKey>
TZFWDZFKRBELIQ-UHFFFAOYSA-N

> <PubChem_CID>
2733

> <BOM_1A2>
<3,H;Hydroxylation;R1>

> <BOM_2A6>
<3,H;Hydroxylation;R1>

> <BOM_2B6>
<3,H;Hydroxylation;R1>

> <BOM_2C8>


> <BOM_2C9>
<3,H;Hydroxylation;R1>

> <BOM_2C19>
<3,H;Hydroxylation;R1>

> <BOM_2D6>
<3,H;Hydroxylation;R1>

> <BOM_2E1>
<3,H;Hydroxylation;R1>

> <BOM_3A4>
<3,H;Hydroxylation;R1>

> <References>
T. Shimada, F. Tsumura, H. Yamazaki, Drug Metab. Dispos. 1999, 27, 1274-1280. PMID: 10534312
Draper et al.,Drug Metab. Disp.,26,305,1998 PMID: 9531516

> <FLAG_COMMENTS>
More CYPs are added. The BoMs match the Xenosite now.

$$$$
cilostazol
  CDK     05091811463D

 27 30  0  0  0  0  0  0  0  0999 V2000
   -0.0150    1.2860    0.0090 N   0  0  0  0  0  0  0  0  0  0  0  0
    1.2260   -0.4020   -0.0120 N   0  0  0  0  0  0  0  0  0  0  0  0
    0.0020   -0.0040    0.0020 N   0  0  0  0  0  0  0  0  0  0  0  0
    2.0090    0.6210   -0.0140 N   0  0  0  0  0  0  0  0  0  0  0  0
    1.2650    1.7000   -0.0010 C   0  0  0  0  0  0  0  0  0  0  0  0
    3.4660    8.4510   -8.1650 N   0  0  0  0  0  0  0  0  0  0  0  0
    3.3480    8.0580   -6.8260 C   0  0  0  0  0  0  0  0  0  0  0  0
    4.2150    9.5180   -8.4990 C   0  0  0  0  0  0  0  0  0  0  0  0
    3.6640    8.9520   -5.8120 C   0  0  0  0  0  0  0  0  0  0  0  0
   -1.2060    2.1400    0.0200 C   0  0  0  0  0  0  0  0  0  0  0  0
    3.5480    8.5680   -4.4910 C   0  0  0  0  0  0  0  0  0  0  0  0
    4.2940    9.8550   -9.6620 O   0  0  0  0  0  0  0  0  0  0  0  0
    2.9160    6.7770   -6.5110 C   0  0  0  0  0  0  0  0  0  0  0  0
    4.1310   10.3430   -6.1570 C   0  0  0  0  0  0  0  0  0  0  0  0
    4.9530   10.3010   -7.4460 C   0  0  0  0  0  0  0  0  0  0  0  0
    3.1160    7.2880   -4.1770 C   0  0  0  0  0  0  0  0  0  0  0  0
    2.8010    6.3930   -5.1900 C   0  0  0  0  0  0  0  0  0  0  0  0
    1.7500    3.1270    0.0020 C   0  0  0  0  0  0  0  0  0  0  0  0
    3.0020    6.9090   -2.8760 O   0  0  0  0  0  0  0  0  0  0  0  0
   -2.0470    1.8580   -1.2270 C   0  0  0  0  0  0  0  0  0  0  0  0
   -2.0340    1.8450    1.2720 C   0  0  0  0  0  0  0  0  0  0  0  0
    2.5430    5.5560   -2.8790 C   0  0  0  0  0  0  0  0  0  0  0  0
    1.9000    3.6170   -1.4400 C   0  0  0  0  0  0  0  0  0  0  0  0
    2.3920    5.0660   -1.4370 C   0  0  0  0  0  0  0  0  0  0  0  0
   -3.2770    2.7370    1.2830 C   0  0  0  0  0  0  0  0  0  0  0  0
   -3.2900    2.7500   -1.2160 C   0  0  0  0  0  0  0  0  0  0  0  0
   -4.1180    2.4550    0.0360 C   0  0  0  0  0  0  0  0  0  0  0  0
  1  3  1  0  0  0  0 
  1  5  1  0  0  0  0 
  1 10  1  0  0  0  0 
  2  3  2  0  0  0  0 
  2  4  1  0  0  0  0 
  4  5  2  0  0  0  0 
  5 18  1  0  0  0  0 
  6  7  1  0  0  0  0 
  6  8  1  0  0  0  0 
  7  9  2  0  0  0  0 
  7 13  1  0  0  0  0 
  8 12  2  0  0  0  0 
  8 15  1  0  0  0  0 
  9 11  1  0  0  0  0 
  9 14  1  0  0  0  0 
 10 20  1  0  0  0  0 
 10 21  1  0  0  0  0 
 11 16  2  0  0  0  0 
 13 17  2  0  0  0  0 
 14 15  1  0  0  0  0 
 16 17  1  0  0  0  0 
 16 19  1  0  0  0  0 
 18 23  1  0  0  0  0 
 19 22  1  0  0  0  0 
 20 26  1  0  0  0  0 
 21 25  1  0  0  0  0 
 22 24  1  0  0  0  0 
 23 24  1  0  0  0  0 
 25 27  1  0  0  0  0 
 26 27  1  0  0  0  0 
M  END
> <InChIKey>
RRGUKTPIGVIEKM-UHFFFAOYSA-N

> <PubChem_CID>
2754

> <BOM_1A2>
<14,H;Hydroxylation;R1>

> <BOM_2A6>


> <BOM_2B6>


> <BOM_2C8>


> <BOM_2C9>


> <BOM_2C19>
<27,H;Hydroxylation;R1>

> <BOM_2D6>
<14,H;Hydroxylation;R1>

> <BOM_2E1>


> <BOM_3A4>
<27,H;Hydroxylation;R1>
<14,H;Hydroxylation;R2>

> <References>
Suri et al.,Clin. Pharmacokin.,37 sup2,61,1999
R. Abbas, C. P. Chow, N. J. Browder, D. Thacker, S. L. Bramer, C. J. Fu, W. Forbes, M. Odomi, D. A. Flockhart, Hum. Exp. Toxicol. 2000, 19, 178-184. PMID: 10889516

> <FLAG_COMMENTS>
The CYP3A is used instead of CYP3A4.

$$$$
cinnarizine
  CDK     05091811463D

 28 31  0  0  0  0  0  0  0  0999 V2000
    1.1320    0.9920   -0.4310 C   0  0  0  0  0  0  0  0  0  0  0  0
    2.0250    1.8260    0.3550 C   0  0  0  0  0  0  0  0  0  0  0  0
    2.3470    1.5790    1.6250 C   0  0  0  0  0  0  0  0  0  0  0  0
    3.2650    2.4540    2.3970 C   0  0  0  0  0  0  0  0  0  0  0  0
    4.3200    1.7240    3.0750 N   0  0  0  0  0  0  0  0  0  0  0  0
    0.5230   -0.1590    0.0760 C   0  0  0  0  0  0  0  0  0  0  0  0
   -0.3250   -0.9210   -0.7250 C   0  0  0  0  0  0  0  0  0  0  0  0
   -0.5710   -0.5360   -2.0400 C   0  0  0  0  0  0  0  0  0  0  0  0
    0.0320    0.6090   -2.5540 C   0  0  0  0  0  0  0  0  0  0  0  0
    0.8800    1.3700   -1.7510 C   0  0  0  0  0  0  0  0  0  0  0  0
    3.7670    1.0570    4.2450 C   0  0  0  0  0  0  0  0  0  0  0  0
    4.8250    0.5130    5.1990 C   0  0  0  0  0  0  0  0  0  0  0  0
    5.8390    1.4760    5.6370 N   0  0  0  0  0  0  0  0  0  0  0  0
    5.2170    2.4860    6.5060 C   0  0  0  0  0  0  0  0  0  0  0  0
    4.4580    1.9350    7.6830 C   0  0  0  0  0  0  0  0  0  0  0  0
    6.1060    3.6420    6.8780 C   0  0  0  0  0  0  0  0  0  0  0  0
    6.3760    2.1230    4.4380 C   0  0  0  0  0  0  0  0  0  0  0  0
    5.3430    2.6820    3.4650 C   0  0  0  0  0  0  0  0  0  0  0  0
    3.1070    2.2600    7.8230 C   0  0  0  0  0  0  0  0  0  0  0  0
    2.3730    1.7720    8.9020 C   0  0  0  0  0  0  0  0  0  0  0  0
    2.9870    0.9560    9.8480 C   0  0  0  0  0  0  0  0  0  0  0  0
    4.3340    0.6270    9.7180 C   0  0  0  0  0  0  0  0  0  0  0  0
    5.0670    1.1160    8.6390 C   0  0  0  0  0  0  0  0  0  0  0  0
    5.6910    4.9370    6.5600 C   0  0  0  0  0  0  0  0  0  0  0  0
    6.4860    6.0320    6.8910 C   0  0  0  0  0  0  0  0  0  0  0  0
    7.7000    5.8380    7.5440 C   0  0  0  0  0  0  0  0  0  0  0  0
    8.1210    4.5510    7.8670 C   0  0  0  0  0  0  0  0  0  0  0  0
    7.3260    3.4560    7.5350 C   0  0  0  0  0  0  0  0  0  0  0  0
  1  2  1  0  0  0  0 
  1  6  1  0  0  0  0 
  1 10  2  0  0  0  0 
  2  3  2  0  0  0  0 
  3  4  1  0  0  0  0 
  4  5  1  0  0  0  0 
  5 11  1  0  0  0  0 
  5 18  1  0  0  0  0 
  6  7  2  0  0  0  0 
  7  8  1  0  0  0  0 
  8  9  2  0  0  0  0 
  9 10  1  0  0  0  0 
 11 12  1  0  0  0  0 
 12 13  1  0  0  0  0 
 13 14  1  0  0  0  0 
 13 17  1  0  0  0  0 
 14 15  1  0  0  0  0 
 14 16  1  0  0  0  0 
 15 19  1  0  0  0  0 
 15 23  2  0  0  0  0 
 16 24  1  0  0  0  0 
 16 28  2  0  0  0  0 
 17 18  1  0  0  0  0 
 19 20  2  0  0  0  0 
 20 21  1  0  0  0  0 
 21 22  2  0  0  0  0 
 22 23  1  0  0  0  0 
 24 25  2  0  0  0  0 
 25 26  1  0  0  0  0 
 26 27  2  0  0  0  0 
 27 28  1  0  0  0  0 
M  END
> <InChIKey>
DERZBLKQOCDDDZ-JLHYYAGUSA-N

> <PubChem_CID>
1547484

> <BOM_1A2>
<4,5;Cleavage;R1>
<4,H;Oxidation;R1>
<14,13;Cleavage;R2>
<14,H;Oxidation;R2>

> <BOM_2A6>
<4,5;Cleavage;R1>
<4,H;Oxidation;R1>

> <BOM_2B6>
<21,H;Hydroxylation;R1>
<26,H;Hydroxylation;R2>

> <BOM_2C8>


> <BOM_2C9>
<4,5;Cleavage;R1>
<4,H;Oxidation;R1>
<14,13;Cleavage;R2>
<14,H;Oxidation;R2>

> <BOM_2C19>


> <BOM_2D6>
<8,H;Hydroxylation;R1>

> <BOM_2E1>


> <BOM_3A4>


> <References>
S. Kariya, S. Isozaki, K. Uchino, T. Suzuki, S. Narimatsu, Biol. Pharm. Bull. 1996, 19, 1511-1514. PMID: 8951176
Zhou, S. F., Zhou, Z. W., Yang, L. P., & Cai, J. P. (2009). Substrates, inducers, inhibitors and structure-activity relationships of human Cytochrome P450 2C9 and implications in drug development. Current medicinal chemistry, 16(27), 3480-3675.

> <FLAG_COMMENTS>
BoMs are updated based on Zhou's paper.

$$$$
clobazam
  CDK     05091811463D

 21 23  0  0  0  0  0  0  0  0999 V2000
   -0.3440    1.2520    0.4940 C   0  0  0  0  0  0  0  0  0  0  0  0
    0.0020   -0.0040    0.0020 N   0  0  0  0  0  0  0  0  0  0  0  0
    0.5340    2.3210    0.5630 C   0  0  0  0  0  0  0  0  0  0  0  0
   -1.6610    1.4170    0.9300 C   0  0  0  0  0  0  0  0  0  0  0  0
   -0.9330   -0.6520   -0.8140 C   0  0  0  0  0  0  0  0  0  0  0  0
    1.1460   -0.6410    0.2400 C   0  0  0  0  0  0  0  0  0  0  0  0
    1.8610    2.2590    0.1480 N   0  0  0  0  0  0  0  0  0  0  0  0
    0.0890    3.5420    1.0740 C   0  0  0  0  0  0  0  0  0  0  0  0
   -2.0900    2.6280    1.4320 C   0  0  0  0  0  0  0  0  0  0  0  0
   -1.7930   -1.5980   -0.2710 C   0  0  0  0  0  0  0  0  0  0  0  0
   -1.0070   -0.3460   -2.1660 C   0  0  0  0  0  0  0  0  0  0  0  0
    2.2360   -0.0070    1.0650 C   0  0  0  0  0  0  0  0  0  0  0  0
    1.3140   -1.7530   -0.2150 O   0  0  0  0  0  0  0  0  0  0  0  0
    2.6940    1.2440    0.3610 C   0  0  0  0  0  0  0  0  0  0  0  0
    2.3860    3.4120   -0.5880 C   0  0  0  0  0  0  0  0  0  0  0  0
   -1.2100    3.6940    1.5070 C   0  0  0  0  0  0  0  0  0  0  0  0
   -3.7300    2.8140    1.9690 Cl  0  0  0  0  0  0  0  0  0  0  0  0
   -2.7150   -2.2350   -1.0780 C   0  0  0  0  0  0  0  0  0  0  0  0
   -1.9310   -0.9870   -2.9680 C   0  0  0  0  0  0  0  0  0  0  0  0
    3.8430    1.3260   -0.0180 O   0  0  0  0  0  0  0  0  0  0  0  0
   -2.7820   -1.9320   -2.4260 C   0  0  0  0  0  0  0  0  0  0  0  0
  1  2  1  0  0  0  0 
  1  3  2  0  0  0  0 
  1  4  1  0  0  0  0 
  2  5  1  0  0  0  0 
  2  6  1  0  0  0  0 
  3  7  1  0  0  0  0 
  3  8  1  0  0  0  0 
  4  9  2  0  0  0  0 
  5 10  2  0  0  0  0 
  5 11  1  0  0  0  0 
  6 12  1  0  0  0  0 
  6 13  2  0  0  0  0 
  7 14  1  0  0  0  0 
  7 15  1  0  0  0  0 
  8 16  2  0  0  0  0 
  9 16  1  0  0  0  0 
  9 17  1  0  0  0  0 
 10 18  1  0  0  0  0 
 11 19  2  0  0  0  0 
 12 14  1  0  0  0  0 
 14 20  2  0  0  0  0 
 18 21  2  0  0  0  0 
 19 21  1  0  0  0  0 
M  END
> <InChIKey>
CXOXHMZGEKVPMT-UHFFFAOYSA-N

> <PubChem_CID>
2789

> <BOM_1A2>
<15,7;Cleavage;R1>
<15,H;Oxidation;R1>

> <BOM_2A6>


> <BOM_2B6>
<15,7;Cleavage;R1>
<15,H;Oxidation;R1>

> <BOM_2C8>
<15,7;Cleavage;R1>
<15,H;Oxidation;R1>

> <BOM_2C9>
<15,7;Cleavage;R1>
<15,H;Oxidation;R1>
<21,H;Oxidation;R2>


> <BOM_2C19>
<15,7;Cleavage;R1>
<15,H;Oxidation;R1>
<21,H;Oxidation;R2>

> <BOM_2D6>
<15,7;Cleavage;R1>
<15,H;Oxidation;R1>

> <BOM_2E1>


> <BOM_3A4>
<15,7;Cleavage;R1>
<15,H;Oxidation;R1>

> <References>
Giraud et al.,Drug Metab. Disp.,32,1279,2004 PMID: 15483195

> <FLAG_COMMENTS>
metabolites under 0.01 are considered as not detectable.

$$$$
clomipramine
  CDK     05091811463D

 22 24  0  0  0  0  0  0  0  0999 V2000
    1.5210    3.6320   -0.4120 C   0  0  0  0  0  0  0  0  0  0  0  0
    1.6940    4.2260    0.8260 C   0  0  0  0  0  0  0  0  0  0  0  0
    1.3060    3.5670    1.9790 C   0  0  0  0  0  0  0  0  0  0  0  0
    0.7500    2.3030    1.9000 C   0  0  0  0  0  0  0  0  0  0  0  0
    0.5880    1.7120    0.6540 C   0  0  0  0  0  0  0  0  0  0  0  0
    0.9500    2.3720   -0.4910 C   0  0  0  0  0  0  0  0  0  0  0  0
    0.7130    1.7340   -1.8280 C   0  0  0  0  0  0  0  0  0  0  0  0
   -0.7550    1.6480   -2.1690 C   0  0  0  0  0  0  0  0  0  0  0  0
   -1.5520    0.7240   -1.2840 C   0  0  0  0  0  0  0  0  0  0  0  0
   -2.8330    0.4300   -1.7610 C   0  0  0  0  0  0  0  0  0  0  0  0
   -3.6750   -0.4200   -1.0820 C   0  0  0  0  0  0  0  0  0  0  0  0
   -3.2560   -1.0080    0.0990 C   0  0  0  0  0  0  0  0  0  0  0  0
   -2.0010   -0.7200    0.5870 C   0  0  0  0  0  0  0  0  0  0  0  0
   -1.1500    0.1580   -0.0950 C   0  0  0  0  0  0  0  0  0  0  0  0
    0.0760    0.4260    0.5240 N   0  0  0  0  0  0  0  0  0  0  0  0
    0.8520   -0.6910    1.0680 C   0  0  0  0  0  0  0  0  0  0  0  0
    1.7030   -1.3090   -0.0430 C   0  0  0  0  0  0  0  0  0  0  0  0
    2.5480   -2.4470    0.5350 C   0  0  0  0  0  0  0  0  0  0  0  0
    3.3640   -3.0410   -0.5320 N   0  0  0  0  0  0  0  0  0  0  0  0
    4.3240   -2.0110   -0.9510 C   0  0  0  0  0  0  0  0  0  0  0  0
    4.1460   -4.1200    0.0870 C   0  0  0  0  0  0  0  0  0  0  0  0
   -4.3020   -2.0960    0.9570 Cl  0  0  0  0  0  0  0  0  0  0  0  0
  1  2  1  0  0  0  0 
  1  6  2  0  0  0  0 
  2  3  2  0  0  0  0 
  3  4  1  0  0  0  0 
  4  5  2  0  0  0  0 
  5  6  1  0  0  0  0 
  5 15  1  0  0  0  0 
  6  7  1  0  0  0  0 
  7  8  1  0  0  0  0 
  8  9  1  0  0  0  0 
  9 10  1  0  0  0  0 
  9 14  2  0  0  0  0 
 10 11  2  0  0  0  0 
 11 12  1  0  0  0  0 
 12 13  2  0  0  0  0 
 12 22  1  0  0  0  0 
 13 14  1  0  0  0  0 
 14 15  1  0  0  0  0 
 15 16  1  0  0  0  0 
 16 17  1  0  0  0  0 
 17 18  1  0  0  0  0 
 18 19  1  0  0  0  0 
 19 20  1  0  0  0  0 
 19 21  1  0  0  0  0 
M  END
> <InChIKey>
GDLIGKIOYRNHDA-UHFFFAOYSA-N

> <PubChem_CID>
2801

> <BOM_1A2>
<21,19;Cleavage;R1>
<21,H;Oxidation;R1>
<20,19;Cleavage;R2>
<20,H;Oxidation;R2>
<2,H;Hydroxylation;R3>

> <BOM_2A6>


> <BOM_2B6>


> <BOM_2C8>
<21,19;Cleavage;R1>
<21,H;Oxidation;R1>
<20,19;Cleavage;R2>
<20,H;Oxidation;R2>

> <BOM_2C9>
<2,H;Hydroxylation;R1>

> <BOM_2C19>
<21,19;Cleavage;R1>
<21,H;Oxidation;R1>
<20,19;Cleavage;R2>
<20,H;Oxidation;R2>

> <BOM_2D6>
<21,19;Cleavage;R1>
<21,H;Oxidation;R1>
<20,19;Cleavage;R2>
<20,H;Oxidation;R2>
<2,H;Hydroxylation;R3>
<11,H;Hydroxylation;R4>

> <BOM_2E1>


> <BOM_3A4>
<21,19;Cleavage;R1>
<21,H;Oxidation;R1>
<20,19;Cleavage;R2>
<20,H;Oxidation;R2>

> <References>
Nielsen et al.,J. Pharm. Exp. Ther.,277,1659,1996 PMID: 8667235

> <FLAG_COMMENTS>


$$$$
clopidogrel
  CDK     05091811463D

 21 23  0  0  0  0  0  0  0  0999 V2000
    1.0800    0.5470    1.3200 C   0  0  0  0  0  0  0  0  0  0  0  0
    0.5140    0.7390    2.6070 C   0  0  0  0  0  0  0  0  0  0  0  0
    0.1410   -0.4490    3.1800 C   0  0  0  0  0  0  0  0  0  0  0  0
    0.4570   -1.7960    2.1930 S   0  0  0  0  0  0  0  0  0  0  0  0
    1.1000   -0.7920    0.9860 C   0  0  0  0  0  0  0  0  0  0  0  0
    1.6670   -1.3110   -0.2840 C   0  0  0  0  0  0  0  0  0  0  0  0
    1.8940   -0.1450   -1.2510 C   0  0  0  0  0  0  0  0  0  0  0  0
    2.5030    1.0160   -0.5910 N   0  0  0  0  0  0  0  0  0  0  0  0
    2.8700    2.0010   -1.6110 C   0  0  0  0  0  0  0  0  0  0  0  0
    3.9520    2.9550   -1.2120 C   0  0  0  0  0  0  0  0  0  0  0  0
    1.5730    1.6000    0.3910 C   0  0  0  0  0  0  0  0  0  0  0  0
    5.2270    2.8690   -1.7820 C   0  0  0  0  0  0  0  0  0  0  0  0
    5.6060    1.6760   -2.9660 Cl  0  0  0  0  0  0  0  0  0  0  0  0
    6.2350    3.7580   -1.4110 C   0  0  0  0  0  0  0  0  0  0  0  0
    5.9790    4.7450   -0.4630 C   0  0  0  0  0  0  0  0  0  0  0  0
    4.7170    4.8440    0.1120 C   0  0  0  0  0  0  0  0  0  0  0  0
    3.7120    3.9550   -0.2620 C   0  0  0  0  0  0  0  0  0  0  0  0
    1.7010    2.6380   -2.3350 C   0  0  0  0  0  0  0  0  0  0  0  0
    0.8490    3.3520   -1.8210 O   0  0  0  0  0  0  0  0  0  0  0  0
    1.7480    2.2880   -3.6510 O   0  0  0  0  0  0  0  0  0  0  0  0
    0.6710    2.8660   -4.3820 C   0  0  0  0  0  0  0  0  0  0  0  0
  1  2  1  0  0  0  0 
  1  5  2  0  0  0  0 
  1 11  1  0  0  0  0 
  2  3  2  0  0  0  0 
  3  4  1  0  0  0  0 
  4  5  1  0  0  0  0 
  5  6  1  0  0  0  0 
  6  7  1  0  0  0  0 
  7  8  1  0  0  0  0 
  8  9  1  0  0  0  0 
  8 11  1  0  0  0  0 
  9 10  1  0  0  0  0 
  9 18  1  0  0  0  0 
 10 12  1  0  0  0  0 
 10 17  2  0  0  0  0 
 12 13  1  0  0  0  0 
 12 14  2  0  0  0  0 
 14 15  1  0  0  0  0 
 15 16  2  0  0  0  0 
 16 17  1  0  0  0  0 
 18 19  2  0  0  0  0 
 18 20  1  0  0  0  0 
 20 21  1  0  0  0  0 
M  END
> <InChIKey>
GKTWGGQPFAXNFI-OAHLLOKOSA-N

> <PubChem_CID>
667556

> <BOM_1A2>
<3,H;Oxidation;R1> 
<3,2;Reduction;R1>
<2,1;Oxidation;R1>
<1,5;Reduction;R1>

> <BOM_2A6>


> <BOM_2B6>
<3,H;Oxidation;R1> 
<3,2;Reduction;R1>
<2,1;Oxidation;R1>
<1,5;Reduction;R1>

> <BOM_2C8>
<3,H;Oxidation;R1> 
<3,2;Reduction;R1>
<2,1;Oxidation;R1>
<1,5;Reduction;R1>

> <BOM_2C9>
<3,H;Oxidation;R1> 
<3,2;Reduction;R1>
<2,1;Oxidation;R1>
<1,5;Reduction;R1>

> <BOM_2C19>
<3,H;Oxidation;R1> 
<3,2;Reduction;R1>
<2,1;Oxidation;R1>
<1,5;Reduction;R1>

> <BOM_2D6>
<3,H;Oxidation;R1> 
<3,2;Reduction;R1>
<2,1;Oxidation;R1>
<1,5;Reduction;R1>

> <BOM_2E1>


> <BOM_3A4>


> <References>
Kazui et al., Drug Metab. Dispos.,2010, 38, 92-99 PMID: 19812348 
Dansette et al.,Chem. Res. Toxicol.,22,369,2009 PMID: 19170597 

> <FLAG_COMMENTS> 
Site 3 was reported as the SoM in Xenosite, but in the paper, CYP3A4 didn't generate 2-oxo metabolite from clopidogrel.


$$$$
clotiazepam
  CDK     05091811463D

 21 23  0  0  0  0  0  0  0  0999 V2000
    0.2680    0.9740    1.4910 C   0  0  0  0  0  0  0  0  0  0  0  0
    0.6310    1.9650    2.8520 Cl  0  0  0  0  0  0  0  0  0  0  0  0
   -0.0120    1.4890    0.2230 C   0  0  0  0  0  0  0  0  0  0  0  0
    0.0050    2.9330   -0.0880 C   0  0  0  0  0  0  0  0  0  0  0  0
   -0.3550    0.6300   -0.8240 C   0  0  0  0  0  0  0  0  0  0  0  0
   -0.3970   -0.7450   -0.6100 C   0  0  0  0  0  0  0  0  0  0  0  0
   -0.1040   -1.2620    0.6500 C   0  0  0  0  0  0  0  0  0  0  0  0
    0.2240   -0.4040    1.6970 C   0  0  0  0  0  0  0  0  0  0  0  0
    1.2750    3.6420    0.0350 C   0  0  0  0  0  0  0  0  0  0  0  0
    1.4150    4.9500    0.4740 C   0  0  0  0  0  0  0  0  0  0  0  0
    0.4530    5.9010    0.8000 N   0  0  0  0  0  0  0  0  0  0  0  0
    0.7120    7.0260    1.6700 C   0  0  0  0  0  0  0  0  0  0  0  0
   -0.8390    5.8120    0.2940 C   0  0  0  0  0  0  0  0  0  0  0  0
   -1.7740    6.5090    0.6910 O   0  0  0  0  0  0  0  0  0  0  0  0
   -1.0120    4.8820   -0.8820 C   0  0  0  0  0  0  0  0  0  0  0  0
   -1.0980    3.4920   -0.4500 N   0  0  0  0  0  0  0  0  0  0  0  0
    2.5600    3.0550   -0.1740 C   0  0  0  0  0  0  0  0  0  0  0  0
    3.6080    3.8920    0.1080 C   0  0  0  0  0  0  0  0  0  0  0  0
    5.0590    3.6220    0.0130 C   0  0  0  0  0  0  0  0  0  0  0  0
    5.5510    3.8140   -1.4020 C   0  0  0  0  0  0  0  0  0  0  0  0
    3.0540    5.3920    0.6900 S   0  0  0  0  0  0  0  0  0  0  0  0
  1  2  1  0  0  0  0 
  1  3  1  0  0  0  0 
  1  8  2  0  0  0  0 
  3  4  1  0  0  0  0 
  3  5  2  0  0  0  0 
  4  9  1  0  0  0  0 
  4 16  2  0  0  0  0 
  5  6  1  0  0  0  0 
  6  7  2  0  0  0  0 
  7  8  1  0  0  0  0 
  9 10  2  0  0  0  0 
  9 17  1  0  0  0  0 
 10 11  1  0  0  0  0 
 10 21  1  0  0  0  0 
 11 12  1  0  0  0  0 
 11 13  1  0  0  0  0 
 13 14  2  0  0  0  0 
 13 15  1  0  0  0  0 
 15 16  1  0  0  0  0 
 17 18  2  0  0  0  0 
 18 19  1  0  0  0  0 
 18 21  1  0  0  0  0 
 19 20  1  0  0  0  0 
M  END
> <InChIKey>
CHBRHODLKOZEPZ-UHFFFAOYSA-N

> <PubChem_CID>
2811

> <BOM_1A2>
<19,H;Hydroxylation;R1>
<12,11;Cleavage;R2>
<12,H;Oxidation;R2>

> <BOM_2A6>


> <BOM_2B6>
<19,H;Hydroxylation;R1>
<12,11;Cleavage;R2>
<12,H;Oxidation;R2>

> <BOM_2C8>


> <BOM_2C9>


> <BOM_2C19>
<19,H;Hydroxylation;R1>
<12,11;Cleavage;R2>
<12,H;Oxidation;R2>

> <BOM_2D6>
<19,H;Hydroxylation;R1>
<12,11;Cleavage;R2>
<12,H;Oxidation;R2>

> <BOM_2E1>


> <BOM_3A4>
<19,H;Hydroxylation;R1>
<12,11;Cleavage;R2>
<12,H;Oxidation;R2>

> <References>
Niwa et al.,Biol. Pharm. Bull.,28,1711,2005 PMID: 16141545
Mandrioli et al.,Curr. Drug Metab.,9,827,2008 PMID: 18855614

> <FLAG_COMMENTS>
Followed Xenosite.

$$$$
clozapine
  CDK     05091811463D

 23 26  0  0  0  0  0  0  0  0999 V2000
   -1.5480   -0.4800   -0.2090 C   0  0  0  0  0  0  0  0  0  0  0  0
   -2.5680   -1.2720    0.3250 C   0  0  0  0  0  0  0  0  0  0  0  0
   -3.8910   -0.9720    0.0620 C   0  0  0  0  0  0  0  0  0  0  0  0
   -4.2150    0.1130   -0.7310 C   0  0  0  0  0  0  0  0  0  0  0  0
   -3.2140    0.9140   -1.2550 C   0  0  0  0  0  0  0  0  0  0  0  0
   -1.8860    0.6330   -0.9870 C   0  0  0  0  0  0  0  0  0  0  0  0
   -0.8880    1.4970   -1.4680 N   0  0  0  0  0  0  0  0  0  0  0  0
   -0.0640    2.1480   -0.5470 C   0  0  0  0  0  0  0  0  0  0  0  0
   -0.0210    3.5320   -0.5090 C   0  0  0  0  0  0  0  0  0  0  0  0
    0.7710    4.1750    0.4250 C   0  0  0  0  0  0  0  0  0  0  0  0
    1.5200    3.4400    1.3270 C   0  0  0  0  0  0  0  0  0  0  0  0
    1.4970    2.0600    1.2930 C   0  0  0  0  0  0  0  0  0  0  0  0
    0.7150    1.3990    0.3440 C   0  0  0  0  0  0  0  0  0  0  0  0
    0.7480   -0.0690    0.2590 C   0  0  0  0  0  0  0  0  0  0  0  0
   -0.2520   -0.8370    0.0090 N   0  0  0  0  0  0  0  0  0  0  0  0
    1.9650   -0.6770    0.4640 N   0  0  0  0  0  0  0  0  0  0  0  0
    2.0760   -2.1420    0.5490 C   0  0  0  0  0  0  0  0  0  0  0  0
    3.2120   -2.5950   -0.3750 C   0  0  0  0  0  0  0  0  0  0  0  0
    4.4510   -1.8980   -0.0090 N   0  0  0  0  0  0  0  0  0  0  0  0
    4.2630   -0.4760   -0.3200 C   0  0  0  0  0  0  0  0  0  0  0  0
    3.1970    0.1160    0.6010 C   0  0  0  0  0  0  0  0  0  0  0  0
    5.4970   -2.3930   -0.9130 C   0  0  0  0  0  0  0  0  0  0  0  0
   -5.1510   -1.9620    0.7300 Cl  0  0  0  0  0  0  0  0  0  0  0  0
  1  2  1  0  0  0  0 
  1  6  2  0  0  0  0 
  1 15  1  0  0  0  0 
  2  3  2  0  0  0  0 
  3  4  1  0  0  0  0 
  3 23  1  0  0  0  0 
  4  5  2  0  0  0  0 
  5  6  1  0  0  0  0 
  6  7  1  0  0  0  0 
  7  8  1  0  0  0  0 
  8  9  1  0  0  0  0 
  8 13  2  0  0  0  0 
  9 10  2  0  0  0  0 
 10 11  1  0  0  0  0 
 11 12  2  0  0  0  0 
 12 13  1  0  0  0  0 
 13 14  1  0  0  0  0 
 14 15  2  0  0  0  0 
 14 16  1  0  0  0  0 
 16 17  1  0  0  0  0 
 16 21  1  0  0  0  0 
 17 18  1  0  0  0  0 
 18 19  1  0  0  0  0 
 19 20  1  0  0  0  0 
 19 22  1  0  0  0  0 
 20 21  1  0  0  0  0 
M  END
> <InChIKey>
QZUDBNBUXVUHMW-UHFFFAOYSA-N

> <PubChem_CID>


> <BOM_1A2>
<22,19;Cleavage;R1>
<22,H;Oxidation;R1>
<19,N;N-Oxidation;R2>

> <BOM_2A6>


> <BOM_2B6>


> <BOM_2C8>
<22,19;Cleavage;R1>
<22,H;Oxidation;R1>
<19,N;N-Oxidation;R2>

> <BOM_2C9>
<22,19;Cleavage;R1>
<22,H;Oxidation;R1>

> <BOM_2C19>
<22,19;Cleavage;R1>
<22,H;Oxidation;R1>
<19,N;N-Oxidation;R2>

> <BOM_2D6>
<22,19;Cleavage;R1>
<22,H;Oxidation;R1>
<19,N;N-Oxidation;R2>

> <BOM_2E1>
<22,19;Cleavage;R1>
<22,H;Oxidation;R1>

> <BOM_3A4>
<22,19;Cleavage;R1>
<22,H;Oxidation;R1>
<19,N;N-Oxidation;R2>

> <References>
Tugnait et al.,Chemico-Bio. Inter.,118,171,1999 PMID: 10359460	
Fang et al.,Naunyn-Schm. Arch. Pharma.,358,592,1998 PMID: 9840430

> <FLAG_COMMENTS>


$$$$
coumarin
  CDK     05091811463D

 11 12  0  0  0  0  0  0  0  0999 V2000
    1.2980    0.6720    0.0840 C   0  0  0  0  0  0  0  0  0  0  0  0
    0.1140    1.4020    0.0850 C   0  0  0  0  0  0  0  0  0  0  0  0
   -1.0950    0.7190   -0.0250 C   0  0  0  0  0  0  0  0  0  0  0  0
   -1.1080   -0.6730   -0.1320 C   0  0  0  0  0  0  0  0  0  0  0  0
    0.0880   -1.3910   -0.1320 C   0  0  0  0  0  0  0  0  0  0  0  0
    1.2980   -0.7140   -0.0230 C   0  0  0  0  0  0  0  0  0  0  0  0
    2.5580   -1.4270   -0.0190 C   0  0  0  0  0  0  0  0  0  0  0  0
    3.6970   -0.7450    0.0870 C   0  0  0  0  0  0  0  0  0  0  0  0
    3.7300    0.7170    0.2010 C   0  0  0  0  0  0  0  0  0  0  0  0
    4.7950    1.3150    0.2970 O   0  0  0  0  0  0  0  0  0  0  0  0
    2.5080    1.3820    0.1950 O   0  0  0  0  0  0  0  0  0  0  0  0
  1  2  1  0  0  0  0 
  1  6  2  0  0  0  0 
  1 11  1  0  0  0  0 
  2  3  2  0  0  0  0 
  3  4  1  0  0  0  0 
  4  5  2  0  0  0  0 
  5  6  1  0  0  0  0 
  6  7  1  0  0  0  0 
  7  8  2  0  0  0  0 
  8  9  1  0  0  0  0 
  9 10  2  0  0  0  0 
  9 11  1  0  0  0  0 
M  END
> <InChIKey>
ZYGHJZDHTFUPRJ-UHFFFAOYSA-N

> <PubChem_CID>
323

> <BOM_1A2>
<7,8;EpOxidation;R1>

> <BOM_2A6>
<3,H;Hydroxylation;R1>

> <BOM_2B6>
<3,H;Hydroxylation;R1>

> <BOM_2C8>
<3,H;Hydroxylation;R1>

> <BOM_2C9>


> <BOM_2C19>


> <BOM_2D6>


> <BOM_2E1>
<7,8;EpOxidation;R1>

> <BOM_3A4>
<7,8;EpOxidation;R1>
<8,H;Hydroxylation;R2>

> <References>
Waxman et al., Arch. Biochem. Biophys., 1991, 290, 160-166 PMID: 1898086
Lewis et al.,Toxic.,20,256,2006

> <FLAG_COMMENTS>
More BoMs than Xenosite.

$$$$
curcumin
  CDK     05091811463D

 27 28  0  0  0  0  0  0  0  0999 V2000
   -0.0170    1.3910    0.0100 C   0  0  0  0  0  0  0  0  0  0  0  0
   14.5980    2.8730   -0.1240 C   0  0  0  0  0  0  0  0  0  0  0  0
    9.8260    1.9950   -0.0830 C   0  0  0  0  0  0  0  0  0  0  0  0
    4.8340    1.4890   -0.0360 C   0  0  0  0  0  0  0  0  0  0  0  0
   10.8480    2.8860   -0.0880 C   0  0  0  0  0  0  0  0  0  0  0  0
    3.6540    2.1560   -0.0220 C   0  0  0  0  0  0  0  0  0  0  0  0
    0.0020   -0.0040    0.0020 C   0  0  0  0  0  0  0  0  0  0  0  0
   14.8590    1.5020   -0.1280 C   0  0  0  0  0  0  0  0  0  0  0  0
    6.0460    2.2040   -0.0450 C   0  0  0  0  0  0  0  0  0  0  0  0
    8.4950    2.4520   -0.0670 C   0  0  0  0  0  0  0  0  0  0  0  0
    7.3580    1.4630   -0.0610 C   0  0  0  0  0  0  0  0  0  0  0  0
    1.1680    2.0980    0.0020 C   0  0  0  0  0  0  0  0  0  0  0  0
   13.2950    3.3270   -0.1100 C   0  0  0  0  0  0  0  0  0  0  0  0
   12.2370    2.4090   -0.1040 C   0  0  0  0  0  0  0  0  0  0  0  0
    2.3890    1.4110   -0.0130 C   0  0  0  0  0  0  0  0  0  0  0  0
    8.2620    3.6440   -0.0590 O   0  0  0  0  0  0  0  0  0  0  0  0
    6.0350    3.4190   -0.0380 O   0  0  0  0  0  0  0  0  0  0  0  0
   13.8110    0.5910   -0.1170 C   0  0  0  0  0  0  0  0  0  0  0  0
    1.2120   -0.6860   -0.0130 C   0  0  0  0  0  0  0  0  0  0  0  0
   12.5080    1.0350   -0.1130 C   0  0  0  0  0  0  0  0  0  0  0  0
    2.4000    0.0100   -0.0210 C   0  0  0  0  0  0  0  0  0  0  0  0
   -1.2040    2.0550    0.0190 O   0  0  0  0  0  0  0  0  0  0  0  0
   15.6280    3.7610   -0.1290 O   0  0  0  0  0  0  0  0  0  0  0  0
   -1.1660   -0.6970    0.0090 O   0  0  0  0  0  0  0  0  0  0  0  0
   16.1420    1.0580   -0.1420 O   0  0  0  0  0  0  0  0  0  0  0  0
   -0.8970    3.4500    0.0250 C   0  0  0  0  0  0  0  0  0  0  0  0
   15.0470    5.0670   -0.1170 C   0  0  0  0  0  0  0  0  0  0  0  0
  1  7  1  0  0  0  0 
  1 12  2  0  0  0  0 
  1 22  1  0  0  0  0 
  2  8  1  0  0  0  0 
  2 13  2  0  0  0  0 
  2 23  1  0  0  0  0 
  3  5  2  0  0  0  0 
  3 10  1  0  0  0  0 
  4  6  2  0  0  0  0 
  4  9  1  0  0  0  0 
  5 14  1  0  0  0  0 
  6 15  1  0  0  0  0 
  7 19  2  0  0  0  0 
  7 24  1  0  0  0  0 
  8 18  2  0  0  0  0 
  8 25  1  0  0  0  0 
  9 11  1  0  0  0  0 
  9 17  2  0  0  0  0 
 10 11  1  0  0  0  0 
 10 16  2  0  0  0  0 
 12 15  1  0  0  0  0 
 13 14  1  0  0  0  0 
 14 20  2  0  0  0  0 
 15 21  2  0  0  0  0 
 18 20  1  0  0  0  0 
 19 21  1  0  0  0  0 
 22 26  1  0  0  0  0 
 23 27  1  0  0  0  0 
M  END
> <InChIKey>
VFLDPWHFBUODDF-FCXRPNKRSA-N

> <PubChem_CID>
969516

> <BOM_1A2>
<26,22;Cleavage;R1>
<26,H;Oxidation;R1>
<27,23;Cleavage;R2>
<27,H;Oxidation;R2>

> <BOM_2A6>


> <BOM_2B6>


> <BOM_2C8>


> <BOM_2C9>


> <BOM_2C19>


> <BOM_2D6>
<26,22;Cleavage;R1>
<26,H;Oxidation;R1>
<27,23;Cleavage;R2>
<27,H;Oxidation;R2>

> <BOM_2E1>


> <BOM_3A4>


> <References>
Sakano and Kawanishi,Arch. Biochem. Biophys.,405,223,2002 PMID: 12220536

> <FLAG_COMMENTS>


$$$$
cyamemazine
  CDK     05091811463D

 23 25  0  0  0  0  0  0  0  0999 V2000
   -3.3570    0.0250   10.4930 C   0  0  0  0  0  0  0  0  0  0  0  0
   -1.8590   -0.1810   10.5240 C   0  0  0  0  0  0  0  0  0  0  0  0
   -1.1610    0.6370    9.4570 C   0  0  0  0  0  0  0  0  0  0  0  0
   -1.3990    0.1090    8.1170 N   0  0  0  0  0  0  0  0  0  0  0  0
   -2.3150    0.8260    7.3220 C   0  0  0  0  0  0  0  0  0  0  0  0
   -2.8930    2.0180    7.7900 C   0  0  0  0  0  0  0  0  0  0  0  0
   -3.7980    2.7530    7.0280 C   0  0  0  0  0  0  0  0  0  0  0  0
   -4.1480    2.3060    5.7620 C   0  0  0  0  0  0  0  0  0  0  0  0
   -3.5880    1.1320    5.2720 C   0  0  0  0  0  0  0  0  0  0  0  0
   -2.6770    0.3920    6.0370 C   0  0  0  0  0  0  0  0  0  0  0  0
   -2.0430   -1.0890    5.2830 S   0  0  0  0  0  0  0  0  0  0  0  0
   -0.8840   -1.6690    6.5010 C   0  0  0  0  0  0  0  0  0  0  0  0
   -0.6870   -1.0450    7.7440 C   0  0  0  0  0  0  0  0  0  0  0  0
    0.2630   -1.6140    8.6090 C   0  0  0  0  0  0  0  0  0  0  0  0
    0.9850   -2.7550    8.2680 C   0  0  0  0  0  0  0  0  0  0  0  0
    0.7760   -3.3610    7.0380 C   0  0  0  0  0  0  0  0  0  0  0  0
   -0.1560   -2.8170    6.1610 C   0  0  0  0  0  0  0  0  0  0  0  0
    1.9330   -3.2960    9.1850 C   0  0  0  0  0  0  0  0  0  0  0  0
    2.7020   -3.7330    9.9360 N   0  0  0  0  0  0  0  0  0  0  0  0
   -1.2780    0.1980   11.8710 C   0  0  0  0  0  0  0  0  0  0  0  0
   -1.8250   -0.5700   12.9760 N   0  0  0  0  0  0  0  0  0  0  0  0
   -1.4030   -1.9540   12.8410 C   0  0  0  0  0  0  0  0  0  0  0  0
   -1.2150   -0.0600   14.1900 C   0  0  0  0  0  0  0  0  0  0  0  0
  1  2  1  0  0  0  0 
  2  3  1  0  0  0  0 
  2 20  1  0  0  0  0 
  3  4  1  0  0  0  0 
  4  5  1  0  0  0  0 
  4 13  1  0  0  0  0 
  5  6  1  0  0  0  0 
  5 10  2  0  0  0  0 
  6  7  2  0  0  0  0 
  7  8  1  0  0  0  0 
  8  9  2  0  0  0  0 
  9 10  1  0  0  0  0 
 10 11  1  0  0  0  0 
 11 12  1  0  0  0  0 
 12 13  1  0  0  0  0 
 12 17  2  0  0  0  0 
 13 14  2  0  0  0  0 
 14 15  1  0  0  0  0 
 15 16  2  0  0  0  0 
 15 18  1  0  0  0  0 
 16 17  1  0  0  0  0 
 18 19  3  0  0  0  0 
 20 21  1  0  0  0  0 
 21 22  1  0  0  0  0 
 21 23  1  0  0  0  0 
M  END
> <InChIKey>
SLFGIOIONGJGRT-CQSZACIVSA-N

> <PubChem_CID>
14050068

> <BOM_1A2>
<11,S;S-Oxidation;R1>
<22,21;Cleavage;R2>
<22,H;Oxidation;R2>
<23,21;Cleavage;R3>
<23,H;Oxidation;R3>

> <BOM_2A6>


> <BOM_2B6>
<22,21;Cleavage;R1>
<22,H;Oxidation;R1>
<23,21;Cleavage;R2>
<23,H;Oxidation;R2>

> <BOM_2C8>
<11,S;S-Oxidation;R1>
<22,21;Cleavage;R2>
<22,H;Oxidation;R2>
<23,21;Cleavage;R3>
<23,H;Oxidation;R3>

> <BOM_2C9>
<11,S;S-Oxidation;R1>
<6,H;Hydroxylation;R2>
<7,H;Hydroxylation;R3>
<8,H;Hydroxylation;R4>
<9,H;Hydroxylation;R5>

> <BOM_2C19>
<11,S;S-Oxidation;R1>
<22,21;Cleavage;R2>
<22,H;Oxidation;R2>
<23,21;Cleavage;R3>
<23,H;Oxidation;R3>

> <BOM_2D6>
<11,S;S-Oxidation;R1>
<6,H;Hydroxylation;R2>
<7,H;Hydroxylation;R3>
<8,H;Hydroxylation;R4>
<9,H;Hydroxylation;R5>

> <BOM_2E1>


> <BOM_3A4>
<22,21;Cleavage;R1>
<22,H;Oxidation;R1>
<23,21;Cleavage;R2>
<23,H;Oxidation;R2>
<11,S;S-Oxidation;R3>
<6,H;Hydroxylation;R4>
<7,H;Hydroxylation;R5>
<8,H;Hydroxylation;R6>
<9,H;Hydroxylation;R7>

> <References>
Arbus et al., European Journal of Pharmaceutical Sciences, 2007, 32, 357-366 PMID: 17951033 

> <FLAG_COMMENTS>


$$$$
cyclobenzaprine
  CDK     05091811463D

 21 23  0  0  0  0  0  0  0  0999 V2000
    3.1200   -2.6170   -1.1940 C   0  0  0  0  0  0  0  0  0  0  0  0
    4.2260   -2.0650   -0.5680 C   0  0  0  0  0  0  0  0  0  0  0  0
    1.8600   -2.1010   -0.9610 C   0  0  0  0  0  0  0  0  0  0  0  0
    4.0830   -1.0150    0.3120 C   0  0  0  0  0  0  0  0  0  0  0  0
    1.6980   -1.0290   -0.0900 C   0  0  0  0  0  0  0  0  0  0  0  0
    2.8120   -0.4930    0.5840 C   0  0  0  0  0  0  0  0  0  0  0  0
    0.3590   -0.4270    0.1050 C   0  0  0  0  0  0  0  0  0  0  0  0
    0.1800    1.0080   -0.2200 C   0  0  0  0  0  0  0  0  0  0  0  0
    2.6630    0.5680    1.5740 C   0  0  0  0  0  0  0  0  0  0  0  0
    1.8710    1.6170    1.5150 C   0  0  0  0  0  0  0  0  0  0  0  0
    0.9580    1.9800    0.4320 C   0  0  0  0  0  0  0  0  0  0  0  0
   -0.7530    1.3910   -1.1790 C   0  0  0  0  0  0  0  0  0  0  0  0
    0.8230    3.3230    0.0570 C   0  0  0  0  0  0  0  0  0  0  0  0
   -0.6660   -1.1610    0.5650 C   0  0  0  0  0  0  0  0  0  0  0  0
   -0.8880    2.7230   -1.5160 C   0  0  0  0  0  0  0  0  0  0  0  0
   -0.0940    3.6820   -0.9070 C   0  0  0  0  0  0  0  0  0  0  0  0
   -2.0200   -0.5280    0.7560 C   0  0  0  0  0  0  0  0  0  0  0  0
   -3.0480   -1.2490   -0.1190 C   0  0  0  0  0  0  0  0  0  0  0  0
   -4.3680   -0.6320    0.0680 N   0  0  0  0  0  0  0  0  0  0  0  0
   -5.3030   -1.3670   -0.7950 C   0  0  0  0  0  0  0  0  0  0  0  0
   -4.7700   -0.9050    1.4540 C   0  0  0  0  0  0  0  0  0  0  0  0
  1  2  1  0  0  0  0 
  1  3  2  0  0  0  0 
  2  4  2  0  0  0  0 
  3  5  1  0  0  0  0 
  4  6  1  0  0  0  0 
  5  6  2  0  0  0  0 
  5  7  1  0  0  0  0 
  6  9  1  0  0  0  0 
  7  8  1  0  0  0  0 
  7 14  2  0  0  0  0 
  8 11  2  0  0  0  0 
  8 12  1  0  0  0  0 
  9 10  2  0  0  0  0 
 10 11  1  0  0  0  0 
 11 13  1  0  0  0  0 
 12 15  2  0  0  0  0 
 13 16  2  0  0  0  0 
 14 17  1  0  0  0  0 
 15 16  1  0  0  0  0 
 17 18  1  0  0  0  0 
 18 19  1  0  0  0  0 
 19 20  1  0  0  0  0 
 19 21  1  0  0  0  0 
M  END
> <InChIKey>
JURKNVYFZMSNLP-UHFFFAOYSA-N

> <PubChem_CID>
2895

> <BOM_1A2>
<21,19;Cleavage;R1>
<21,H;Oxidation;R1>
<20,19;Cleavage;R2>
<20,H;Oxidation;R2>

> <BOM_2A6>


> <BOM_2B6>


> <BOM_2C8>


> <BOM_2C9>


> <BOM_2C19>


> <BOM_2D6>


> <BOM_2E1>


> <BOM_3A4>
<21,19;Cleavage;R1>
<21,H;Oxidation;R1>
<20,19;Cleavage;R2>
<20,H;Oxidation;R2>

> <References>
Wang et al.,Drug Metab. Disp.,24,786,1996 PMID: 8818577

> <FLAG_COMMENTS>


$$$$
cyclohexylline
  CDK     05091811462D

 20 22  0  0  0  0  0  0  0  0999 V2000
    1.1660    1.4920    0.0000 N   0  0  0  0  0  0  0  0  0  0  0  0
    1.6510    0.8250    0.0000 C   0  0  0  0  0  0  0  0  0  0  0  0
    1.1660    0.1580    0.0000 N   0  0  0  0  0  0  0  0  0  0  0  0
    0.3820    0.4120    0.0000 C   0  0  0  0  0  0  0  0  0  0  0  0
   -0.3330    0.0000    0.0000 N   0  0  0  0  0  0  0  0  0  0  0  0
   -1.0470    0.4120    0.0000 C   0  0  0  0  0  0  0  0  0  0  0  0
   -1.0470    1.2380    0.0000 N   0  0  0  0  0  0  0  0  0  0  0  0
   -0.3330    1.6500    0.0000 C   0  0  0  0  0  0  0  0  0  0  0  0
    0.3820    1.2380    0.0000 C   0  0  0  0  0  0  0  0  0  0  0  0
   -1.7620    0.0000    0.0000 O   0  0  0  0  0  0  0  0  0  0  0  0
   -0.3330    2.4750    0.0000 O   0  0  0  0  0  0  0  0  0  0  0  0
   -0.3330   -0.8250    0.0000 C   0  0  0  0  0  0  0  0  0  0  0  0
   -1.0470   -1.2380    0.0000 C   0  0  0  0  0  0  0  0  0  0  0  0
   -1.0470   -2.0620    0.0000 C   0  0  0  0  0  0  0  0  0  0  0  0
   -1.7620   -2.4750    0.0000 C   0  0  0  0  0  0  0  0  0  0  0  0
   -2.4760   -2.0620    0.0000 C   0  0  0  0  0  0  0  0  0  0  0  0
   -2.4760   -1.2380    0.0000 C   0  0  0  0  0  0  0  0  0  0  0  0
   -1.7620   -0.8250    0.0000 C   0  0  0  0  0  0  0  0  0  0  0  0
    2.4760    0.8250    0.0000 C   0  0  0  0  0  0  0  0  0  0  0  0
   -1.7620    1.6500    0.0000 C   0  0  0  0  0  0  0  0  0  0  0  0
  1  2  1  0  0  0  0 
  1  9  1  0  0  0  0 
  2  3  2  0  0  0  0 
  2 19  1  0  0  0  0 
  3  4  1  0  0  0  0 
  4  5  1  0  0  0  0 
  4  9  2  0  0  0  0 
  5  6  1  0  0  0  0 
  5 12  1  0  0  0  0 
  6  7  1  0  0  0  0 
  6 10  2  0  0  0  0 
  7  8  1  0  0  0  0 
  7 20  1  0  0  0  0 
  8  9  1  0  0  0  0 
  8 11  2  0  0  0  0 
 12 13  1  0  0  0  0 
 13 14  1  0  0  0  0 
 13 18  1  0  0  0  0 
 14 15  1  0  0  0  0 
 15 16  1  0  0  0  0 
 16 17  1  0  0  0  0 
 17 18  1  0  0  0  0 
M  END
> <InChIKey>
GZDFOOAFMQSYOV-UHFFFAOYSA-N

> <PubChem_CID>
3076831

> <BOM_1A2>
<19,H;Hydroxylation;R1>

> <BOM_2A6>


> <BOM_2B6>


> <BOM_2C8>


> <BOM_2C9>


> <BOM_2C19>


> <BOM_2D6>


> <BOM_2E1>


> <BOM_3A4>


> <References>
Jagdish K. Racha, Allan E. Rettie, and Kent L. Kunze, Biochemistry 1998, 37, 7407-7419 PMID: 9585555 

> <FLAG_COMMENTS>


$$$$
cyclophosphamide
  CDK     05091811463D

 14 14  0  0  0  0  0  0  0  0999 V2000
   -0.7780    0.0140   -0.1410 P   0  0  0  0  0  0  0  0  0  0  0  0
   -1.5870   -1.4430   -0.0080 N   0  0  0  0  0  0  0  0  0  0  0  0
    0.8170   -0.0400    0.3800 N   0  0  0  0  0  0  0  0  0  0  0  0
   -1.5790    1.0700    0.7120 O   0  0  0  0  0  0  0  0  0  0  0  0
   -0.7800    0.4520   -1.6500 O   0  0  0  0  0  0  0  0  0  0  0  0
    1.4060    1.2460   -0.0260 C   0  0  0  0  0  0  0  0  0  0  0  0
    1.5660   -1.1520   -0.2420 C   0  0  0  0  0  0  0  0  0  0  0  0
    3.6400    2.7520   -0.2330 Cl  0  0  0  0  0  0  0  0  0  0  0  0
    2.4840   -1.8010    2.2750 Cl  0  0  0  0  0  0  0  0  0  0  0  0
   -2.9730   -1.2560   -0.4750 C   0  0  0  0  0  0  0  0  0  0  0  0
   -3.6630   -0.1860    0.3980 C   0  0  0  0  0  0  0  0  0  0  0  0
   -2.9450    1.1760    0.2740 C   0  0  0  0  0  0  0  0  0  0  0  0
    1.6810   -2.3340    0.7690 C   0  0  0  0  0  0  0  0  0  0  0  0
    2.8940    1.2600    0.3570 C   0  0  0  0  0  0  0  0  0  0  0  0
  1  2  1  0  0  0  0 
  1  3  1  0  0  0  0 
  1  4  1  0  0  0  0 
  1  5  2  0  0  0  0 
  2 10  1  0  0  0  0 
  3  6  1  0  0  0  0 
  3  7  1  0  0  0  0 
  4 12  1  0  0  0  0 
  6 14  1  0  0  0  0 
  7 13  1  0  0  0  0 
  8 14  1  0  0  0  0 
  9 13  1  0  0  0  0 
 10 11  1  0  0  0  0 
 11 12  1  0  0  0  0 
M  END
> <InChIKey>
CMSMOCZEIVJLDB-CQSZACIVSA-N

> <PubChem_CID>
9554282

> <BOM_1A2>
<10,H;Hydroxylation;R1>
<6,3;Cleavage;R2>
<6,H;Oxidation;R2>
<7,3;Cleavage;R3>
<7,H;Oxidation;R3>

> <BOM_2A6>
<10,H;Hydroxylation;R1>

> <BOM_2B6>
<10,H;Hydroxylation;R1>

> <BOM_2C8>
<10,H;Hydroxylation;R1>

> <BOM_2C9>
<10,H;Hydroxylation;R1>

> <BOM_2C19>
<10,H;Hydroxylation;R1>

> <BOM_2D6>


> <BOM_2E1>


> <BOM_3A4>
<10,H;Hydroxylation;R1>
<6,3;Cleavage;R2>
<6,H;Oxidation;R2>
<7,3;Cleavage;R3>
<7,H;Oxidation;R3>

> <References>
Roy et al.,Drug Metab. Disp.,27,655,1999 PMID: 10348794
Bohnenstengel et al.,Eur. J. Clin. Pharmacol.,51,297,1996 PMID: 9010702

> <FLAG_COMMENTS>


$$$$
dacarbazine
  CDK     05091811462D

 13 13  0  0  0  0  0  0  0  0999 V2000
    1.4610   -1.3590    0.0000 C   0  0  0  0  0  0  0  0  0  0  0  0
    1.8740   -0.6440    0.0000 N   0  0  0  0  0  0  0  0  0  0  0  0
    1.3220   -0.0310    0.0000 C   0  0  0  0  0  0  0  0  0  0  0  0
    0.5680   -0.3670    0.0000 C   0  0  0  0  0  0  0  0  0  0  0  0
    0.6540   -1.1870    0.0000 N   0  0  0  0  0  0  0  0  0  0  0  0
    1.4930    0.7760    0.0000 C   0  0  0  0  0  0  0  0  0  0  0  0
    0.9100    1.3590    0.0000 O   0  0  0  0  0  0  0  0  0  0  0  0
    2.2900    0.9890    0.0000 N   0  0  0  0  0  0  0  0  0  0  0  0
   -0.1470    0.0460    0.0000 N   0  0  0  0  0  0  0  0  0  0  0  0
   -0.8610   -0.3670    0.0000 N   0  0  0  0  0  0  0  0  0  0  0  0
   -1.5760    0.0460    0.0000 N   0  0  0  0  0  0  0  0  0  0  0  0
   -1.5760    0.8710    0.0000 C   0  0  0  0  0  0  0  0  0  0  0  0
   -2.2900   -0.3670    0.0000 C   0  0  0  0  0  0  0  0  0  0  0  0
  1  2  1  0  0  0  0 
  1  5  2  0  0  0  0 
  2  3  2  0  0  0  0 
  3  4  1  0  0  0  0 
  3  6  1  0  0  0  0 
  4  5  1  0  0  0  0 
  4  9  2  0  0  0  0 
  6  7  2  0  0  0  0 
  6  8  1  0  0  0  0 
  9 10  1  0  0  0  0 
 10 11  1  0  0  0  0 
 11 12  1  0  0  0  0 
 11 13  1  0  0  0  0 
M  END
> <InChIKey>
OMJKFYKNWZZKTK-POHAHGRESA-N

> <PubChem_CID>
5351166

> <BOM_1A2>
<12,11;Cleavage;R1>
<12,H;Oxidation;R1>
<13,11;Cleavage;R2>
<13,H;Oxidation;R2>

> <BOM_2A6>


> <BOM_2B6>


> <BOM_2C8>


> <BOM_2C9>


> <BOM_2C19>


> <BOM_2D6>


> <BOM_2E1>
<12,11;Cleavage;R1>
<12,H;Oxidation;R1>
<13,11;Cleavage;R2>
<13,H;Oxidation;R2>

> <BOM_3A4>


> <References>
J. M. Reid, M. J. Kuffel, J. K. Miller, R. Rios, M. M. Ames, Clin. Cancer Res. 1999, 5, 2192-2197. PMID: 10473105

> <FLAG_COMMENTS>


$$$$
ddb
  CDK     05091811463D

 30 33  0  0  0  0  0  0  0  0999 V2000
    0.7390   -0.0180   -0.3640 C   0  0  0  0  0  0  0  0  0  0  0  0
    1.4610    0.8220   -1.2130 C   0  0  0  0  0  0  0  0  0  0  0  0
    2.8510    0.7830   -1.2100 C   0  0  0  0  0  0  0  0  0  0  0  0
    3.5250   -0.0920   -0.3590 C   0  0  0  0  0  0  0  0  0  0  0  0
    2.8210   -0.9290    0.4860 C   0  0  0  0  0  0  0  0  0  0  0  0
    1.4250   -0.8980    0.4980 C   0  0  0  0  0  0  0  0  0  0  0  0
   -0.7390    0.0180   -0.3640 C   0  0  0  0  0  0  0  0  0  0  0  0
   -1.4610   -0.8220   -1.2130 C   0  0  0  0  0  0  0  0  0  0  0  0
   -2.8510   -0.7830   -1.2100 C   0  0  0  0  0  0  0  0  0  0  0  0
   -3.5250    0.0920   -0.3590 C   0  0  0  0  0  0  0  0  0  0  0  0
   -2.8210    0.9290    0.4860 C   0  0  0  0  0  0  0  0  0  0  0  0
   -1.4250    0.8980    0.4980 C   0  0  0  0  0  0  0  0  0  0  0  0
    1.0510    1.7520   -2.1240 O   0  0  0  0  0  0  0  0  0  0  0  0
    2.2070    2.5700   -2.3830 C   0  0  0  0  0  0  0  0  0  0  0  0
    3.3140    1.6900   -2.1190 O   0  0  0  0  0  0  0  0  0  0  0  0
   -1.0510   -1.7520   -2.1240 O   0  0  0  0  0  0  0  0  0  0  0  0
   -2.2070   -2.5710   -2.3830 C   0  0  0  0  0  0  0  0  0  0  0  0
   -3.3150   -1.6900   -2.1190 O   0  0  0  0  0  0  0  0  0  0  0  0
    4.8850   -0.1230   -0.3620 O   0  0  0  0  0  0  0  0  0  0  0  0
    5.2770   -1.1040    0.6010 C   0  0  0  0  0  0  0  0  0  0  0  0
   -4.8850    0.1230   -0.3620 O   0  0  0  0  0  0  0  0  0  0  0  0
   -5.2770    1.1040    0.6000 C   0  0  0  0  0  0  0  0  0  0  0  0
    0.6730   -1.7830    1.4030 C   0  0  0  0  0  0  0  0  0  0  0  0
   -0.6730    1.7840    1.4020 C   0  0  0  0  0  0  0  0  0  0  0  0
   -0.5420   -1.7580    1.4070 O   0  0  0  0  0  0  0  0  0  0  0  0
    0.5420    1.7580    1.4070 O   0  0  0  0  0  0  0  0  0  0  0  0
   -1.3330    2.6230    2.2250 O   0  0  0  0  0  0  0  0  0  0  0  0
   -0.5920    3.4970    3.1170 C   0  0  0  0  0  0  0  0  0  0  0  0
    1.3330   -2.6230    2.2260 O   0  0  0  0  0  0  0  0  0  0  0  0
    0.5920   -3.4970    3.1180 C   0  0  0  0  0  0  0  0  0  0  0  0
  1  2  1  0  0  0  0 
  1  6  2  0  0  0  0 
  1  7  1  0  0  0  0 
  2  3  2  0  0  0  0 
  2 13  1  0  0  0  0 
  3  4  1  0  0  0  0 
  3 15  1  0  0  0  0 
  4  5  2  0  0  0  0 
  4 19  1  0  0  0  0 
  5  6  1  0  0  0  0 
  6 23  1  0  0  0  0 
  7  8  1  0  0  0  0 
  7 12  2  0  0  0  0 
  8  9  2  0  0  0  0 
  8 16  1  0  0  0  0 
  9 10  1  0  0  0  0 
  9 18  1  0  0  0  0 
 10 11  2  0  0  0  0 
 10 21  1  0  0  0  0 
 11 12  1  0  0  0  0 
 12 24  1  0  0  0  0 
 13 14  1  0  0  0  0 
 14 15  1  0  0  0  0 
 16 17  1  0  0  0  0 
 17 18  1  0  0  0  0 
 19 20  1  0  0  0  0 
 21 22  1  0  0  0  0 
 23 25  2  0  0  0  0 
 23 29  1  0  0  0  0 
 24 26  2  0  0  0  0 
 24 27  1  0  0  0  0 
 27 28  1  0  0  0  0 
 29 30  1  0  0  0  0 
M  END
> <InChIKey>
JMZOMFYRADAWOG-UHFFFAOYSA-N

> <PubChem_CID>
108213

> <BOM_1A2>
<22,21;Cleavage;R1>
<22,H;Oxidation;R1>
<20,19;Cleavage;R2>
<20,H;Oxidation;R2>

> <BOM_2A6>


> <BOM_2B6>


> <BOM_2C8>


> <BOM_2C9>
<17,18;Cleavage;R1>
<17,16;Cleavage;R1>
<17,H;Oxidation;R1>
<14,13;Cleavage;R2>
<14,15;Cleavage;R2>
<14,H;Oxidation;R2>

> <BOM_2C19>


> <BOM_2D6>


> <BOM_2E1>


> <BOM_3A4>
<17,18;Cleavage;R1>
<17,16;Cleavage;R1>
<17,H;Oxidation;R1>
<14,13;Cleavage;R2>
<14,15;Cleavage;R2>
<14,H;Oxidation;R2>

> <References>
Baek et al.,Drug Metab. Disp.,29,381,2001 PMID: 11259320

> <FLAG_COMMENTS>


$$$$
dehydropranidipine
  CDK     05091811463D

 33 35  0  0  0  0  0  0  0  0999 V2000
    0.1370    1.6790    0.0250 C   0  0  0  0  0  0  0  0  0  0  0  0
    0.5850    0.3310    0.4090 C   0  0  0  0  0  0  0  0  0  0  0  0
    1.0420    2.7590   -0.0610 C   0  0  0  0  0  0  0  0  0  0  0  0
   -1.2130    1.9540   -0.2720 C   0  0  0  0  0  0  0  0  0  0  0  0
    0.2500   -0.2090    1.6580 C   0  0  0  0  0  0  0  0  0  0  0  0
    1.3700   -0.4350   -0.4580 C   0  0  0  0  0  0  0  0  0  0  0  0
    0.5860    4.0180   -0.4470 C   0  0  0  0  0  0  0  0  0  0  0  0
    2.4630    2.5980    0.2540 C   0  0  0  0  0  0  0  0  0  0  0  0
   -1.5940    3.2480   -0.6240 C   0  0  0  0  0  0  0  0  0  0  0  0
   -2.2480    0.9180   -0.2160 C   0  0  0  0  0  0  0  0  0  0  0  0
    0.6800   -1.4810    2.0500 C   0  0  0  0  0  0  0  0  0  0  0  0
    1.8050   -1.7040   -0.0890 C   0  0  0  0  0  0  0  0  0  0  0  0
   -0.7140    4.2720   -0.7220 N   0  0  0  0  0  0  0  0  0  0  0  0
    1.5100    5.1860   -0.5590 C   0  0  0  0  0  0  0  0  0  0  0  0
    2.5710    2.2420    1.5530 O   0  0  0  0  0  0  0  0  0  0  0  0
    3.3660    2.7790   -0.5460 O   0  0  0  0  0  0  0  0  0  0  0  0
   -3.0140    3.5880   -0.9420 C   0  0  0  0  0  0  0  0  0  0  0  0
   -1.9810   -0.0160   -1.1590 O   0  0  0  0  0  0  0  0  0  0  0  0
   -3.2030    0.9600    0.5420 O   0  0  0  0  0  0  0  0  0  0  0  0
    1.4600   -2.2190    1.1570 C   0  0  0  0  0  0  0  0  0  0  0  0
    0.3420   -1.9970    3.3060 N   0  0  0  0  0  0  0  0  0  0  0  0
    3.9170    1.9240    1.8930 C   0  0  0  0  0  0  0  0  0  0  0  0
   -2.9700   -1.0400   -1.1640 C   0  0  0  0  0  0  0  0  0  0  0  0
   -0.4170   -1.3280    4.2430 O   0  0  0  0  0  0  0  0  0  0  0  0
    0.7290   -3.2390    3.7650 O   0  0  0  0  0  0  0  0  0  0  0  0
    3.8670    0.8710    2.9370 C   0  0  0  0  0  0  0  0  0  0  0  0
    4.4560   -0.3150    2.7880 C   0  0  0  0  0  0  0  0  0  0  0  0
    4.4030   -1.3700    3.7870 C   0  0  0  0  0  0  0  0  0  0  0  0
    5.0330   -2.5790    3.4920 C   0  0  0  0  0  0  0  0  0  0  0  0
    3.7430   -1.2260    5.0090 C   0  0  0  0  0  0  0  0  0  0  0  0
    5.0050   -3.6310    4.4050 C   0  0  0  0  0  0  0  0  0  0  0  0
    3.7130   -2.2750    5.9240 C   0  0  0  0  0  0  0  0  0  0  0  0
    4.3450   -3.4780    5.6220 C   0  0  0  0  0  0  0  0  0  0  0  0
  1  2  1  0  0  0  0 
  1  3  2  0  0  0  0 
  1  4  1  0  0  0  0 
  2  5  2  0  0  0  0 
  2  6  1  0  0  0  0 
  3  7  1  0  0  0  0 
  3  8  1  0  0  0  0 
  4  9  2  0  0  0  0 
  4 10  1  0  0  0  0 
  5 11  1  0  0  0  0 
  6 12  2  0  0  0  0 
  7 13  2  0  0  0  0 
  7 14  1  0  0  0  0 
  8 15  1  0  0  0  0 
  8 16  2  0  0  0  0 
  9 13  1  0  0  0  0 
  9 17  1  0  0  0  0 
 10 18  1  0  0  0  0 
 10 19  2  0  0  0  0 
 11 20  2  0  0  0  0 
 11 21  1  0  0  0  0 
 12 20  1  0  0  0  0 
 15 22  1  0  0  0  0 
 18 23  1  0  0  0  0 
 21 24  1  0  0  0  0 
 21 25  2  0  0  0  0 
 22 26  1  0  0  0  0 
 26 27  2  0  0  0  0 
 27 28  1  0  0  0  0 
 28 29  2  0  0  0  0 
 28 30  1  0  0  0  0 
 29 31  1  0  0  0  0 
 30 32  2  0  0  0  0 
 31 33  2  0  0  0  0 
 32 33  1  0  0  0  0 
M  CHG  1  21   1
M  CHG  1  24  -1
M  END
> <InChIKey>
UZYMZRZCYLNXQU-DHZHZOJOSA-N

> <PubChem_CID>
10003684

> <BOM_1A2>
<15,8;Cleavage;R1>

> <BOM_2A6>


> <BOM_2B6>


> <BOM_2C8>


> <BOM_2C9>


> <BOM_2C19>


> <BOM_2D6>
<15,8;Cleavage;R1>


> <BOM_2E1>


> <BOM_3A4>
<15,8;Cleavage;R1>


> <References>
Kudo et al.,Drug Metab. Disp.,27,303,1999 PMID: 9929520

> <FLAG_COMMENTS>
Used the supposed metabolic pathway in the reference.

$$$$
delta3_carene
  CDK     05091811463D

 10 11  0  0  0  0  0  0  0  0999 V2000
    0.1120    1.2960   -0.4000 C   0  0  0  0  0  0  0  0  0  0  0  0
    0.2050   -0.0380   -0.4530 C   0  0  0  0  0  0  0  0  0  0  0  0
    1.2980   -0.8210    0.1890 C   0  0  0  0  0  0  0  0  0  0  0  0
    2.3010   -0.0560    0.9880 C   0  0  0  0  0  0  0  0  0  0  0  0
    2.2040    1.4460    1.0530 C   0  0  0  0  0  0  0  0  0  0  0  0
    1.1120    2.1460    0.3120 C   0  0  0  0  0  0  0  0  0  0  0  0
   -1.0090    2.0060   -1.0650 C   0  0  0  0  0  0  0  0  0  0  0  0
    3.3640    0.7960    0.3350 C   0  0  0  0  0  0  0  0  0  0  0  0
    3.4410    0.8650   -1.1510 C   0  0  0  0  0  0  0  0  0  0  0  0
    4.6850    0.8530    1.0170 C   0  0  0  0  0  0  0  0  0  0  0  0
  1  2  2  0  0  0  0 
  1  6  1  0  0  0  0 
  1  7  1  0  0  0  0 
  2  3  1  0  0  0  0 
  3  4  1  0  0  0  0 
  4  5  1  0  0  0  0 
  4  8  1  0  0  0  0 
  5  6  1  0  0  0  0 
  5  8  1  0  0  0  0 
  8  9  1  0  0  0  0 
  8 10  1  0  0  0  0 
M  END
> <InChIKey>
BQOFWKZOCNGFEC-BDAKNGLRSA-N

> <PubChem_CID>
443156

> <BOM_1A2>
<1,2;EpOxidation;R1>

> <BOM_2A6>


> <BOM_2B6>
<7,H;Hydroxylation;R1>

> <BOM_2C8>


> <BOM_2C9>


> <BOM_2C19>
<7,H;Hydroxylation;R1>

> <BOM_2D6>
<7,H;Hydroxylation;R1>

> <BOM_2E1>


> <BOM_3A4>


> <References>
Duisken et al.,Curr. Drug. Metab.,6,593,2005

> <FLAG_COMMENTS>


$$$$
dexfenfluramine
  CDK     05091811463D

 16 16  0  0  0  0  0  0  0  0999 V2000
    8.5610    0.1550    0.5960 C   0  0  0  0  0  0  0  0  0  0  0  0
    9.1050    0.6400   -0.5540 F   0  0  0  0  0  0  0  0  0  0  0  0
    9.6020   -0.0310    1.4540 F   0  0  0  0  0  0  0  0  0  0  0  0
    7.8290    1.1770    1.1220 F   0  0  0  0  0  0  0  0  0  0  0  0
    5.6220   -2.1950    0.0650 C   0  0  0  0  0  0  0  0  0  0  0  0
    4.1320   -2.1730   -0.0340 C   0  0  0  0  0  0  0  0  0  0  0  0
    3.4500   -1.0520    0.7240 C   0  0  0  0  0  0  0  0  0  0  0  0
    3.4890   -1.3250    2.2150 C   0  0  0  0  0  0  0  0  0  0  0  0
    2.0710   -0.9750    0.2640 N   0  0  0  0  0  0  0  0  0  0  0  0
    1.4360    0.1920    0.8530 C   0  0  0  0  0  0  0  0  0  0  0  0
    0.0100    0.2500    0.3640 C   0  0  0  0  0  0  0  0  0  0  0  0
    6.2820   -3.4120   -0.1010 C   0  0  0  0  0  0  0  0  0  0  0  0
    6.3700   -1.0380    0.2910 C   0  0  0  0  0  0  0  0  0  0  0  0
    7.6720   -3.4750   -0.0330 C   0  0  0  0  0  0  0  0  0  0  0  0
    7.7630   -1.0900    0.3690 C   0  0  0  0  0  0  0  0  0  0  0  0
    8.4080   -2.3160    0.1990 C   0  0  0  0  0  0  0  0  0  0  0  0
  1  2  1  0  0  0  0 
  1  3  1  0  0  0  0 
  1  4  1  0  0  0  0 
  1 15  1  0  0  0  0 
  5  6  1  0  0  0  0 
  5 12  2  0  0  0  0 
  5 13  1  0  0  0  0 
  6  7  1  0  0  0  0 
  7  8  1  0  0  0  0 
  7  9  1  0  0  0  0 
  9 10  1  0  0  0  0 
 10 11  1  0  0  0  0 
 12 14  1  0  0  0  0 
 13 15  2  0  0  0  0 
 14 16  2  0  0  0  0 
 15 16  1  0  0  0  0 
M  END
> <InChIKey>
DBGIVFWFUFKIQN-VIFPVBQESA-N

> <PubChem_CID>
66265

> <BOM_1A2>
<10,9;Cleavage;R1>
<10,H;Oxidation;R1>

> <BOM_2A6>


> <BOM_2B6>


> <BOM_2C8>


> <BOM_2C9>


> <BOM_2C19>


> <BOM_2D6>
<10,9;Cleavage;R1>
<10,H;Oxidation;R1>

> <BOM_2E1>


> <BOM_3A4>


> <References>
Haritos et al.,Pharmaco.,8,423,1998

> <FLAG_COMMENTS>


$$$$
diMMAMC
  CDK     05091811463D

 17 18  0  0  0  0  0  0  0  0999 V2000
   -0.7080    0.5750   -0.0540 C   0  0  0  0  0  0  0  0  0  0  0  0
   -0.6790   -0.8170   -0.0290 C   0  0  0  0  0  0  0  0  0  0  0  0
    0.4810    1.3260   -0.1220 O   0  0  0  0  0  0  0  0  0  0  0  0
   -1.9040    1.2870   -0.0130 C   0  0  0  0  0  0  0  0  0  0  0  0
    0.6080   -1.5040   -0.0760 C   0  0  0  0  0  0  0  0  0  0  0  0
   -1.8920   -1.5020    0.0380 C   0  0  0  0  0  0  0  0  0  0  0  0
    1.7190    0.6970   -0.1670 C   0  0  0  0  0  0  0  0  0  0  0  0
   -3.1080    0.5910    0.0540 C   0  0  0  0  0  0  0  0  0  0  0  0
    1.7180   -0.7650   -0.1410 C   0  0  0  0  0  0  0  0  0  0  0  0
   -3.0990   -0.8040    0.0800 C   0  0  0  0  0  0  0  0  0  0  0  0
    2.7680    1.3290   -0.2230 O   0  0  0  0  0  0  0  0  0  0  0  0
    0.5920   -2.9990   -0.0500 C   0  0  0  0  0  0  0  0  0  0  0  0
    1.8740   -3.6780   -0.0350 N   0  0  0  0  0  0  0  0  0  0  0  0
   -4.2410    1.3550    0.0910 O   0  0  0  0  0  0  0  0  0  0  0  0
   -5.4100    0.5470    0.1520 C   0  0  0  0  0  0  0  0  0  0  0  0
    1.6240   -5.0540   -0.4220 C   0  0  0  0  0  0  0  0  0  0  0  0
    2.3500   -3.7160    1.3380 C   0  0  0  0  0  0  0  0  0  0  0  0
  1  2  2  0  0  0  0 
  1  3  1  0  0  0  0 
  1  4  1  0  0  0  0 
  2  5  1  0  0  0  0 
  2  6  1  0  0  0  0 
  3  7  1  0  0  0  0 
  4  8  2  0  0  0  0 
  5  9  2  0  0  0  0 
  5 12  1  0  0  0  0 
  6 10  2  0  0  0  0 
  7  9  1  0  0  0  0 
  7 11  2  0  0  0  0 
  8 10  1  0  0  0  0 
  8 14  1  0  0  0  0 
 12 13  1  0  0  0  0 
 13 16  1  0  0  0  0 
 13 17  1  0  0  0  0 
 14 15  1  0  0  0  0 
M  END
> <InChIKey>
LXMHUJTYIQLCAN-UHFFFAOYSA-N

> <PubChem_CID>
8931830

> <BOM_1A2>
<15,14;Cleavage;R1>
<15,H;Oxidation;R1>
<17,13;Cleavage;R2>
<17,H;Oxidation;R2>
<16,13;Cleavage;R3>
<16,H;Oxidation;R3>

> <BOM_2A6>


> <BOM_2B6>


> <BOM_2C8>


> <BOM_2C9>


> <BOM_2C19>
<15,14;Cleavage;R1>
<15,H;Oxidation;R1>

> <BOM_2D6>
<15,14;Cleavage;R1>
<15,H;Oxidation;R1>

> <BOM_2E1>


> <BOM_3A4>


> <References>
J. Venhorst, R. C. A. Onderwater, J. H. N. Meerman, J. N. M. Commandeur, N. P. E. Vermeulen, Drug Metab. Dispos. 2000, 28, 1524-1532. PMID: 11095593

> <FLAG_COMMENTS>


$$$$
diazinon
  CDK     05091811473D

 19 19  0  0  0  0  0  0  0  0999 V2000
    0.1120    1.8800    0.2270 P   0  0  0  0  0  0  0  0  0  0  0  0
   -0.6470    0.6190    0.8930 O   0  0  0  0  0  0  0  0  0  0  0  0
    1.4640    1.2210   -0.3820 O   0  0  0  0  0  0  0  0  0  0  0  0
   -0.7740    2.1030   -1.1160 O   0  0  0  0  0  0  0  0  0  0  0  0
    0.3540    3.4620    1.3280 S   0  0  0  0  0  0  0  0  0  0  0  0
   -0.1590   -0.0970    1.9520 C   0  0  0  0  0  0  0  0  0  0  0  0
    1.3080    0.0920   -1.2270 C   0  0  0  0  0  0  0  0  0  0  0  0
   -0.2940    3.0640   -2.0410 C   0  0  0  0  0  0  0  0  0  0  0  0
   -0.9650   -1.0970    2.3550 N   0  0  0  0  0  0  0  0  0  0  0  0
    1.0590    0.1820    2.5310 C   0  0  0  0  0  0  0  0  0  0  0  0
    2.6810   -0.3870   -1.6240 C   0  0  0  0  0  0  0  0  0  0  0  0
   -1.2370    3.0950   -3.2160 C   0  0  0  0  0  0  0  0  0  0  0  0
   -0.5240   -1.8370    3.3900 C   0  0  0  0  0  0  0  0  0  0  0  0
   -1.3790   -2.9580    3.8840 C   0  0  0  0  0  0  0  0  0  0  0  0
   -2.7070   -2.4430    4.3850 C   0  0  0  0  0  0  0  0  0  0  0  0
   -1.5890   -3.9920    2.8050 C   0  0  0  0  0  0  0  0  0  0  0  0
    1.4160   -0.6350    3.5800 C   0  0  0  0  0  0  0  0  0  0  0  0
    2.7160   -0.4040    4.2710 C   0  0  0  0  0  0  0  0  0  0  0  0
    0.6460   -1.6480    4.0270 N   0  0  0  0  0  0  0  0  0  0  0  0
  1  2  1  0  0  0  0 
  1  3  1  0  0  0  0 
  1  4  1  0  0  0  0 
  1  5  2  0  0  0  0 
  2  6  1  0  0  0  0 
  3  7  1  0  0  0  0 
  4  8  1  0  0  0  0 
  6  9  2  0  0  0  0 
  6 10  1  0  0  0  0 
  7 11  1  0  0  0  0 
  8 12  1  0  0  0  0 
  9 13  1  0  0  0  0 
 10 17  2  0  0  0  0 
 13 14  1  0  0  0  0 
 13 19  2  0  0  0  0 
 14 15  1  0  0  0  0 
 14 16  1  0  0  0  0 
 17 18  1  0  0  0  0 
 17 19  1  0  0  0  0 
M  END
> <InChIKey>
FHIVAFMUCKRCQO-UHFFFAOYSA-N

> <PubChem_CID>
3017

> <BOM_1A2>
<1,5;Desulphuration;R1>
<1,2;Cleavage;R2>

> <BOM_2A6>


> <BOM_2B6>
<1,5;Desulphuration;R1>
<1,2;Cleavage;R2>

> <BOM_2C8>
<1,5;Desulphuration;R1>
<1,2;Cleavage;R2>

> <BOM_2C9>


> <BOM_2C19>
<1,5;Desulphuration;R1>
<1,2;Cleavage;R2>

> <BOM_2D6>
<1,5;Desulphuration;R1>
<1,2;Cleavage;R2>

> <BOM_2E1>


> <BOM_3A4>
<1,5;Desulphuration;R1>
<1,2;Cleavage;R2>

> <References>
Mutch et al.,Toxicology,224,22,2006 PMID: 16757081 

> <FLAG_COMMENTS>


$$$$
dibenzo_a_h_anthracene
  CDK     05091811473D

 22 26  0  0  0  0  0  0  0  0999 V2000
    2.4280    1.4740    0.0070 C   0  0  0  0  0  0  0  0  0  0  0  0
    3.6500    0.7620    0.0140 C   0  0  0  0  0  0  0  0  0  0  0  0
    3.6510   -0.6300    0.0190 C   0  0  0  0  0  0  0  0  0  0  0  0
    2.4520   -1.3350    0.0180 C   0  0  0  0  0  0  0  0  0  0  0  0
    1.2360   -0.6560    0.0110 C   0  0  0  0  0  0  0  0  0  0  0  0
    0.0470   -1.3850    0.0100 C   0  0  0  0  0  0  0  0  0  0  0  0
   -1.2070   -0.7540    0.0030 C   0  0  0  0  0  0  0  0  0  0  0  0
   -2.4280   -1.4730    0.0020 C   0  0  0  0  0  0  0  0  0  0  0  0
   -3.6500   -0.7610   -0.0050 C   0  0  0  0  0  0  0  0  0  0  0  0
   -3.6510    0.6310   -0.0100 C   0  0  0  0  0  0  0  0  0  0  0  0
   -2.4520    1.3350   -0.0090 C   0  0  0  0  0  0  0  0  0  0  0  0
   -1.2370    0.6570   -0.0020 C   0  0  0  0  0  0  0  0  0  0  0  0
   -0.0470    1.3850   -0.0010 C   0  0  0  0  0  0  0  0  0  0  0  0
    1.2070    0.7550    0.0060 C   0  0  0  0  0  0  0  0  0  0  0  0
    4.8650    1.4450    0.0160 C   0  0  0  0  0  0  0  0  0  0  0  0
    4.8930    2.8370    0.0110 C   0  0  0  0  0  0  0  0  0  0  0  0
    3.7020    3.5540    0.0040 C   0  0  0  0  0  0  0  0  0  0  0  0
    2.4850    2.8770    0.0030 C   0  0  0  0  0  0  0  0  0  0  0  0
   -4.8650   -1.4450   -0.0060 C   0  0  0  0  0  0  0  0  0  0  0  0
   -4.8930   -2.8370   -0.0010 C   0  0  0  0  0  0  0  0  0  0  0  0
   -3.7020   -3.5540    0.0050 C   0  0  0  0  0  0  0  0  0  0  0  0
   -2.4850   -2.8770    0.0070 C   0  0  0  0  0  0  0  0  0  0  0  0
  1  2  1  0  0  0  0 
  1 14  1  0  0  0  0 
  1 18  2  0  0  0  0 
  2  3  1  0  0  0  0 
  2 15  2  0  0  0  0 
  3  4  2  0  0  0  0 
  4  5  1  0  0  0  0 
  5  6  1  0  0  0  0 
  5 14  2  0  0  0  0 
  6  7  2  0  0  0  0 
  7  8  1  0  0  0  0 
  7 12  1  0  0  0  0 
  8  9  1  0  0  0  0 
  8 22  2  0  0  0  0 
  9 10  1  0  0  0  0 
  9 19  2  0  0  0  0 
 10 11  2  0  0  0  0 
 11 12  1  0  0  0  0 
 12 13  2  0  0  0  0 
 13 14  1  0  0  0  0 
 15 16  1  0  0  0  0 
 16 17  2  0  0  0  0 
 17 18  1  0  0  0  0 
 19 20  1  0  0  0  0 
 20 21  2  0  0  0  0 
 21 22  1  0  0  0  0 
M  END
> <InChIKey>
LHRCREOYAASXPZ-UHFFFAOYSA-N

> <PubChem_CID>
5889

> <BOM_1A2>
<17,18;Epoxidation;R1>
<21,22;Epoxidation;R2>
<15,16;Epoxidation;R3>
<19,20;Epoxidation;R4>


> <BOM_2A6>


> <BOM_2B6>
<17,18;Epoxidation;R1>
<21,22;Epoxidation;R2>
<15,16;Epoxidation;R3>
<19,20;Epoxidation;R4>
<3,4;Epoxidation;R5>
<10,11;Epoxidation;R6>

> <BOM_2C8>
<17,18;Epoxidation;R1>
<21,22;Epoxidation;R2>
<15,16;Epoxidation;R3>
<19,20;Epoxidation;R4>
<3,4;Epoxidation;R5>
<10,11;Epoxidation;R6>

> <BOM_2C9>
<17,18;Epoxidation;R1>
<21,22;Epoxidation;R2>
<15,16;Epoxidation;R3>
<19,20;Epoxidation;R4>
<3,4;Epoxidation;R5>
<10,11;Epoxidation;R6>

> <BOM_2C19>


> <BOM_2D6>


> <BOM_2E1>
<17,18;Epoxidation;R1>
<21,22;Epoxidation;R2>
<15,16;Epoxidation;R3>
<19,20;Epoxidation;R4>
<3,4;Epoxidation;R5>
<10,11;Epoxidation;R6>


> <BOM_3A4>
<17,18;Epoxidation;R1>
<21,22;Epoxidation;R2>
<15,16;Epoxidation;R3>
<19,20;Epoxidation;R4>
<3,4;Epoxidation;R5>
<10,11;Epoxidation;R6>


> <References>
Shou, M.G.; Krausz, K.W.; Gonzalez, F.J.; Gelboin, H.V. Metabolic Activation of the Potent Carcinogen Dibenzo[a,h]Anthracene by cDNA-Expresed Human Cytochromes P450. Arch. Biochem. Biophys. 1996, 328, 201-207. PMID: 8638931 

> <FLAG_COMMENTS>


$$$$
dibenzo_a_l_pyrene
  CDK     05091811473D

 24 29  0  0  0  0  0  0  0  0999 V2000
   -1.8990   -1.1580    0.0010 C   0  0  0  0  0  0  0  0  0  0  0  0
   -1.8310   -2.5710    0.0000 C   0  0  0  0  0  0  0  0  0  0  0  0
   -0.6090   -3.2180    0.0000 C   0  0  0  0  0  0  0  0  0  0  0  0
    0.5680   -2.4910    0.0000 C   0  0  0  0  0  0  0  0  0  0  0  0
    1.7680   -3.1940    0.0000 C   0  0  0  0  0  0  0  0  0  0  0  0
    2.9800   -2.5170    0.0000 C   0  0  0  0  0  0  0  0  0  0  0  0
    2.9990   -1.1290    0.0000 C   0  0  0  0  0  0  0  0  0  0  0  0
    4.2260   -0.4740    0.0000 C   0  0  0  0  0  0  0  0  0  0  0  0
    4.2750    0.9130    0.0000 C   0  0  0  0  0  0  0  0  0  0  0  0
    3.0900    1.6400    0.0000 C   0  0  0  0  0  0  0  0  0  0  0  0
    1.8300    1.0130    0.0000 C   0  0  0  0  0  0  0  0  0  0  0  0
    0.6280    1.7450    0.0000 C   0  0  0  0  0  0  0  0  0  0  0  0
   -0.6200    1.0720    0.0000 C   0  0  0  0  0  0  0  0  0  0  0  0
   -0.6880   -0.3670    0.0000 C   0  0  0  0  0  0  0  0  0  0  0  0
    0.5450   -1.0750    0.0000 C   0  0  0  0  0  0  0  0  0  0  0  0
    1.7860   -0.3940    0.0000 C   0  0  0  0  0  0  0  0  0  0  0  0
   -2.9830   -3.3580    0.0010 C   0  0  0  0  0  0  0  0  0  0  0  0
   -4.2430   -2.7730    0.0010 C   0  0  0  0  0  0  0  0  0  0  0  0
   -4.3520   -1.3910    0.0010 C   0  0  0  0  0  0  0  0  0  0  0  0
   -3.1960   -0.6100    0.0010 C   0  0  0  0  0  0  0  0  0  0  0  0
   -1.7710    1.8830    0.0000 C   0  0  0  0  0  0  0  0  0  0  0  0
   -1.7320    3.2750    0.0000 C   0  0  0  0  0  0  0  0  0  0  0  0
   -0.5070    3.9150    0.0000 C   0  0  0  0  0  0  0  0  0  0  0  0
    0.6540    3.1520    0.0000 C   0  0  0  0  0  0  0  0  0  0  0  0
  1  2  1  0  0  0  0 
  1 14  1  0  0  0  0 
  1 20  2  0  0  0  0 
  2  3  1  0  0  0  0 
  2 17  2  0  0  0  0 
  3  4  2  0  0  0  0 
  4  5  1  0  0  0  0 
  4 15  1  0  0  0  0 
  5  6  2  0  0  0  0 
  6  7  1  0  0  0  0 
  7  8  1  0  0  0  0 
  7 16  2  0  0  0  0 
  8  9  2  0  0  0  0 
  9 10  1  0  0  0  0 
 10 11  2  0  0  0  0 
 11 12  1  0  0  0  0 
 11 16  1  0  0  0  0 
 12 13  1  0  0  0  0 
 12 24  2  0  0  0  0 
 13 14  1  0  0  0  0 
 13 21  2  0  0  0  0 
 14 15  2  0  0  0  0 
 15 16  1  0  0  0  0 
 17 18  1  0  0  0  0 
 18 19  2  0  0  0  0 
 19 20  1  0  0  0  0 
 21 22  1  0  0  0  0 
 22 23  2  0  0  0  0 
 23 24  1  0  0  0  0 
M  END
> <InChIKey>
JNTHRSHGARDABO-UHFFFAOYSA-N

> <PubChem_CID>
9119

> <BOM_1A2>
<5,6;EpOxidation;R1>
<8,H;Hydroxylation;R2>
<17,18;EpOxidation;R3>
<19,20;EpOxidation;R4>

> <BOM_2A6>
<8,H;Hydroxylation;R1>
<17,18;EpOxidation;R2>

> <BOM_2B6>
<5,6;EpOxidation;R1>
<8,H;Hydroxylation;R2>
<17,18;EpOxidation;R3>
<19,20;EpOxidation;R4>

> <BOM_2C8>
<5,6;EpOxidation;R1>
<8,H;Hydroxylation;R2>
<17,18;EpOxidation;R3>

> <BOM_2C9>
<5,6;EpOxidation;R1>
<8,H;Hydroxylation;R2>
<17,18;EpOxidation;R3>
<19,20;EpOxidation;R4>

> <BOM_2C19>


> <BOM_2D6>
<5,6;EpOxidation;R1>
<8,H;Hydroxylation;R2>
<17,18;EpOxidation;R3>

> <BOM_2E1>
<5,6;EpOxidation;R1>
<8,H;Hydroxylation;R2>
<17,18;EpOxidation;R3>

> <BOM_3A4>
<5,6;EpOxidation;R1>
<8,H;Hydroxylation;R2>
<17,18;EpOxidation;R3>
<19,20;EpOxidation;R4>

> <References>
Shou, M.; Krausz, K.W.; Gonzalez, F.J.; Gelboin, H.V. Metabolic Activation of the Potent Carcinogen Dibenzo[a,l ]pyrene by Human Recombinant Cytochromes P450, Lung and Liver Microsomes. Carcinogenesis 1996, 17, 2429???2433. PMID: 8968059

> <FLAG_COMMENTS>
Updated BoMs. Followed Xenosite.

$$$$
diphenhydramine
  CDK     05091811473D

 19 20  0  0  0  0  0  0  0  0999 V2000
    1.3570    0.6030   -0.4090 C   0  0  0  0  0  0  0  0  0  0  0  0
    2.6490    0.9250    0.2720 C   0  0  0  0  0  0  0  0  0  0  0  0
    3.6430    1.6800   -0.5550 C   0  0  0  0  0  0  0  0  0  0  0  0
    3.2240   -0.2260    0.8720 O   0  0  0  0  0  0  0  0  0  0  0  0
    3.4890    0.0400    2.2460 C   0  0  0  0  0  0  0  0  0  0  0  0
    2.2200    0.2240    3.0680 C   0  0  0  0  0  0  0  0  0  0  0  0
    1.5810   -1.0160    3.4760 N   0  0  0  0  0  0  0  0  0  0  0  0
    1.1160   -1.7400    2.3060 C   0  0  0  0  0  0  0  0  0  0  0  0
    0.4010   -0.6540    4.2410 C   0  0  0  0  0  0  0  0  0  0  0  0
    0.2150    1.3290   -0.0630 C   0  0  0  0  0  0  0  0  0  0  0  0
   -1.0060    1.0520   -0.6730 C   0  0  0  0  0  0  0  0  0  0  0  0
   -1.0940    0.0480   -1.6320 C   0  0  0  0  0  0  0  0  0  0  0  0
    0.0400   -0.6810   -1.9830 C   0  0  0  0  0  0  0  0  0  0  0  0
    1.2610   -0.4050   -1.3730 C   0  0  0  0  0  0  0  0  0  0  0  0
    4.3960    1.0590   -1.5540 C   0  0  0  0  0  0  0  0  0  0  0  0
    5.3110    1.7920   -2.3060 C   0  0  0  0  0  0  0  0  0  0  0  0
    5.4780    3.1530   -2.0630 C   0  0  0  0  0  0  0  0  0  0  0  0
    4.7310    3.7800   -1.0690 C   0  0  0  0  0  0  0  0  0  0  0  0
    3.8160    3.0450   -0.3180 C   0  0  0  0  0  0  0  0  0  0  0  0
  1  2  1  0  0  0  0 
  1 10  1  0  0  0  0 
  1 14  2  0  0  0  0 
  2  3  1  0  0  0  0 
  2  4  1  0  0  0  0 
  3 15  1  0  0  0  0 
  3 19  2  0  0  0  0 
  4  5  1  0  0  0  0 
  5  6  1  0  0  0  0 
  6  7  1  0  0  0  0 
  7  8  1  0  0  0  0 
  7  9  1  0  0  0  0 
 10 11  2  0  0  0  0 
 11 12  1  0  0  0  0 
 12 13  2  0  0  0  0 
 13 14  1  0  0  0  0 
 15 16  2  0  0  0  0 
 16 17  1  0  0  0  0 
 17 18  2  0  0  0  0 
 18 19  1  0  0  0  0 
M  END
> <InChIKey>
ZZVUWRFHKOJYTH-UHFFFAOYSA-N

> <PubChem_CID>
3100

> <BOM_1A2>
<8,7;Cleavage;R1>
<8,H;Oxidation;R1>
<9,7;Cleavage;R2>
<9,H;Oxidation;R2>

> <BOM_2A6>


> <BOM_2B6>
<8,7;Cleavage;R1>
<8,H;Oxidation;R1>
<9,7;Cleavage;R2>
<9,H;Oxidation;R2>

> <BOM_2C8>


> <BOM_2C9>
<8,7;Cleavage;R1>
<8,H;Oxidation;R1>
<9,7;Cleavage;R2>
<9,H;Oxidation;R2>

> <BOM_2C19>
<8,7;Cleavage;R1>
<8,H;Oxidation;R1>
<9,7;Cleavage;R2>
<9,H;Oxidation;R2>

> <BOM_2D6>
<8,7;Cleavage;R1>
<8,H;Oxidation;R1>
<9,7;Cleavage;R2>
<9,H;Oxidation;R2>

> <BOM_2E1>


> <BOM_3A4>
<8,7;Cleavage;R1>
<8,H;Oxidation;R1>
<9,7;Cleavage;R2>
<9,H;Oxidation;R2>

> <References>
Tomoko Akutsu, Kaoru Kobayashi, Koichi Sakurada, Hiroshi Ikegaya, Tomomi Furihata, and Kan Chiba, Identification of Human Cytochrome P450 Isozymes Involved in Diphenhydramine N-Demethylation, DRUG METABOLISM AND DISPOSITION, 35:72???78, 2007 PMID: 17020955 

> <FLAG_COMMENTS>


$$$$
diuron
  CDK     05091811473D

 14 14  0  0  0  0  0  0  0  0999 V2000
    0.8090   -2.6710   -0.0070 Cl  0  0  0  0  0  0  0  0  0  0  0  0
    3.4870   -4.5490    0.0090 Cl  0  0  0  0  0  0  0  0  0  0  0  0
    6.1380    1.7270    0.0000 O   0  0  0  0  0  0  0  0  0  0  0  0
    4.6970    3.5060   -0.0110 N   0  0  0  0  0  0  0  0  0  0  0  0
    3.8440    1.3530   -0.0080 N   0  0  0  0  0  0  0  0  0  0  0  0
    3.7950   -0.0450   -0.0040 C   0  0  0  0  0  0  0  0  0  0  0  0
    4.9820    2.1470   -0.0060 C   0  0  0  0  0  0  0  0  0  0  0  0
    2.5340   -0.6380   -0.0070 C   0  0  0  0  0  0  0  0  0  0  0  0
    4.9330   -0.8470    0.0030 C   0  0  0  0  0  0  0  0  0  0  0  0
    3.3570    4.0370   -0.0180 C   0  0  0  0  0  0  0  0  0  0  0  0
    5.7780    4.4530   -0.0100 C   0  0  0  0  0  0  0  0  0  0  0  0
    2.4070   -2.0260   -0.0030 C   0  0  0  0  0  0  0  0  0  0  0  0
    4.8110   -2.2340    0.0070 C   0  0  0  0  0  0  0  0  0  0  0  0
    3.5500   -2.8280    0.0040 C   0  0  0  0  0  0  0  0  0  0  0  0
  1 12  1  0  0  0  0 
  2 14  1  0  0  0  0 
  3  7  2  0  0  0  0 
  4  7  1  0  0  0  0 
  4 10  1  0  0  0  0 
  4 11  1  0  0  0  0 
  5  6  1  0  0  0  0 
  5  7  1  0  0  0  0 
  6  8  2  0  0  0  0 
  6  9  1  0  0  0  0 
  8 12  1  0  0  0  0 
  9 13  2  0  0  0  0 
 12 14  2  0  0  0  0 
 13 14  1  0  0  0  0 
M  END
> <InChIKey>
XMTQQYYKAHVGBJ-UHFFFAOYSA-N

> <PubChem_CID>
3120

> <BOM_1A2>
<11,4;Cleavage;R1>
<11,H;Oxidation;R1>
<10,4;Cleavage;R2>
<10,H;Oxidation;R2>

> <BOM_2A6>
<11,4;Cleavage;R1>
<11,H;Oxidation;R1>
<10,4;Cleavage;R2>
<10,H;Oxidation;R2>

> <BOM_2B6>
<11,4;Cleavage;R1>
<11,H;Oxidation;R1>
<10,4;Cleavage;R2>
<10,H;Oxidation;R2>

> <BOM_2C8>
<11,4;Cleavage;R1>
<11,H;Oxidation;R1>
<10,4;Cleavage;R2>
<10,H;Oxidation;R2>

> <BOM_2C9>
<11,4;Cleavage;R1>
<11,H;Oxidation;R1>
<10,4;Cleavage;R2>
<10,H;Oxidation;R2>

> <BOM_2C19>
<11,4;Cleavage;R1>
<11,H;Oxidation;R1>
<10,4;Cleavage;R2>
<10,H;Oxidation;R2>

> <BOM_2D6>
<11,4;Cleavage;R1>
<11,H;Oxidation;R1>
<10,4;Cleavage;R2>
<10,H;Oxidation;R2>

> <BOM_2E1>
<11,4;Cleavage;R1>
<11,H;Oxidation;R1>
<10,4;Cleavage;R2>
<10,H;Oxidation;R2>

> <BOM_3A4>
<11,4;Cleavage;R1>
<11,H;Oxidation;R1>
<10,4;Cleavage;R2>
<10,H;Oxidation;R2>

> <References>
Abass et al.,Drug Metab. Disp.,35,1634,2007 PMID: 17576805

> <FLAG_COMMENTS>


$$$$
domperidone
  CDK     05091811473D

 30 34  0  0  0  0  0  0  0  0999 V2000
   -0.1950    1.4340   -0.2610 N   0  0  0  0  0  0  0  0  0  0  0  0
   -0.0700    0.0850    0.0710 C   0  0  0  0  0  0  0  0  0  0  0  0
    0.8550    2.3930   -0.0550 C   0  0  0  0  0  0  0  0  0  0  0  0
   -1.4820    1.6600   -0.8050 C   0  0  0  0  0  0  0  0  0  0  0  0
   -1.2660   -0.5470   -0.2570 C   0  0  0  0  0  0  0  0  0  0  0  0
    0.9910   -0.5980    0.6250 C   0  0  0  0  0  0  0  0  0  0  0  0
    1.3220    3.0320   -1.3410 C   0  0  0  0  0  0  0  0  0  0  0  0
    0.4990    3.4390    0.9760 C   0  0  0  0  0  0  0  0  0  0  0  0
   -2.1530    0.3960   -0.7970 N   0  0  0  0  0  0  0  0  0  0  0  0
   -1.9400    2.7190   -1.2070 O   0  0  0  0  0  0  0  0  0  0  0  0
   -1.4720   -1.8920   -0.0520 C   0  0  0  0  0  0  0  0  0  0  0  0
    0.8090   -1.9660    0.8430 C   0  0  0  0  0  0  0  0  0  0  0  0
    2.4280    4.0300   -1.0690 C   0  0  0  0  0  0  0  0  0  0  0  0
    1.6400    4.4190    1.1580 C   0  0  0  0  0  0  0  0  0  0  0  0
   -0.4050   -2.5960    0.5080 C   0  0  0  0  0  0  0  0  0  0  0  0
    2.0530    5.0410   -0.0920 N   0  0  0  0  0  0  0  0  0  0  0  0
   -0.5730   -4.2810    0.7980 Cl  0  0  0  0  0  0  0  0  0  0  0  0
    3.2350    5.8540    0.1420 C   0  0  0  0  0  0  0  0  0  0  0  0
    2.9740    7.0210    1.0690 C   0  0  0  0  0  0  0  0  0  0  0  0
    4.2710    7.7710    1.2760 C   0  0  0  0  0  0  0  0  0  0  0  0
    4.1230    8.8710    2.1850 N   0  0  0  0  0  0  0  0  0  0  0  0
    4.7490    8.9400    3.4270 C   0  0  0  0  0  0  0  0  0  0  0  0
    3.3340   10.0270    1.9950 C   0  0  0  0  0  0  0  0  0  0  0  0
    4.3610   10.1310    4.0320 C   0  0  0  0  0  0  0  0  0  0  0  0
    5.6050    8.0520    4.0420 C   0  0  0  0  0  0  0  0  0  0  0  0
    3.4900   10.8220    3.1750 N   0  0  0  0  0  0  0  0  0  0  0  0
    2.6590   10.3080    1.0160 O   0  0  0  0  0  0  0  0  0  0  0  0
    4.8050   10.5040    5.2810 C   0  0  0  0  0  0  0  0  0  0  0  0
    6.0690    8.4110    5.3100 C   0  0  0  0  0  0  0  0  0  0  0  0
    5.6750    9.6180    5.9200 C   0  0  0  0  0  0  0  0  0  0  0  0
  1  2  1  0  0  0  0 
  1  3  1  0  0  0  0 
  1  4  1  0  0  0  0 
  2  5  2  0  0  0  0 
  2  6  1  0  0  0  0 
  3  7  1  0  0  0  0 
  3  8  1  0  0  0  0 
  4  9  1  0  0  0  0 
  4 10  2  0  0  0  0 
  5  9  1  0  0  0  0 
  5 11  1  0  0  0  0 
  6 12  2  0  0  0  0 
  7 13  1  0  0  0  0 
  8 14  1  0  0  0  0 
 11 15  2  0  0  0  0 
 12 15  1  0  0  0  0 
 13 16  1  0  0  0  0 
 14 16  1  0  0  0  0 
 15 17  1  0  0  0  0 
 16 18  1  0  0  0  0 
 18 19  1  0  0  0  0 
 19 20  1  0  0  0  0 
 20 21  1  0  0  0  0 
 21 22  1  0  0  0  0 
 21 23  1  0  0  0  0 
 22 24  2  0  0  0  0 
 22 25  1  0  0  0  0 
 23 26  1  0  0  0  0 
 23 27  2  0  0  0  0 
 24 26  1  0  0  0  0 
 24 28  1  0  0  0  0 
 25 29  2  0  0  0  0 
 28 30  2  0  0  0  0 
 29 30  1  0  0  0  0 
M  END
> <InChIKey>
FGXWKSZFVQUSTL-UHFFFAOYSA-N

> <PubChem_CID>
3151

> <BOM_1A2>
<30,H;Hydroxylation;R1>

> <BOM_2A6>


> <BOM_2B6>
<30,H;Hydroxylation;R1>

> <BOM_2C8>
<30,H;Hydroxylation;R1>

> <BOM_2C9>


> <BOM_2C19>


> <BOM_2D6>
<30,H;Hydroxylation;R1>

> <BOM_2E1>


> <BOM_3A4>
<30,H;Hydroxylation;R1>
<18,16;Cleavage;R2>
<18,H;Oxidation;R2>

> <References>
Ward et al.,Br. J. Clin. Pharm.,58,277,2004 PMID: 15327587

> <FLAG_COMMENTS>


$$$$
doxepin
  CDK     05091811473D

 21 23  0  0  0  0  0  0  0  0999 V2000
    0.1050    1.5550    0.0170 C   0  0  0  0  0  0  0  0  0  0  0  0
   -0.0160    0.0620    0.0130 C   0  0  0  0  0  0  0  0  0  0  0  0
    1.3570    2.3360    0.2120 C   0  0  0  0  0  0  0  0  0  0  0  0
   -1.0690    2.2060   -0.0890 C   0  0  0  0  0  0  0  0  0  0  0  0
    1.0390   -0.7910    0.3790 C   0  0  0  0  0  0  0  0  0  0  0  0
   -1.2270   -0.5390   -0.3710 C   0  0  0  0  0  0  0  0  0  0  0  0
    2.3820    1.9120    1.0710 C   0  0  0  0  0  0  0  0  0  0  0  0
    1.5600    3.5380   -0.4790 C   0  0  0  0  0  0  0  0  0  0  0  0
   -1.3810    3.6550   -0.0650 C   0  0  0  0  0  0  0  0  0  0  0  0
    2.3920   -0.2940    0.7730 C   0  0  0  0  0  0  0  0  0  0  0  0
    0.8680   -2.1810    0.3570 C   0  0  0  0  0  0  0  0  0  0  0  0
   -1.3970   -1.9220   -0.3910 C   0  0  0  0  0  0  0  0  0  0  0  0
    2.3020    0.7290    1.7600 O   0  0  0  0  0  0  0  0  0  0  0  0
    3.5260    2.6850    1.2840 C   0  0  0  0  0  0  0  0  0  0  0  0
    2.7080    4.3080   -0.2910 C   0  0  0  0  0  0  0  0  0  0  0  0
   -2.0740    4.0530   -1.3510 C   0  0  0  0  0  0  0  0  0  0  0  0
   -0.3440   -2.7460   -0.0230 C   0  0  0  0  0  0  0  0  0  0  0  0
    3.6880    3.8840    0.5990 C   0  0  0  0  0  0  0  0  0  0  0  0
   -2.3970    5.4710   -1.3660 N   0  0  0  0  0  0  0  0  0  0  0  0
   -2.9570    5.7620   -2.6730 C   0  0  0  0  0  0  0  0  0  0  0  0
   -3.4500    5.7220   -0.3950 C   0  0  0  0  0  0  0  0  0  0  0  0
  1  2  1  0  0  0  0 
  1  3  1  0  0  0  0 
  1  4  2  0  0  0  0 
  2  5  2  0  0  0  0 
  2  6  1  0  0  0  0 
  3  7  2  0  0  0  0 
  3  8  1  0  0  0  0 
  4  9  1  0  0  0  0 
  5 10  1  0  0  0  0 
  5 11  1  0  0  0  0 
  6 12  2  0  0  0  0 
  7 13  1  0  0  0  0 
  7 14  1  0  0  0  0 
  8 15  2  0  0  0  0 
  9 16  1  0  0  0  0 
 10 13  1  0  0  0  0 
 11 17  2  0  0  0  0 
 12 17  1  0  0  0  0 
 14 18  2  0  0  0  0 
 15 18  1  0  0  0  0 
 16 19  1  0  0  0  0 
 19 20  1  0  0  0  0 
 19 21  1  0  0  0  0 
M  END
> <InChIKey>
ODQWQRRAPPTVAG-BOPFTXTBSA-N

> <PubChem_CID>
667468

> <BOM_1A2>
<21,19;Cleavage;R1>
<21,H;Oxidation;R1>
<20,19;Cleavage;R2>
<20,H;Oxidation;R2>

> <BOM_2A6>


> <BOM_2B6>


> <BOM_2C8>


> <BOM_2C9>
<21,19;Cleavage;R1>
<21,H;Oxidation;R1>
<20,19;Cleavage;R2>
<20,H;Oxidation;R2>

> <BOM_2C19>
<21,19;Cleavage;R1>
<21,H;Oxidation;R1>
<20,19;Cleavage;R2>
<20,H;Oxidation;R2>

> <BOM_2D6>
<15,H;Hydroxylation;R1>

> <BOM_2E1>


> <BOM_3A4>
<21,19;Cleavage;R1>
<21,H;Oxidation;R1>
<20,19;Cleavage;R2>
<20,H;Oxidation;R2>

> <References>
Hartter et al.,Pharma. Res.,19,1034,2002 PMID: 12180536
Haritos et al.,Pharmacogenetics,10,591,2000

> <FLAG_COMMENTS>


$$$$
dy_9760e
  CDK     05091811473D

 35 39  0  0  0  0  0  0  0  0999 V2000
   -0.0480    1.4150    0.0290 C   0  0  0  0  0  0  0  0  0  0  0  0
   -0.0290    0.0230    0.0480 C   0  0  0  0  0  0  0  0  0  0  0  0
    1.1760   -0.6480    0.0710 C   0  0  0  0  0  0  0  0  0  0  0  0
    2.3820    0.0600    0.0770 C   0  0  0  0  0  0  0  0  0  0  0  0
    2.3810    1.4360    0.0590 C   0  0  0  0  0  0  0  0  0  0  0  0
    1.1630    2.1310    0.0350 C   0  0  0  0  0  0  0  0  0  0  0  0
   -1.0550    2.3480   -0.0010 N   0  0  0  0  0  0  0  0  0  0  0  0
    0.8280    3.5070    0.0120 C   0  0  0  0  0  0  0  0  0  0  0  0
   -0.4690    3.6190   -0.0080 N   0  0  0  0  0  0  0  0  0  0  0  0
   -2.4920    2.0630   -0.0220 C   0  0  0  0  0  0  0  0  0  0  0  0
   -3.0090    1.9840    1.3920 C   0  0  0  0  0  0  0  0  0  0  0  0
   -2.5350    1.1880    2.3610 N   0  0  0  0  0  0  0  0  0  0  0  0
   -3.2180    1.3880    3.4550 C   0  0  0  0  0  0  0  0  0  0  0  0
   -4.1580    2.3270    3.2120 N   0  0  0  0  0  0  0  0  0  0  0  0
   -4.0250    2.7050    1.9040 C   0  0  0  0  0  0  0  0  0  0  0  0
    1.8090    4.6510    0.0090 C   0  0  0  0  0  0  0  0  0  0  0  0
    2.1600    5.0180   -1.4340 C   0  0  0  0  0  0  0  0  0  0  0  0
    3.1160    6.1330   -1.4360 N   0  0  0  0  0  0  0  0  0  0  0  0
    4.3630    5.6210   -0.8560 C   0  0  0  0  0  0  0  0  0  0  0  0
    4.7870    4.3480   -1.5890 C   0  0  0  0  0  0  0  0  0  0  0  0
    5.0680    4.6590   -2.9960 N   0  0  0  0  0  0  0  0  0  0  0  0
    3.8210    5.1710   -3.5770 C   0  0  0  0  0  0  0  0  0  0  0  0
    3.3970    6.4440   -2.8430 C   0  0  0  0  0  0  0  0  0  0  0  0
    5.3360    3.4440   -3.6300 C   0  0  0  0  0  0  0  0  0  0  0  0
    6.5660    3.2330   -4.2400 C   0  0  0  0  0  0  0  0  0  0  0  0
    6.8300    2.0270   -4.8610 C   0  0  0  0  0  0  0  0  0  0  0  0
    5.8700    1.0300   -4.8760 C   0  0  0  0  0  0  0  0  0  0  0  0
    4.6450    1.2380   -4.2700 C   0  0  0  0  0  0  0  0  0  0  0  0
    4.3750    2.4400   -3.6470 C   0  0  0  0  0  0  0  0  0  0  0  0
    8.3670    1.7630   -5.6240 Cl  0  0  0  0  0  0  0  0  0  0  0  0
    7.6110    4.3190   -4.2240 C   0  0  0  0  0  0  0  0  0  0  0  0
    3.5620   -0.6150    0.1010 O   0  0  0  0  0  0  0  0  0  0  0  0
    1.1920   -2.0080    0.0900 O   0  0  0  0  0  0  0  0  0  0  0  0
   -0.1720   -2.4360    0.0790 C   0  0  0  0  0  0  0  0  0  0  0  0
    4.6000    0.3680    0.1010 C   0  0  0  0  0  0  0  0  0  0  0  0
  1  2  1  0  0  0  0 
  1  6  2  0  0  0  0 
  1  7  1  0  0  0  0 
  2  3  2  0  0  0  0 
  3  4  1  0  0  0  0 
  3 33  1  0  0  0  0 
  4  5  2  0  0  0  0 
  4 32  1  0  0  0  0 
  5  6  1  0  0  0  0 
  6  8  1  0  0  0  0 
  7  9  1  0  0  0  0 
  7 10  1  0  0  0  0 
  8  9  2  0  0  0  0 
  8 16  1  0  0  0  0 
 10 11  1  0  0  0  0 
 11 12  1  0  0  0  0 
 11 15  2  0  0  0  0 
 12 13  2  0  0  0  0 
 13 14  1  0  0  0  0 
 14 15  1  0  0  0  0 
 16 17  1  0  0  0  0 
 17 18  1  0  0  0  0 
 18 19  1  0  0  0  0 
 18 23  1  0  0  0  0 
 19 20  1  0  0  0  0 
 20 21  1  0  0  0  0 
 21 22  1  0  0  0  0 
 21 24  1  0  0  0  0 
 22 23  1  0  0  0  0 
 24 25  1  0  0  0  0 
 24 29  2  0  0  0  0 
 25 26  2  0  0  0  0 
 25 31  1  0  0  0  0 
 26 27  1  0  0  0  0 
 26 30  1  0  0  0  0 
 27 28  2  0  0  0  0 
 28 29  1  0  0  0  0 
 32 35  1  0  0  0  0 
 33 34  1  0  0  0  0 
M  END
> <InChIKey>
KSWPGVNFLOBEBO-UHFFFAOYSA-N

> <PubChem_CID>
9870401

> <BOM_1A2>
<10,7;Cleavage;R1>
<10,H;Oxidation;R1>
<27,H;Hydroxylation;R2>
<13,H;Oxidation;R3>
<12,13;Reduction;R3>

> <BOM_2A6>


> <BOM_2B6>


> <BOM_2C8>
<10,7;Cleavage;R1>
<10,H;Oxidation;R1>
<27,H;Hydroxylation;R2>
<35,32;Cleavage;R3>
<35,H;Oxidation;R3>
<13,H;Oxidation;R4>
<12,13;Reduction;R4>

> <BOM_2C9>
<10,7;Cleavage;R1>
<10,H;Oxidation;R1>
<35,32;Cleavage;R2>
<35,H;Oxidation;R2>
<27,H;Hydroxylation;R3>
<13,H;Oxidation;R4>
<12,13;Reduction;R4>

> <BOM_2C19>
<10,7;Cleavage;R1>
<10,H;Oxidation;R1>
<27,H;Hydroxylation;R2>
<35,32;Cleavage;R3>
<35,H;Oxidation;R3>
<34,33;Cleavage;R4>
<34,H;Oxidation;R4>
<13,H;Oxidation;R5>
<12,13;Reduction;R5>

> <BOM_2D6>
<10,7;Cleavage;R1>
<10,H;Oxidation;R1>
<27,H;Hydroxylation;R2>
<35,32;Cleavage;R3>
<35,H;Oxidation;R3>
<34,33;Cleavage;R4>
<34,H;Oxidation;R4>
<13,H;Oxidation;R5>
<12,13;Reduction;R5>

> <BOM_2E1>


> <BOM_3A4>
<10,7;Cleavage;R1>
<10,H;Oxidation;R1>
<34,33;Cleavage;R2>
<34,H;Oxidation;R2>
<13,H;Oxidation;R3>
<12,13;Reduction;R3>
<35,32;Cleavage;R4>
<35,H;Oxidation;R4>
<27,H;Hydroxylation;R5>
<15,H;Hydroxylation;R6>

> <References>
Tachibana et al.,Drug Metab. Disp.,33,1628,2005 PMID: 16049129 

> <FLAG_COMMENTS>


$$$$
efavirenz
  CDK     05091811473D

 21 23  0  0  1  0  0  0  0  0999 V2000
   -1.8520   -4.1700   -0.4700 Cl  0  0  0  0  0  0  0  0  0  0  0  0
    0.6250   -0.2560   -2.3270 F   0  0  0  0  0  0  0  0  0  0  0  0
   -0.8430    1.3560   -2.2090 F   0  0  0  0  0  0  0  0  0  0  0  0
    1.2810    1.7930   -1.9570 F   0  0  0  0  0  0  0  0  0  0  0  0
   -0.0150    1.9860    0.3760 O   0  0  0  0  0  0  0  0  0  0  0  0
   -1.3180    3.6190    1.2220 O   0  0  0  0  0  0  0  0  0  0  0  0
   -2.2210    1.5290    1.0160 N   0  0  0  0  0  0  0  0  0  0  0  0
    3.7500   -0.7470    1.2910 C   0  0  0  0  0  0  0  0  0  0  0  0
    5.0240   -0.3270    0.6270 C   0  0  0  0  0  0  0  0  0  0  0  0
    4.5280   -1.7350    0.4800 C   0  0  0  0  0  0  0  0  0  0  0  0
    0.1840    0.6660   -0.2070 C   0  0  2  0  0  0  0  0  0  0  0  0
    2.5030   -0.2520    0.7670 C   0  0  0  0  0  0  0  0  0  0  0  0
   -0.9490   -0.2940    0.0770 C   0  0  0  0  0  0  0  0  0  0  0  0
    1.4630    0.1600    0.3300 C   0  0  0  0  0  0  0  0  0  0  0  0
   -2.1190    0.1810    0.6660 C   0  0  0  0  0  0  0  0  0  0  0  0
    0.3160    0.8970   -1.7190 C   0  0  0  0  0  0  0  0  0  0  0  0
   -0.8810   -1.6530   -0.2760 C   0  0  0  0  0  0  0  0  0  0  0  0
   -3.2030   -0.6710    0.9060 C   0  0  0  0  0  0  0  0  0  0  0  0
   -1.1970    2.4430    0.8810 C   0  0  0  0  0  0  0  0  0  0  0  0
   -1.9570   -2.5080   -0.0320 C   0  0  0  0  0  0  0  0  0  0  0  0
   -3.1180   -2.0170    0.5590 C   0  0  0  0  0  0  0  0  0  0  0  0
  1 20  1  0  0  0  0 
  2 16  1  0  0  0  0 
  3 16  1  0  0  0  0 
  4 16  1  0  0  0  0 
  5 11  1  0  0  0  0 
  5 19  1  0  0  0  0 
  6 19  2  0  0  0  0 
  7 15  1  0  0  0  0 
  7 19  1  0  0  0  0 
  8  9  1  0  0  0  0 
  8 10  1  0  0  0  0 
  8 12  1  0  0  0  0 
  9 10  1  0  0  0  0 
 11 13  1  0  0  0  0 
 11 14  1  0  0  0  0 
 11 16  1  0  0  0  0 
 12 14  3  0  0  0  0 
 13 15  2  0  0  0  0 
 13 17  1  0  0  0  0 
 15 18  1  0  0  0  0 
 17 20  2  0  0  0  0 
 18 21  2  0  0  0  0 
 20 21  1  0  0  0  0 
M  END
> <InChIKey>
XPOQHMRABVBWPR-ZDUSSCGKSA-N

> <PubChem_CID>
64139

> <BOM_1A2>
<18,H;Hydroxylation;R1>

> <BOM_2A6>
<21,H;Hydroxylation;R1>

> <BOM_2B6>
<18,H;Hydroxylation;R1>
<21,H;Hydroxylation;R2>

> <BOM_2C8>


> <BOM_2C9>
<18,H;Hydroxylation;R1>

> <BOM_2C19>


> <BOM_2D6>


> <BOM_2E1>


> <BOM_3A4>
<18,H;Hydroxylation;R1>

> <References>
Ward et al., J. Pharm. Exp. Ther., 2003, 306, 287-300 PMID: 12676886
Bienvenu, Emile & Ashton, Michael & ?bel?, Angela. (2015). Influence of CYP2B6 516G > T and Long Term HAART on Population Pharmacokinetics of Efavirenz in Rwandan Adults on HIV and Tuberculosis Cotreatment. Pharmacology & Pharmacy. 6. 533-546. 10.4236/pp.2015.611055. 

> <FLAG_COMMENTS>


$$$$
eletriptan
  CDK     05091811473D

 27 30  0  0  0  0  0  0  0  0999 V2000
   -0.0180    1.5080    0.0100 C   0  0  0  0  0  0  0  0  0  0  0  0
    0.0020   -0.0040    0.0020 C   0  0  0  0  0  0  0  0  0  0  0  0
    1.2890    1.9660    0.0000 C   0  0  0  0  0  0  0  0  0  0  0  0
   -1.0740    2.4000    0.0300 C   0  0  0  0  0  0  0  0  0  0  0  0
   -0.6690   -0.5540    1.2620 C   0  0  0  0  0  0  0  0  0  0  0  0
    1.4950   -0.3700   -0.0140 C   0  0  0  0  0  0  0  0  0  0  0  0
    2.2040    0.9130   -0.0140 N   0  0  0  0  0  0  0  0  0  0  0  0
    1.5250    3.3430    0.0050 C   0  0  0  0  0  0  0  0  0  0  0  0
   -0.8320    3.7610    0.0340 C   0  0  0  0  0  0  0  0  0  0  0  0
   -0.7480   -2.0790    1.1740 C   0  0  0  0  0  0  0  0  0  0  0  0
    0.4690    4.2290    0.0200 C   0  0  0  0  0  0  0  0  0  0  0  0
   -1.9840    4.7320    0.0550 C   0  0  0  0  0  0  0  0  0  0  0  0
   -1.6620   -2.4850    0.0850 N   0  0  0  0  0  0  0  0  0  0  0  0
   -1.3820   -2.6620    2.4610 C   0  0  0  0  0  0  0  0  0  0  0  0
   -2.3550    5.0540    1.5040 C   0  0  0  0  0  0  0  0  0  0  0  0
   -2.4030   -3.6840    0.5170 C   0  0  0  0  0  0  0  0  0  0  0  0
   -0.8170   -2.8950   -1.0450 C   0  0  0  0  0  0  0  0  0  0  0  0
   -1.9390   -4.0170    1.9500 C   0  0  0  0  0  0  0  0  0  0  0  0
   -3.7410    6.2230    1.5290 S   0  0  0  0  0  0  0  0  0  0  0  0
   -4.0250    6.4730    3.2500 C   0  0  0  0  0  0  0  0  0  0  0  0
   -3.3460    7.5130    1.0840 O   0  0  0  0  0  0  0  0  0  0  0  0
   -4.9490    5.6120    1.0960 O   0  0  0  0  0  0  0  0  0  0  0  0
   -3.3650    7.4860    3.9190 C   0  0  0  0  0  0  0  0  0  0  0  0
   -4.9120    5.6590    3.9290 C   0  0  0  0  0  0  0  0  0  0  0  0
   -3.5870    7.6820    5.2690 C   0  0  0  0  0  0  0  0  0  0  0  0
   -5.1350    5.8550    5.2790 C   0  0  0  0  0  0  0  0  0  0  0  0
   -4.4700    6.8650    5.9500 C   0  0  0  0  0  0  0  0  0  0  0  0
  1  2  1  0  0  0  0 
  1  3  2  0  0  0  0 
  1  4  1  0  0  0  0 
  2  5  1  0  0  0  0 
  2  6  1  0  0  0  0 
  3  7  1  0  0  0  0 
  3  8  1  0  0  0  0 
  4  9  2  0  0  0  0 
  5 10  1  0  0  0  0 
  6  7  1  0  0  0  0 
  8 11  2  0  0  0  0 
  9 11  1  0  0  0  0 
  9 12  1  0  0  0  0 
 10 13  1  0  0  0  0 
 10 14  1  0  0  0  0 
 12 15  1  0  0  0  0 
 13 16  1  0  0  0  0 
 13 17  1  0  0  0  0 
 14 18  1  0  0  0  0 
 15 19  1  0  0  0  0 
 16 18  1  0  0  0  0 
 19 20  1  0  0  0  0 
 19 21  2  0  0  0  0 
 19 22  2  0  0  0  0 
 20 23  2  0  0  0  0 
 20 24  1  0  0  0  0 
 23 25  1  0  0  0  0 
 24 26  2  0  0  0  0 
 25 27  2  0  0  0  0 
 26 27  1  0  0  0  0 
M  END
> <InChIKey>
BBMOMQCRLMEOQE-RTBURBONSA-N

> <PubChem_CID>


> <BOM_1A2>
<17,13;Cleavage;R1>
<17,H;Oxidation;R1>

> <BOM_2A6>


> <BOM_2B6>


> <BOM_2C8>
<17,13;Cleavage;R1>
<17,H;Oxidation;R1>

> <BOM_2C9>
<17,13;Cleavage;R1>
<17,H;Oxidation;R1>

> <BOM_2C19>
<17,13;Cleavage;R1>
<17,H;Oxidation;R1>

> <BOM_2D6>
<17,13;Cleavage;R1>
<17,H;Oxidation;R1>

> <BOM_2E1>


> <BOM_3A4>
<17,13;Cleavage;R1>
<17,H;Oxidation;R1>

> <References>
Evans et al.,Drug Metab. Dispos.,31,861,2003 PMID: 12814962

> <FLAG_COMMENTS>


$$$$
ellipticine
  CDK     05091811473D

 19 22  0  0  0  0  0  0  0  0999 V2000
   -0.0170    1.4090    0.0100 C   0  0  0  0  0  0  0  0  0  0  0  0
    0.0020   -0.0040    0.0020 C   0  0  0  0  0  0  0  0  0  0  0  0
    1.3940    1.8430   -0.0010 C   0  0  0  0  0  0  0  0  0  0  0  0
   -1.2130    2.1020    0.0200 C   0  0  0  0  0  0  0  0  0  0  0  0
   -1.1840   -0.7140    0.0100 C   0  0  0  0  0  0  0  0  0  0  0  0
    1.3240   -0.4180   -0.0130 N   0  0  0  0  0  0  0  0  0  0  0  0
    2.1720    0.6770   -0.0150 C   0  0  0  0  0  0  0  0  0  0  0  0
    2.0090    3.0920   -0.0010 C   0  0  0  0  0  0  0  0  0  0  0  0
   -2.4210    1.3930    0.0220 C   0  0  0  0  0  0  0  0  0  0  0  0
   -1.2180    3.6080    0.0290 C   0  0  0  0  0  0  0  0  0  0  0  0
   -2.4020   -0.0290    0.0250 C   0  0  0  0  0  0  0  0  0  0  0  0
   -1.1630   -2.2200    0.0010 C   0  0  0  0  0  0  0  0  0  0  0  0
    3.5590    0.7840   -0.0280 C   0  0  0  0  0  0  0  0  0  0  0  0
    3.3850    3.1780   -0.0150 C   0  0  0  0  0  0  0  0  0  0  0  0
   -3.6640    2.0490    0.0320 C   0  0  0  0  0  0  0  0  0  0  0  0
   -3.6370   -0.7080    0.0330 C   0  0  0  0  0  0  0  0  0  0  0  0
    4.1560    2.0260   -0.0280 C   0  0  0  0  0  0  0  0  0  0  0  0
   -4.7730    1.3480    0.0340 N   0  0  0  0  0  0  0  0  0  0  0  0
   -4.7850    0.0210    0.0480 C   0  0  0  0  0  0  0  0  0  0  0  0
  1  2  1  0  0  0  0 
  1  3  1  0  0  0  0 
  1  4  2  0  0  0  0 
  2  5  2  0  0  0  0 
  2  6  1  0  0  0  0 
  3  7  2  0  0  0  0 
  3  8  1  0  0  0  0 
  4  9  1  0  0  0  0 
  4 10  1  0  0  0  0 
  5 11  1  0  0  0  0 
  5 12  1  0  0  0  0 
  6  7  1  0  0  0  0 
  7 13  1  0  0  0  0 
  8 14  2  0  0  0  0 
  9 11  2  0  0  0  0 
  9 15  1  0  0  0  0 
 11 16  1  0  0  0  0 
 13 17  2  0  0  0  0 
 14 17  1  0  0  0  0 
 15 18  2  0  0  0  0 
 16 19  2  0  0  0  0 
 18 19  1  0  0  0  0 
M  END
> <InChIKey>
CTSPAMFJBXKSOY-UHFFFAOYSA-N

> <PubChem_CID>
3213

> <BOM_1A2>
<13,H;Hydroxylation;R1>
<14,H;Hydroxylation;R2>
<12,H;Hydroxylation;R3>

> <BOM_2A6>


> <BOM_2B6>


> <BOM_2C8>


> <BOM_2C9>
<10,H;Hydroxylation;R1>
<12,H;Hydroxylation;R2>

> <BOM_2C19>


> <BOM_2D6>
<13,H;Hydroxylation;R1>
<14,H;Hydroxylation;R2>
<12,H;Hydroxylation;R3>
<18,N;N-Oxidation;R4>

> <BOM_2E1>


> <BOM_3A4>
<10,H;Hydroxylation;R1>
<12,H;Hydroxylation;R2>
<14,H;Hydroxylation;R3>
<18,N;N-Oxidation;R4>


> <References>
M. Stiborova et al., Cancer Research, 2004, 64, 8374-8380 PMID: 15548707

> <FLAG_COMMENTS>


$$$$
estradiol
  CDK     05091811473D

 20 23  0  0  1  0  0  0  0  0999 V2000
   10.3770    3.0490   -0.3030 O   0  0  0  0  0  0  0  0  0  0  0  0
    1.2000   -2.8320    0.5680 O   0  0  0  0  0  0  0  0  0  0  0  0
    8.5030    1.5170    0.0820 C   0  0  1  0  0  0  0  0  0  0  0  0
    8.4850    0.0120    0.1280 C   0  0  2  0  0  0  0  0  0  0  0  0
    7.2390   -0.7070    0.4930 C   0  0  1  0  0  0  0  0  0  0  0  0
    6.0790   -0.1380   -0.3080 C   0  0  2  0  0  0  0  0  0  0  0  0
    9.8620    1.7620   -0.5710 C   0  0  2  0  0  0  0  0  0  0  0  0
    7.3360    2.0280   -0.7350 C   0  0  0  0  0  0  0  0  0  0  0  0
    9.8500   -0.5390   -0.1800 C   0  0  0  0  0  0  0  0  0  0  0  0
    6.0140    1.3800   -0.3460 C   0  0  0  0  0  0  0  0  0  0  0  0
   10.7010    0.6920    0.1200 C   0  0  0  0  0  0  0  0  0  0  0  0
    7.3070   -2.2050    0.3200 C   0  0  0  0  0  0  0  0  0  0  0  0
    8.4110    2.0860    1.4870 C   0  0  0  0  0  0  0  0  0  0  0  0
    4.7840   -0.8400   -0.0490 C   0  0  0  0  0  0  0  0  0  0  0  0
    6.0450   -2.8500    0.8600 C   0  0  0  0  0  0  0  0  0  0  0  0
    4.7810   -2.1450    0.4750 C   0  0  0  0  0  0  0  0  0  0  0  0
    3.5660   -0.2330   -0.3750 C   0  0  0  0  0  0  0  0  0  0  0  0
    3.5710   -2.8090    0.6860 C   0  0  0  0  0  0  0  0  0  0  0  0
    2.3590   -0.8960   -0.1690 C   0  0  0  0  0  0  0  0  0  0  0  0
    2.3770   -2.1780    0.3610 C   0  0  0  0  0  0  0  0  0  0  0  0
  1  7  1  0  0  0  0 
  2 20  1  0  0  0  0 
  3  4  1  0  0  0  0 
  3  7  1  0  0  0  0 
  3  8  1  0  0  0  0 
  3 13  1  0  0  0  0 
  4  5  1  0  0  0  0 
  4  9  1  0  0  0  0 
  5  6  1  0  0  0  0 
  5 12  1  0  0  0  0 
  6 10  1  0  0  0  0 
  6 14  1  0  0  0  0 
  7 11  1  0  0  0  0 
  8 10  1  0  0  0  0 
  9 11  1  0  0  0  0 
 12 15  1  0  0  0  0 
 14 16  2  0  0  0  0 
 14 17  1  0  0  0  0 
 15 16  1  0  0  0  0 
 16 18  1  0  0  0  0 
 17 19  2  0  0  0  0 
 18 20  2  0  0  0  0 
 19 20  1  0  0  0  0 
M  END
> <InChIKey>
VOXZDWNPVJITMN-NZKIEYOBSA-N

> <PubChem_CID>
14880

> <BOM_1A2>
<19,H;Hydroxylation;R1>
<11,H;Hydroxylation;R2>
<15,H;Hydroxylation;R3>
<18,H;Hydroxylation;R4>

> <BOM_2A6>
<11,H;Hydroxylation;R1>

> <BOM_2B6>
<19,H;Hydroxylation;R1>

> <BOM_2C8>
<19,H;Hydroxylation;R1>
<11,H;Hydroxylation;R2>

> <BOM_2C9>
<19,H;Hydroxylation;R1>
<18,H;Hydroxylation;R2>

> <BOM_2C19>
<19,H;Hydroxylation;R1>

> <BOM_2D6>
<19,H;Hydroxylation;R1>

> <BOM_2E1>


> <BOM_3A4>
<8,H;Hydroxylation;R1>
<19,H;Hydroxylation;R2>
<11,H;Hydroxylation;R3>
<9,H;Hydroxylation;R4>
<15,H;Hydroxylation;R5>
<18,H;Hydroxylation;R6>

> <References>
Lee et al.,Endocrinology,144,3382,2003 PMID: 12865317 
Ohe et al.,Drug Metab. Disp.,28,110,1999 PMID: 9884318

> <FLAG_COMMENTS>


$$$$
estrone
  CDK     05091811473D

 20 23  0  0  1  0  0  0  0  0999 V2000
   10.3430    2.8640   -0.8390 O   0  0  0  0  0  0  0  0  0  0  0  0
    1.2420   -2.8500    0.2900 O   0  0  0  0  0  0  0  0  0  0  0  0
    8.4470    1.6130    0.0460 C   0  0  1  0  0  0  0  0  0  0  0  0
    8.4750    0.1110    0.1180 C   0  0  2  0  0  0  0  0  0  0  0  0
    7.2310   -0.5980    0.5090 C   0  0  1  0  0  0  0  0  0  0  0  0
    6.1380   -0.1490   -0.4530 C   0  0  2  0  0  0  0  0  0  0  0  0
    9.9000    1.8650   -0.2960 C   0  0  0  0  0  0  0  0  0  0  0  0
    7.4060    2.0270   -0.9620 C   0  0  0  0  0  0  0  0  0  0  0  0
    9.8390   -0.4260   -0.1880 C   0  0  0  0  0  0  0  0  0  0  0  0
    6.0590    1.3520   -0.7050 C   0  0  0  0  0  0  0  0  0  0  0  0
   10.7380    0.7270    0.2440 C   0  0  0  0  0  0  0  0  0  0  0  0
    7.3360   -2.1040    0.4940 C   0  0  0  0  0  0  0  0  0  0  0  0
    8.1540    2.2190    1.4020 C   0  0  0  0  0  0  0  0  0  0  0  0
    4.8350   -0.8490   -0.2330 C   0  0  0  0  0  0  0  0  0  0  0  0
    6.0420   -2.7180    0.9960 C   0  0  0  0  0  0  0  0  0  0  0  0
    4.8060   -2.0900    0.4300 C   0  0  0  0  0  0  0  0  0  0  0  0
    3.6420   -0.3100   -0.7260 C   0  0  0  0  0  0  0  0  0  0  0  0
    3.5930   -2.7560    0.6070 C   0  0  0  0  0  0  0  0  0  0  0  0
    2.4320   -0.9770   -0.5520 C   0  0  0  0  0  0  0  0  0  0  0  0
    2.4230   -2.1930    0.1150 C   0  0  0  0  0  0  0  0  0  0  0  0
  1  7  2  0  0  0  0 
  2 20  1  0  0  0  0 
  3  4  1  0  0  0  0 
  3  7  1  0  0  0  0 
  3  8  1  0  0  0  0 
  3 13  1  0  0  0  0 
  4  5  1  0  0  0  0 
  4  9  1  0  0  0  0 
  5  6  1  0  0  0  0 
  5 12  1  0  0  0  0 
  6 10  1  0  0  0  0 
  6 14  1  0  0  0  0 
  7 11  1  0  0  0  0 
  8 10  1  0  0  0  0 
  9 11  1  0  0  0  0 
 12 15  1  0  0  0  0 
 14 16  2  0  0  0  0 
 14 17  1  0  0  0  0 
 15 16  1  0  0  0  0 
 16 18  1  0  0  0  0 
 17 19  2  0  0  0  0 
 18 20  2  0  0  0  0 
 19 20  1  0  0  0  0 
M  END
> <InChIKey>
DNXHEGUUPJUMQT-QYFVKBAZSA-N

> <PubChem_CID>
133184

> <BOM_1A2>
<19,H;Hydroxylation;R1>
<18,H;Hydroxylation;R2>

> <BOM_2A6>


> <BOM_2B6>
<19,H;Hydroxylation;R1>

> <BOM_2C8>
<19,H;Hydroxylation;R1>
<11,H;Hydroxylation;R2>

> <BOM_2C9>
<19,H;Hydroxylation;R1>
<18,H;Hydroxylation;R2>

> <BOM_2C19>
<19,H;Hydroxylation;R1>

> <BOM_2D6>
<19,H;Hydroxylation;R1>

> <BOM_2E1>


> <BOM_3A4>
<19,H;Hydroxylation;R1>
<11,H;Hydroxylation;R2>
<15,H;Hydroxylation;R3>
<18,H;Hydroxylation;R4>

> <References>
Lee et al.,Endocrinology,114,3382,2003 PMID: 12865317
Ohe et al.,Drug Metab. Disp.,28,110,1999
Lee et al.,Endocrinology,144,3382,2003

> <FLAG_COMMENTS>


$$$$
ethanol
  CDK     05091811473D

  3  2  0  0  0  0  0  0  0  0999 V2000
    2.7320    0.2590   -0.2280 C   0  0  0  0  0  0  0  0  0  0  0  0
    4.2400    0.2630   -0.2450 C   0  0  0  0  0  0  0  0  0  0  0  0
    4.6970   -0.0840    1.0520 O   0  0  0  0  0  0  0  0  0  0  0  0
  1  2  1  0  0  0  0 
  2  3  1  0  0  0  0 
M  END
> <InChIKey>
LFQSCWFLJHTTHZ-UHFFFAOYSA-N

> <PubChem_CID>
702

> <BOM_1A2>
<2,3;Oxidation;R1>

> <BOM_2A6>


> <BOM_2B6>
<2,3;Oxidation;R1>

> <BOM_2C8>
<2,3;Oxidation;R1>

> <BOM_2C9>
<2,3;Oxidation;R1>

> <BOM_2C19>


> <BOM_2D6>
<2,3;Oxidation;R1>

> <BOM_2E1>
<2,3;Oxidation;R1>

> <BOM_3A4>
<2,3;Oxidation;R1>

> <References>
Hamitouche et al.,Toxic. Let.,167,221,2006
Salmela et al.,Alcohol Clin. Exp. Res.,22,2125,1998 PMID: 9884161

> <FLAG_COMMENTS>


$$$$
ethinylestradiol
  CDK     05091811473D

 22 25  0  0  1  0  0  0  0  0999 V2000
   12.3930    0.2340   -2.5470 O   0  0  0  0  0  0  0  0  0  0  0  0
   11.1210    0.2370   -2.0570 C   0  0  0  0  0  0  0  0  0  0  0  0
   10.8840   -0.2530   -0.7800 C   0  0  0  0  0  0  0  0  0  0  0  0
    9.5840   -0.2510   -0.2730 C   0  0  0  0  0  0  0  0  0  0  0  0
    9.3650   -0.8060    1.1010 C   0  0  0  0  0  0  0  0  0  0  0  0
    8.0140   -0.4570    1.6950 C   0  0  0  0  0  0  0  0  0  0  0  0
    6.9250   -0.6780    0.6700 C   0  0  1  0  0  0  0  0  0  0  0  0
    5.5490   -0.4310    1.2170 C   0  0  2  0  0  0  0  0  0  0  0  0
    5.0680   -1.1790    2.4350 C   0  0  0  0  0  0  0  0  0  0  0  0
    3.6920   -0.5240    2.4790 C   0  0  0  0  0  0  0  0  0  0  0  0
    3.1690   -0.7030    1.0450 C   0  0  0  0  0  0  0  0  0  0  0  0
    2.4450   -1.9240    0.9950 O   0  0  0  0  0  0  0  0  0  0  0  0
    2.2760    0.4100    0.7100 C   0  0  0  0  0  0  0  0  0  0  0  0
    1.5400    1.3190    0.4380 C   0  0  0  0  0  0  0  0  0  0  0  0
    4.4660   -0.7650    0.1890 C   0  0  1  0  0  0  0  0  0  0  0  0
    4.6130    0.2270   -0.9530 C   0  0  0  0  0  0  0  0  0  0  0  0
    6.0180    0.2330   -1.5460 C   0  0  0  0  0  0  0  0  0  0  0  0
    7.1320    0.2650   -0.5080 C   0  0  2  0  0  0  0  0  0  0  0  0
    8.5230    0.2320   -1.0590 C   0  0  0  0  0  0  0  0  0  0  0  0
    8.7940    0.7290   -2.3390 C   0  0  0  0  0  0  0  0  0  0  0  0
   10.0910    0.7310   -2.8440 C   0  0  0  0  0  0  0  0  0  0  0  0
    4.6750   -2.1660   -0.3850 C   0  0  0  0  0  0  0  0  0  0  0  0
  1  2  1  0  0  0  0 
  2  3  1  0  0  0  0 
  2 21  2  0  0  0  0 
  3  4  2  0  0  0  0 
  4  5  1  0  0  0  0 
  4 19  1  0  0  0  0 
  5  6  1  0  0  0  0 
  6  7  1  0  0  0  0 
  7  8  1  0  0  0  0 
  7 18  1  0  0  0  0 
  8  9  1  0  0  0  0 
  8 15  1  0  0  0  0 
  9 10  1  0  0  0  0 
 10 11  1  0  0  0  0 
 11 12  1  0  0  0  0 
 11 13  1  0  0  0  0 
 11 15  1  0  0  0  0 
 13 14  3  0  0  0  0 
 15 16  1  0  0  0  0 
 15 22  1  0  0  0  0 
 16 17  1  0  0  0  0 
 17 18  1  0  0  0  0 
 18 19  1  0  0  0  0 
 19 20  2  0  0  0  0 
 20 21  1  0  0  0  0 
M  END
> <InChIKey>
BFPYWIDHMRZLRN-SLHNCBLASA-N

> <PubChem_CID>
5991

> <BOM_1A2>
<21,H;Hydroxylation;R1>

> <BOM_2A6>


> <BOM_2B6>


> <BOM_2C8>
<21,H;Hydroxylation;R1>


> <BOM_2C9>
<21,H;Hydroxylation;R1>


> <BOM_2C19>
<21,H;Hydroxylation;R1>


> <BOM_2D6>


> <BOM_2E1>


> <BOM_3A4>
<21,H;Hydroxylation;R1>
<3,H;Hydroxylation;R2>


> <References>
Wang et al., Drug Metab. Dispos. 2004, 32, 1209-1212 PMID: 15304426 

> <FLAG_COMMENTS>


$$$$
etoposide
  CDK     05091811473D

 42 48  0  0  0  0  0  0  0  0999 V2000
    0.7860    1.3680    0.9400 C   0  0  0  0  0  0  0  0  0  0  0  0
    1.1160    0.0280    0.3070 C   0  0  0  0  0  0  0  0  0  0  0  0
    2.0770    1.9800    1.4420 C   0  0  0  0  0  0  0  0  0  0  0  0
   -0.1640    1.1670    2.0930 C   0  0  0  0  0  0  0  0  0  0  0  0
    2.2980   -0.6390    0.5480 C   0  0  0  0  0  0  0  0  0  0  0  0
    0.1480   -0.5020   -0.5480 C   0  0  0  0  0  0  0  0  0  0  0  0
    2.7160    0.9200    2.3960 C   0  0  0  0  0  0  0  0  0  0  0  0
    1.9520    3.1680    2.3480 C   0  0  0  0  0  0  0  0  0  0  0  0
   -0.1000    0.0080    2.8430 C   0  0  0  0  0  0  0  0  0  0  0  0
   -1.0930    2.1440    2.4000 C   0  0  0  0  0  0  0  0  0  0  0  0
    3.3650   -0.1070    1.4880 C   0  0  0  0  0  0  0  0  0  0  0  0
    2.5730   -1.8640   -0.0630 C   0  0  0  0  0  0  0  0  0  0  0  0
    0.4120   -1.7200   -1.1520 C   0  0  0  0  0  0  0  0  0  0  0  0
    3.6900    1.8450    3.1420 C   0  0  0  0  0  0  0  0  0  0  0  0
    2.9170    3.0860    3.2940 O   0  0  0  0  0  0  0  0  0  0  0  0
    1.1310    4.0490    2.2510 O   0  0  0  0  0  0  0  0  0  0  0  0
   -0.9730   -0.1820    3.9050 C   0  0  0  0  0  0  0  0  0  0  0  0
   -1.9680    1.9620    3.4600 C   0  0  0  0  0  0  0  0  0  0  0  0
    3.8970   -1.1780    2.2710 O   0  0  0  0  0  0  0  0  0  0  0  0
    1.6180   -2.3960   -0.9130 C   0  0  0  0  0  0  0  0  0  0  0  0
   -0.3360   -2.4530   -2.0080 O   0  0  0  0  0  0  0  0  0  0  0  0
   -1.9110    0.7950    4.2140 C   0  0  0  0  0  0  0  0  0  0  0  0
   -0.9100   -1.3230    4.6420 O   0  0  0  0  0  0  0  0  0  0  0  0
   -2.8800    2.9240    3.7620 O   0  0  0  0  0  0  0  0  0  0  0  0
    5.3200   -1.1080    2.1540 C   0  0  0  0  0  0  0  0  0  0  0  0
    1.6210   -3.5460   -1.6230 O   0  0  0  0  0  0  0  0  0  0  0  0
    0.2450   -3.7740   -1.9950 C   0  0  0  0  0  0  0  0  0  0  0  0
   -2.7690    0.6130    5.2540 O   0  0  0  0  0  0  0  0  0  0  0  0
    0.1400   -2.1170    4.0850 C   0  0  0  0  0  0  0  0  0  0  0  0
   -2.6910    3.9830    2.8220 C   0  0  0  0  0  0  0  0  0  0  0  0
    5.7850    0.1050    2.7440 O   0  0  0  0  0  0  0  0  0  0  0  0
    5.9460   -2.3130    2.8580 C   0  0  0  0  0  0  0  0  0  0  0  0
    7.1750    0.2100    2.4520 C   0  0  0  0  0  0  0  0  0  0  0  0
    7.4720   -2.2460    2.7170 C   0  0  0  0  0  0  0  0  0  0  0  0
    5.5930   -2.2920    4.2430 O   0  0  0  0  0  0  0  0  0  0  0  0
    7.9410   -0.8760    3.2160 C   0  0  0  0  0  0  0  0  0  0  0  0
    7.7110    1.5780    2.8790 C   0  0  0  0  0  0  0  0  0  0  0  0
    8.0740   -3.2770    3.5030 O   0  0  0  0  0  0  0  0  0  0  0  0
    9.3380   -0.7130    2.9780 O   0  0  0  0  0  0  0  0  0  0  0  0
    9.1260    1.6030    2.6730 O   0  0  0  0  0  0  0  0  0  0  0  0
    9.6950    0.5750    3.4790 C   0  0  0  0  0  0  0  0  0  0  0  0
    9.1830    0.7180    4.9140 C   0  0  0  0  0  0  0  0  0  0  0  0
  1  2  1  0  0  0  0 
  1  3  1  0  0  0  0 
  1  4  1  0  0  0  0 
  2  5  2  0  0  0  0 
  2  6  1  0  0  0  0 
  3  7  1  0  0  0  0 
  3  8  1  0  0  0  0 
  4  9  2  0  0  0  0 
  4 10  1  0  0  0  0 
  5 11  1  0  0  0  0 
  5 12  1  0  0  0  0 
  6 13  2  0  0  0  0 
  7 11  1  0  0  0  0 
  7 14  1  0  0  0  0 
  8 15  1  0  0  0  0 
  8 16  2  0  0  0  0 
  9 17  1  0  0  0  0 
 10 18  2  0  0  0  0 
 11 19  1  0  0  0  0 
 12 20  2  0  0  0  0 
 13 20  1  0  0  0  0 
 13 21  1  0  0  0  0 
 14 15  1  0  0  0  0 
 17 22  2  0  0  0  0 
 17 23  1  0  0  0  0 
 18 22  1  0  0  0  0 
 18 24  1  0  0  0  0 
 19 25  1  0  0  0  0 
 20 26  1  0  0  0  0 
 21 27  1  0  0  0  0 
 22 28  1  0  0  0  0 
 23 29  1  0  0  0  0 
 24 30  1  0  0  0  0 
 25 31  1  0  0  0  0 
 25 32  1  0  0  0  0 
 26 27  1  0  0  0  0 
 31 33  1  0  0  0  0 
 32 34  1  0  0  0  0 
 32 35  1  0  0  0  0 
 33 36  1  0  0  0  0 
 33 37  1  0  0  0  0 
 34 36  1  0  0  0  0 
 34 38  1  0  0  0  0 
 36 39  1  0  0  0  0 
 37 40  1  0  0  0  0 
 39 41  1  0  0  0  0 
 40 41  1  0  0  0  0 
 41 42  1  0  0  0  0 
M  END
> <InChIKey>
VJJPUSNTGOMMGY-PRPOLQJISA-N

> <PubChem_CID>


> <BOM_1A2>
<30,24;Cleavage;R1>
<30,H;Oxidation;R1>
<29,23;Cleavage;R2>
<29,H;Oxidation;R2>

> <BOM_2A6>


> <BOM_2B6>


> <BOM_2C8>


> <BOM_2C9>


> <BOM_2C19>


> <BOM_2D6>


> <BOM_2E1>
<30,24;Cleavage;R1>
<30,H;Oxidation;R1>
<29,23;Cleavage;R2>
<29,H;Oxidation;R2>

> <BOM_3A4>
<30,24;Cleavage;R1>
<30,H;Oxidation;R1>
<29,23;Cleavage;R2>
<29,H;Oxidation;R2>

> <References>
Kawashiro, T.; Yamashita, K.; Zhao, X.J.; Koyama, E.; Tani, M.; Chiba, K.; Ishizaki, T. A Study on the Metabolism of Etoposide and Possible Interactions with Antitumor or Supporting Agents by Human Liver Microsomes. J. Pharmacol. Exp. Ther. 1998, 286, 1294???1300. PMID: 9732391
 
> <FLAG_COMMENTS>


$$$$
eugenol
  CDK     05091811473D

 12 12  0  0  0  0  0  0  0  0999 V2000
   -0.0380    1.3680    0.0670 C   0  0  0  0  0  0  0  0  0  0  0  0
    0.0150   -0.0260    0.0350 C   0  0  0  0  0  0  0  0  0  0  0  0
    1.1600    2.0820    0.0540 C   0  0  0  0  0  0  0  0  0  0  0  0
   -1.2040    2.0810    0.1110 O   0  0  0  0  0  0  0  0  0  0  0  0
    1.2410   -0.6930   -0.0100 C   0  0  0  0  0  0  0  0  0  0  0  0
    2.3900    1.4320    0.0110 C   0  0  0  0  0  0  0  0  0  0  0  0
    1.1560    3.4460    0.0850 O   0  0  0  0  0  0  0  0  0  0  0  0
   -2.3410    1.2250    0.1100 C   0  0  0  0  0  0  0  0  0  0  0  0
    2.4280    0.0410   -0.0210 C   0  0  0  0  0  0  0  0  0  0  0  0
    1.2830   -2.1840   -0.0420 C   0  0  0  0  0  0  0  0  0  0  0  0
    1.2260   -2.7420   -1.4180 C   0  0  0  0  0  0  0  0  0  0  0  0
    2.1880   -3.5230   -1.9120 C   0  0  0  0  0  0  0  0  0  0  0  0
  1  2  2  0  0  0  0 
  1  3  1  0  0  0  0 
  1  4  1  0  0  0  0 
  2  5  1  0  0  0  0 
  3  6  2  0  0  0  0 
  3  7  1  0  0  0  0 
  4  8  1  0  0  0  0 
  5  9  2  0  0  0  0 
  5 10  1  0  0  0  0 
  6  9  1  0  0  0  0 
 10 11  1  0  0  0  0 
 11 12  2  0  0  0  0 
M  END
> <InChIKey>
RRAFCDWBNXTKKO-UHFFFAOYSA-N

> <PubChem_CID>
3314

> <BOM_1A2>
<8,4;Cleavage;R1>
<8,H;Oxidation;R1>

> <BOM_2A6>


> <BOM_2B6>


> <BOM_2C8>


> <BOM_2C9>
<8,4;Cleavage;R1>
<8,H;Oxidation;R1>

> <BOM_2C19>


> <BOM_2D6>
<8,4;Cleavage;R1>
<8,H;Oxidation;R1>

> <BOM_2E1>
<8,4;Cleavage;R1>
<8,H;Oxidation;R1>

> <BOM_3A4>


> <References>
Sakano et al.,Mutation Res.,565,35,2004 PMID: 15576237

> <FLAG_COMMENTS>


$$$$
eupatilin
  CDK     05091811473D

 25 27  0  0  0  0  0  0  0  0999 V2000
    1.2530    0.5380    0.2300 C   0  0  0  0  0  0  0  0  0  0  0  0
    0.0800    1.3020    0.3070 C   0  0  0  0  0  0  0  0  0  0  0  0
    0.3240    2.6110    0.6240 O   0  0  0  0  0  0  0  0  0  0  0  0
   -0.8240    3.4440    0.5940 C   0  0  0  0  0  0  0  0  0  0  0  0
   -1.1530    0.6790    0.0730 C   0  0  0  0  0  0  0  0  0  0  0  0
   -2.3110    1.4060    0.1580 O   0  0  0  0  0  0  0  0  0  0  0  0
   -3.4640    0.6130   -0.1050 C   0  0  0  0  0  0  0  0  0  0  0  0
   -1.1700   -0.6850   -0.2370 C   0  0  0  0  0  0  0  0  0  0  0  0
    0.0070   -1.4270   -0.3130 C   0  0  0  0  0  0  0  0  0  0  0  0
    1.2430   -0.8260   -0.0790 C   0  0  0  0  0  0  0  0  0  0  0  0
    2.5000   -1.5870   -0.1500 C   0  0  0  0  0  0  0  0  0  0  0  0
    2.4920   -2.8910   -0.4440 C   0  0  0  0  0  0  0  0  0  0  0  0
    3.7610   -3.6290   -0.5100 C   0  0  0  0  0  0  0  0  0  0  0  0
    3.7640   -4.8230   -0.7810 O   0  0  0  0  0  0  0  0  0  0  0  0
    4.9880   -2.8610   -0.2390 C   0  0  0  0  0  0  0  0  0  0  0  0
    4.8560   -1.5040    0.0570 C   0  0  0  0  0  0  0  0  0  0  0  0
    3.6480   -0.8560    0.1060 O   0  0  0  0  0  0  0  0  0  0  0  0
    6.2640   -3.4330   -0.2660 C   0  0  0  0  0  0  0  0  0  0  0  0
    6.4300   -4.7610   -0.5460 O   0  0  0  0  0  0  0  0  0  0  0  0
    7.4050   -2.6590   -0.0180 C   0  0  0  0  0  0  0  0  0  0  0  0
    8.6140   -3.3020   -0.0350 O   0  0  0  0  0  0  0  0  0  0  0  0
    9.5670   -2.5390   -0.7670 C   0  0  0  0  0  0  0  0  0  0  0  0
    7.2430   -1.3100    0.3000 C   0  0  0  0  0  0  0  0  0  0  0  0
    8.3050   -0.5160    0.6240 O   0  0  0  0  0  0  0  0  0  0  0  0
    5.9800   -0.7290    0.3330 C   0  0  0  0  0  0  0  0  0  0  0  0
  1  2  1  0  0  0  0 
  1 10  2  0  0  0  0 
  2  3  1  0  0  0  0 
  2  5  2  0  0  0  0 
  3  4  1  0  0  0  0 
  5  6  1  0  0  0  0 
  5  8  1  0  0  0  0 
  6  7  1  0  0  0  0 
  8  9  2  0  0  0  0 
  9 10  1  0  0  0  0 
 10 11  1  0  0  0  0 
 11 12  2  0  0  0  0 
 11 17  1  0  0  0  0 
 12 13  1  0  0  0  0 
 13 14  2  0  0  0  0 
 13 15  1  0  0  0  0 
 15 16  1  0  0  0  0 
 15 18  2  0  0  0  0 
 16 17  1  0  0  0  0 
 16 25  2  0  0  0  0 
 18 19  1  0  0  0  0 
 18 20  1  0  0  0  0 
 20 21  1  0  0  0  0 
 20 23  2  0  0  0  0 
 21 22  1  0  0  0  0 
 23 24  1  0  0  0  0 
 23 25  1  0  0  0  0 
M  END
> <InChIKey>
DRRWBCNQOKKKOL-UHFFFAOYSA-N

> <PubChem_CID>
5273755

> <BOM_1A2>
<7,6;Cleavage;R1>
<7,H;Oxidation;R1>

> <BOM_2A6>


> <BOM_2B6>


> <BOM_2C8>
<7,6;Cleavage;R1>
<7,H;Oxidation;R1>

> <BOM_2C9>
<7,6;Cleavage;R1>
<7,H;Oxidation;R1>

> <BOM_2C19>
<7,6;Cleavage;R1>
<7,H;Oxidation;R1>

> <BOM_2D6>
<7,6;Cleavage;R1>
<7,H;Oxidation;R1>

> <BOM_2E1>
<7,6;Cleavage;R1>
<7,H;Oxidation;R1>

> <BOM_3A4>


> <References>
H. S. LEE, H. Y. JI, E. J. PARK, & S. Y. KIM, Xenobiotica, August 2007; 37(8): 803???817 PMID: 17701830 

> <FLAG_COMMENTS>


$$$$
fenproporex
  CDK     05091811473D

 14 14  0  0  0  0  0  0  0  0999 V2000
   -0.0180    1.5030    0.0100 C   0  0  0  0  0  0  0  0  0  0  0  0
    0.0020   -0.0040    0.0020 C   0  0  0  0  0  0  0  0  0  0  0  0
    1.1690    2.2100    0.0030 C   0  0  0  0  0  0  0  0  0  0  0  0
   -1.2250    2.1780    0.0200 C   0  0  0  0  0  0  0  0  0  0  0  0
    0.0230   -0.5220    1.4420 C   0  0  0  0  0  0  0  0  0  0  0  0
    1.1500    3.5920    0.0100 C   0  0  0  0  0  0  0  0  0  0  0  0
   -1.2440    3.5600    0.0270 C   0  0  0  0  0  0  0  0  0  0  0  0
   -1.2310   -0.1540    2.1120 N   0  0  0  0  0  0  0  0  0  0  0  0
    0.1690   -2.0450    1.4340 C   0  0  0  0  0  0  0  0  0  0  0  0
   -0.0560    4.2670    0.0250 C   0  0  0  0  0  0  0  0  0  0  0  0
   -0.9420   -0.1080    3.5520 C   0  0  0  0  0  0  0  0  0  0  0  0
   -2.2130    0.2720    4.3150 C   0  0  0  0  0  0  0  0  0  0  0  0
   -1.9230    0.3170    5.7580 C   0  0  0  0  0  0  0  0  0  0  0  0
   -1.7000    0.3530    6.8710 N   0  0  0  0  0  0  0  0  0  0  0  0
  1  2  1  0  0  0  0 
  1  3  2  0  0  0  0 
  1  4  1  0  0  0  0 
  2  5  1  0  0  0  0 
  3  6  1  0  0  0  0 
  4  7  2  0  0  0  0 
  5  8  1  0  0  0  0 
  5  9  1  0  0  0  0 
  6 10  2  0  0  0  0 
  7 10  1  0  0  0  0 
  8 11  1  0  0  0  0 
 11 12  1  0  0  0  0 
 12 13  1  0  0  0  0 
 13 14  3  0  0  0  0 
M  END
> <InChIKey>
IQUFSXIQAFPIMR-NSHDSACASA-N

> <PubChem_CID>
37888393

> <BOM_1A2>
<11,8;Cleavage;R1>
<11,H;Oxidation;R1>

> <BOM_2A6>


> <BOM_2B6>
<11,8;Cleavage;R1>
<11,H;Oxidation;R1>

> <BOM_2C8>


> <BOM_2C9>


> <BOM_2C19>


> <BOM_2D6>
<11,8;Cleavage;R1>
<11,H;Oxidation;R1>

> <BOM_2E1>


> <BOM_3A4>
<11,8;Cleavage;R1>
<11,H;Oxidation;R1>

> <References>
Kraemer et al.,Biochem Pharm.,68,947,2004 PMID: 15294457


> <FLAG_COMMENTS>


$$$$
flunitrazepam
  CDK     05091811473D

 23 25  0  0  0  0  0  0  0  0999 V2000
   -1.6350   -1.0740    0.0150 C   0  0  0  0  0  0  0  0  0  0  0  0
   -1.2340   -1.6420   -1.1960 C   0  0  0  0  0  0  0  0  0  0  0  0
   -1.7690   -2.8630   -1.6010 C   0  0  0  0  0  0  0  0  0  0  0  0
   -2.7050   -3.5150   -0.8010 C   0  0  0  0  0  0  0  0  0  0  0  0
   -3.1100   -2.9490    0.4060 C   0  0  0  0  0  0  0  0  0  0  0  0
   -2.5760   -1.7290    0.8090 C   0  0  0  0  0  0  0  0  0  0  0  0
   -1.0760    0.2440    0.4140 C   0  0  0  0  0  0  0  0  0  0  0  0
   -1.9190    1.1410    0.7990 N   0  0  0  0  0  0  0  0  0  0  0  0
   -1.3590    2.4140    1.2250 C   0  0  0  0  0  0  0  0  0  0  0  0
   -0.9290    3.1980    0.0130 C   0  0  0  0  0  0  0  0  0  0  0  0
    0.2820    2.7990   -0.5340 N   0  0  0  0  0  0  0  0  0  0  0  0
    0.3990    0.4450    0.3070 C   0  0  0  0  0  0  0  0  0  0  0  0
    0.9920    1.6160   -0.2040 C   0  0  0  0  0  0  0  0  0  0  0  0
    2.3810    1.6130   -0.4220 C   0  0  0  0  0  0  0  0  0  0  0  0
    3.1790    0.5170   -0.1050 C   0  0  0  0  0  0  0  0  0  0  0  0
    2.5750   -0.6080    0.4370 C   0  0  0  0  0  0  0  0  0  0  0  0
    1.1990   -0.6590    0.6330 C   0  0  0  0  0  0  0  0  0  0  0  0
    3.3850   -1.7650    0.7750 N   0  0  0  0  0  0  0  0  0  0  0  0
   -2.9600   -1.2200    1.9890 F   0  0  0  0  0  0  0  0  0  0  0  0
   -1.5750    4.1670   -0.3870 O   0  0  0  0  0  0  0  0  0  0  0  0
    0.8720    3.6890   -1.5090 C   0  0  0  0  0  0  0  0  0  0  0  0
    4.6090   -1.6800    0.6050 O   0  0  0  0  0  0  0  0  0  0  0  0
    2.7990   -2.7650    1.2110 O   0  0  0  0  0  0  0  0  0  0  0  0
  1  2  1  0  0  0  0 
  1  6  2  0  0  0  0 
  1  7  1  0  0  0  0 
  2  3  2  0  0  0  0 
  3  4  1  0  0  0  0 
  4  5  2  0  0  0  0 
  5  6  1  0  0  0  0 
  6 19  1  0  0  0  0 
  7  8  2  0  0  0  0 
  7 12  1  0  0  0  0 
  8  9  1  0  0  0  0 
  9 10  1  0  0  0  0 
 10 11  1  0  0  0  0 
 10 20  2  0  0  0  0 
 11 13  1  0  0  0  0 
 11 21  1  0  0  0  0 
 12 13  1  0  0  0  0 
 12 17  2  0  0  0  0 
 13 14  2  0  0  0  0 
 14 15  1  0  0  0  0 
 15 16  2  0  0  0  0 
 16 17  1  0  0  0  0 
 16 18  1  0  0  0  0 
 18 22  2  0  0  0  0 
 18 23  1  0  0  0  0 
M  CHG  1  18   1
M  CHG  1  23  -1
M  END
> <InChIKey>
PPTYJKAXVCCBDU-UHFFFAOYSA-N

> <PubChem_CID>
3380

> <BOM_1A2>
<21,11;Cleavage;R1>
<21,H;Oxidation;R1>

> <BOM_2A6>
<9,H;Hydroxylation;R1>
<21,11;Cleavage;R2>
<21,H;Oxidation;R2>

> <BOM_2B6>
<21,11;Cleavage;R1>
<21,H;Oxidation;R1>

> <BOM_2C8>
<21,11;Cleavage;R1>
<21,H;Oxidation;R1>

> <BOM_2C9>
<21,11;Cleavage;R1>
<21,H;Oxidation;R1>

> <BOM_2C19>
<21,11;Cleavage;R1>
<21,H;Oxidation;R1>

> <BOM_2D6>
<21,11;Cleavage;R1>
<21,H;Oxidation;R1>

> <BOM_2E1>


> <BOM_3A4>
<9,H;Hydroxylation;R1>
<21,11;Cleavage;R2>
<21,H;Oxidation;R2>

> <References>
Hesse et al.,Drug Metab. Disp.,29,133,2001 PMID: 11159802
Gafni et al.,J. Clin. Psychopharma.,23,169,2003

> <FLAG_COMMENTS>


$$$$
fluoxetine
  CDK     05091811473D

 22 23  0  0  0  0  0  0  0  0999 V2000
   -0.2060    1.3430    0.2870 C   0  0  0  0  0  0  0  0  0  0  0  0
   -0.2290   -0.0220   -0.3290 C   0  0  0  0  0  0  0  0  0  0  0  0
    1.1420    1.8010    0.3590 O   0  0  0  0  0  0  0  0  0  0  0  0
   -1.0990    2.3110   -0.4660 C   0  0  0  0  0  0  0  0  0  0  0  0
   -0.4810   -1.1230    0.4920 C   0  0  0  0  0  0  0  0  0  0  0  0
    0.0090   -0.2240   -1.6910 C   0  0  0  0  0  0  0  0  0  0  0  0
    1.4980    2.1370    1.6380 C   0  0  0  0  0  0  0  0  0  0  0  0
   -0.3470    3.3170   -1.3030 C   0  0  0  0  0  0  0  0  0  0  0  0
   -0.5000   -2.4100   -0.0430 C   0  0  0  0  0  0  0  0  0  0  0  0
   -0.0100   -1.5100   -2.2260 C   0  0  0  0  0  0  0  0  0  0  0  0
    0.6480    2.0430    2.7390 C   0  0  0  0  0  0  0  0  0  0  0  0
    2.8010    2.6010    1.8090 C   0  0  0  0  0  0  0  0  0  0  0  0
   -1.3240    4.1690   -1.9560 N   0  0  0  0  0  0  0  0  0  0  0  0
   -0.2650   -2.6020   -1.4010 C   0  0  0  0  0  0  0  0  0  0  0  0
    1.1000    2.4070    4.0050 C   0  0  0  0  0  0  0  0  0  0  0  0
    3.2510    2.9650    3.0760 C   0  0  0  0  0  0  0  0  0  0  0  0
   -0.5900    5.0980   -2.7960 C   0  0  0  0  0  0  0  0  0  0  0  0
    2.4080    2.8630    4.1840 C   0  0  0  0  0  0  0  0  0  0  0  0
    2.8860    3.2740    5.5400 C   0  0  0  0  0  0  0  0  0  0  0  0
    4.2270    3.1010    5.7110 F   0  0  0  0  0  0  0  0  0  0  0  0
    2.6440    4.5890    5.8010 F   0  0  0  0  0  0  0  0  0  0  0  0
    2.2960    2.5780    6.5510 F   0  0  0  0  0  0  0  0  0  0  0  0
  1  2  1  0  0  0  0 
  1  3  1  0  0  0  0 
  1  4  1  0  0  0  0 
  2  5  2  0  0  0  0 
  2  6  1  0  0  0  0 
  3  7  1  0  0  0  0 
  4  8  1  0  0  0  0 
  5  9  1  0  0  0  0 
  6 10  2  0  0  0  0 
  7 11  2  0  0  0  0 
  7 12  1  0  0  0  0 
  8 13  1  0  0  0  0 
  9 14  2  0  0  0  0 
 10 14  1  0  0  0  0 
 11 15  1  0  0  0  0 
 12 16  2  0  0  0  0 
 13 17  1  0  0  0  0 
 15 18  2  0  0  0  0 
 16 18  1  0  0  0  0 
 18 19  1  0  0  0  0 
 19 20  1  0  0  0  0 
 19 21  1  0  0  0  0 
 19 22  1  0  0  0  0 
M  END
> <InChIKey>
RTHCYVBBDHJXIQ-INIZCTEOSA-N

> <PubChem_CID>
1548968

> <BOM_1A2>


> <BOM_2A6>


> <BOM_2B6>


> <BOM_2C8>


> <BOM_2C9>
<17,13;Cleavage;R1>
<17,H;Oxidation;R1>

> <BOM_2C19>
<1,3;Cleavage;R1>
<1,H;Oxidation;R1>
<17,13;Cleavage;R2>
<17,H;Oxidation;R2>

> <BOM_2D6>
<17,13;Cleavage;R1>
<17,H;Oxidation;R1>

> <BOM_2E1>


> <BOM_3A4>
<1,3;Cleavage;R1>
<1,H;Oxidation;R1>
<17,13;Cleavage;R2>
<17,H;Oxidation;R2>

> <References>
Mandrioli et al.,Curr. Drug Metab.,7,127,2006; PMID:18259985; PMID:11356927; PMID:10997938

> <FLAG_COMMENTS>


$$$$
flutamide
  CDK     05091811473D

 19 19  0  0  0  0  0  0  0  0999 V2000
   -4.6060    1.0480    0.8830 F   0  0  0  0  0  0  0  0  0  0  0  0
   -3.4390    2.8400    0.5470 F   0  0  0  0  0  0  0  0  0  0  0  0
   -4.3030    1.7930   -1.1450 F   0  0  0  0  0  0  0  0  0  0  0  0
    3.3990    1.9390   -0.2850 O   0  0  0  0  0  0  0  0  0  0  0  0
   -4.5350   -1.0480   -1.0260 O   0  0  0  0  0  0  0  0  0  0  0  0
   -3.7630   -2.3590    0.5660 O   0  0  0  0  0  0  0  0  0  0  0  0
    1.1780    1.4490   -0.1840 N   0  0  0  0  0  0  0  0  0  0  0  0
   -3.6730   -1.4010   -0.2120 N   0  0  0  0  0  0  0  0  0  0  0  0
    2.8270   -0.3800   -0.1000 C   0  0  0  0  0  0  0  0  0  0  0  0
    0.0000    0.6950   -0.1760 C   0  0  0  0  0  0  0  0  0  0  0  0
    2.5060    1.0910   -0.2220 C   0  0  0  0  0  0  0  0  0  0  0  0
   -2.4420    0.7620   -0.0730 C   0  0  0  0  0  0  0  0  0  0  0  0
   -1.1990    1.4070   -0.0830 C   0  0  0  0  0  0  0  0  0  0  0  0
    4.1990   -0.6820   -0.6550 C   0  0  0  0  0  0  0  0  0  0  0  0
    2.7900   -0.7710    1.3600 C   0  0  0  0  0  0  0  0  0  0  0  0
   -2.4430   -0.6350   -0.1800 C   0  0  0  0  0  0  0  0  0  0  0  0
   -0.0380   -0.6920   -0.2740 C   0  0  0  0  0  0  0  0  0  0  0  0
   -1.2570   -1.3650   -0.2760 C   0  0  0  0  0  0  0  0  0  0  0  0
   -3.6830    1.5960    0.0480 C   0  0  0  0  0  0  0  0  0  0  0  0
  1 19  1  0  0  0  0 
  2 19  1  0  0  0  0 
  3 19  1  0  0  0  0 
  4 11  2  0  0  0  0 
  5  8  1  0  0  0  0 
  6  8  2  0  0  0  0 
  7 10  1  0  0  0  0 
  7 11  1  0  0  0  0 
  8 16  1  0  0  0  0 
  9 11  1  0  0  0  0 
  9 14  1  0  0  0  0 
  9 15  1  0  0  0  0 
 10 13  1  0  0  0  0 
 10 17  2  0  0  0  0 
 12 13  2  0  0  0  0 
 12 16  1  0  0  0  0 
 12 19  1  0  0  0  0 
 16 18  2  0  0  0  0 
 17 18  1  0  0  0  0 
M  CHG  1   5  -1
M  CHG  1   8   1
M  END
> <InChIKey>
MKXKFYHWDHIYRV-UHFFFAOYSA-N

> <PubChem_CID>
3397

> <BOM_1A2>
<9,H;Hydroxylation;R1>

> <BOM_2A6>


> <BOM_2B6>


> <BOM_2C8>


> <BOM_2C9>
<9,H;Hydroxylation;R1>

> <BOM_2C19>
<9,H;Hydroxylation;R1>

> <BOM_2D6>


> <BOM_2E1>


> <BOM_3A4>


> <References>
Goda et al.,Drug Metab. Disp.,34,828,2006
M. S. Shet, M. Mcphaul, C. W. Fisher, N. R. Stallings, R. W. Estabrook, Drug Metab. Dispos. 1997, 25, 1298-1303.
PMID:16507648; PMID:29514826

> <FLAG_COMMENTS>


$$$$
fluvoxamine
  CDK     05091811473D

 22 22  0  0  0  0  0  0  0  0999 V2000
    5.1090   -5.1020    2.7520 C   0  0  0  0  0  0  0  0  0  0  0  0
    5.4400   -5.2850    1.3820 O   0  0  0  0  0  0  0  0  0  0  0  0
    4.3610   -4.8200    0.5900 C   0  0  0  0  0  0  0  0  0  0  0  0
    4.2530   -3.3090    0.4950 C   0  0  0  0  0  0  0  0  0  0  0  0
    5.4560   -2.5040    0.9280 C   0  0  0  0  0  0  0  0  0  0  0  0
    6.7050   -2.8610    0.1500 C   0  0  0  0  0  0  0  0  0  0  0  0
    7.0430   -1.7440   -0.8060 C   0  0  0  0  0  0  0  0  0  0  0  0
    7.6350   -0.6480   -0.4340 N   0  0  0  0  0  0  0  0  0  0  0  0
    7.9180   -0.6740    0.9360 O   0  0  0  0  0  0  0  0  0  0  0  0
    8.5830    0.5450    1.2400 C   0  0  0  0  0  0  0  0  0  0  0  0
    8.7270    0.6870    2.7380 C   0  0  0  0  0  0  0  0  0  0  0  0
    9.7400   -0.2220    3.2470 N   0  0  0  0  0  0  0  0  0  0  0  0
    6.6680   -1.9360   -2.2240 C   0  0  0  0  0  0  0  0  0  0  0  0
    6.9090   -0.9160   -3.1440 C   0  0  0  0  0  0  0  0  0  0  0  0
    6.5610   -1.0880   -4.4820 C   0  0  0  0  0  0  0  0  0  0  0  0
    5.9670   -2.2770   -4.9130 C   0  0  0  0  0  0  0  0  0  0  0  0
    5.7370   -3.2970   -3.9860 C   0  0  0  0  0  0  0  0  0  0  0  0
    6.0840   -3.1290   -2.6460 C   0  0  0  0  0  0  0  0  0  0  0  0
    5.6120   -2.4550   -6.3580 C   0  0  0  0  0  0  0  0  0  0  0  0
    6.7090   -2.6380   -7.1450 F   0  0  0  0  0  0  0  0  0  0  0  0
    4.8050   -3.5270   -6.5900 F   0  0  0  0  0  0  0  0  0  0  0  0
    4.9550   -1.3800   -6.8770 F   0  0  0  0  0  0  0  0  0  0  0  0
  1  2  1  0  0  0  0 
  2  3  1  0  0  0  0 
  3  4  1  0  0  0  0 
  4  5  1  0  0  0  0 
  5  6  1  0  0  0  0 
  6  7  1  0  0  0  0 
  7  8  2  0  0  0  0 
  7 13  1  0  0  0  0 
  8  9  1  0  0  0  0 
  9 10  1  0  0  0  0 
 10 11  1  0  0  0  0 
 11 12  1  0  0  0  0 
 13 14  1  0  0  0  0 
 13 18  2  0  0  0  0 
 14 15  2  0  0  0  0 
 15 16  1  0  0  0  0 
 16 17  2  0  0  0  0 
 16 19  1  0  0  0  0 
 17 18  1  0  0  0  0 
 19 20  1  0  0  0  0 
 19 21  1  0  0  0  0 
 19 22  1  0  0  0  0 
M  END
> <InChIKey>
CJOFXWAVKWHTFT-XSFVSMFZSA-N

> <PubChem_CID>
5324346

> <BOM_1A2>
<10,9;Cleavage;R1>
<10,H;Oxidation;R1>
<11,12;Cleavage;R2>
<11,H;Oxidation;R2>


> <BOM_2A6>


> <BOM_2B6>


> <BOM_2C8>


> <BOM_2C9>


> <BOM_2C19>


> <BOM_2D6>
<1,2;Cleavage;R1>
<1,H;Oxidation;R1>
<3,H;Oxidation;R1>

> <BOM_2E1>


> <BOM_3A4>


> <References>
Spigset et al., Pharmacokinetics and disposition, 2001, 57, 653-658, DOI:10.1007/s002280100373; 
Wang et Zhou, Synthetic and natural compounds that interact with human cytochrome P450 1A2 and implications in drug development., 2009, 16(31), 4066-218, PMID:19754423

> <FLAG_COMMENTS>
In Zhou's paper, it should be 2D6 rather than 2B6. They made a mistake.


$$$$
formononetin
  CDK     05091811473D

 20 22  0  0  0  0  0  0  0  0999 V2000
    0.0180    1.2780    0.5140 C   0  0  0  0  0  0  0  0  0  0  0  0
   -0.0750    0.0550   -0.1420 C   0  0  0  0  0  0  0  0  0  0  0  0
    1.2170    1.8840    0.7740 O   0  0  0  0  0  0  0  0  0  0  0  0
   -1.1360    1.9340    0.9320 C   0  0  0  0  0  0  0  0  0  0  0  0
    1.1540   -0.6250   -0.5770 C   0  0  0  0  0  0  0  0  0  0  0  0
   -1.3200   -0.5270   -0.3860 C   0  0  0  0  0  0  0  0  0  0  0  0
    2.3560    1.2390    0.3560 C   0  0  0  0  0  0  0  0  0  0  0  0
   -2.3710    1.3470    0.6850 C   0  0  0  0  0  0  0  0  0  0  0  0
    2.4410    0.0630   -0.2840 C   0  0  0  0  0  0  0  0  0  0  0  0
   -2.4780    0.1250    0.0310 C   0  0  0  0  0  0  0  0  0  0  0  0
    1.0810   -1.7050   -1.1470 O   0  0  0  0  0  0  0  0  0  0  0  0
   -3.5050    1.9850    1.0920 O   0  0  0  0  0  0  0  0  0  0  0  0
    3.7690   -0.4620   -0.6510 C   0  0  0  0  0  0  0  0  0  0  0  0
    4.9390    0.2020   -0.2630 C   0  0  0  0  0  0  0  0  0  0  0  0
    6.2000   -0.2870   -0.6050 C   0  0  0  0  0  0  0  0  0  0  0  0
    6.3150   -1.4580   -1.3470 C   0  0  0  0  0  0  0  0  0  0  0  0
    5.1630   -2.1330   -1.7420 C   0  0  0  0  0  0  0  0  0  0  0  0
    3.9070   -1.6360   -1.3950 C   0  0  0  0  0  0  0  0  0  0  0  0
    7.5870   -1.8650   -1.6370 O   0  0  0  0  0  0  0  0  0  0  0  0
    7.5840   -3.0690   -2.3950 C   0  0  0  0  0  0  0  0  0  0  0  0
  1  2  2  0  0  0  0 
  1  3  1  0  0  0  0 
  1  4  1  0  0  0  0 
  2  5  1  0  0  0  0 
  2  6  1  0  0  0  0 
  3  7  1  0  0  0  0 
  4  8  2  0  0  0  0 
  5  9  1  0  0  0  0 
  5 11  2  0  0  0  0 
  6 10  2  0  0  0  0 
  7  9  2  0  0  0  0 
  8 10  1  0  0  0  0 
  8 12  1  0  0  0  0 
  9 13  1  0  0  0  0 
 13 14  1  0  0  0  0 
 13 18  2  0  0  0  0 
 14 15  2  0  0  0  0 
 15 16  1  0  0  0  0 
 16 17  2  0  0  0  0 
 16 19  1  0  0  0  0 
 17 18  1  0  0  0  0 
 19 20  1  0  0  0  0 
M  END
> <InChIKey>
HKQYGTCOTHHOMP-UHFFFAOYSA-N

> <PubChem_CID>
5280378

> <BOM_1A2>
<20,19;Cleavage;R1>
<20,H;Oxidation;R1>
<4,H;Hydroxylation;R2>
<10,H;Hydroxylation;R3>
<15,H;Hydroxylation;R4>
<17,H;Hydroxylation;R5> 

> <BOM_2A6>
<20,19;Cleavage;R1>
<20,H;Oxidation;R1>

> <BOM_2B6>


> <BOM_2C8>


> <BOM_2C9>
<20,19;Cleavage;R1>
<20,H;Oxidation;R1>
<4,H;Hydroxylation;R2>
<10,H;Hydroxylation;R3>
<15,H;Hydroxylation;R4>
<17,H;Hydroxylation;R5> 

> <BOM_2C19>
<20,19;Cleavage;R1>
<20,H;Oxidation;R1>
<4,H;Hydroxylation;R2>
<10,H;Hydroxylation;R3>
<15,H;Hydroxylation;R4>
<17,H;Hydroxylation;R5> 

> <BOM_2D6>
<20,19;Cleavage;R1>
<20,H;Oxidation;R1>
<4,H;Hydroxylation;R2>
<10,H;Hydroxylation;R3>
<15,H;Hydroxylation;R4>
<17,H;Hydroxylation;R5> 

> <BOM_2E1>


> <BOM_3A4>


> <References>
Tollesen et al.,J. Agric. Food Chem.,50,4783,2002, PMID:12166960

> <FLAG_COMMENTS>


$$$$
foxy
  CDK     05091811473D

 20 21  0  0  0  0  0  0  0  0999 V2000
    0.1240    1.4920    0.2410 C   0  0  0  0  0  0  0  0  0  0  0  0
    0.0470   -0.0260    0.4150 C   0  0  0  0  0  0  0  0  0  0  0  0
    1.5650    1.9310    0.2950 C   0  0  0  0  0  0  0  0  0  0  0  0
   -1.3370   -0.4730    0.2090 N   0  0  0  0  0  0  0  0  0  0  0  0
    2.5120    1.9500   -0.8230 C   0  0  0  0  0  0  0  0  0  0  0  0
    2.2210    2.3850    1.3740 C   0  0  0  0  0  0  0  0  0  0  0  0
    3.7240    2.4330   -0.2970 C   0  0  0  0  0  0  0  0  0  0  0  0
    2.4240    1.6070   -2.1740 C   0  0  0  0  0  0  0  0  0  0  0  0
    3.5130    2.6880    1.0420 N   0  0  0  0  0  0  0  0  0  0  0  0
    4.8290    2.5640   -1.1320 C   0  0  0  0  0  0  0  0  0  0  0  0
    3.5320    1.7450   -2.9860 C   0  0  0  0  0  0  0  0  0  0  0  0
    4.7310    2.2230   -2.4620 C   0  0  0  0  0  0  0  0  0  0  0  0
   -1.3950   -1.9240   -0.0120 C   0  0  0  0  0  0  0  0  0  0  0  0
   -2.1910   -0.0780    1.3380 C   0  0  0  0  0  0  0  0  0  0  0  0
   -1.3550   -0.0360    2.6190 C   0  0  0  0  0  0  0  0  0  0  0  0
   -2.7820    1.3070    1.0700 C   0  0  0  0  0  0  0  0  0  0  0  0
   -0.9910   -2.6520    1.2720 C   0  0  0  0  0  0  0  0  0  0  0  0
   -2.8200   -2.3250   -0.3980 C   0  0  0  0  0  0  0  0  0  0  0  0
    3.4530    1.4120   -4.3020 O   0  0  0  0  0  0  0  0  0  0  0  0
    4.6360    1.5790   -5.0860 C   0  0  0  0  0  0  0  0  0  0  0  0
  1  2  1  0  0  0  0 
  1  3  1  0  0  0  0 
  2  4  1  0  0  0  0 
  3  5  1  0  0  0  0 
  3  6  2  0  0  0  0 
  4 13  1  0  0  0  0 
  4 14  1  0  0  0  0 
  5  7  2  0  0  0  0 
  5  8  1  0  0  0  0 
  6  9  1  0  0  0  0 
  7  9  1  0  0  0  0 
  7 10  1  0  0  0  0 
  8 11  2  0  0  0  0 
 10 12  2  0  0  0  0 
 11 12  1  0  0  0  0 
 11 19  1  0  0  0  0 
 13 17  1  0  0  0  0 
 13 18  1  0  0  0  0 
 14 15  1  0  0  0  0 
 14 16  1  0  0  0  0 
 19 20  1  0  0  0  0 
M  END
> <InChIKey>
DNBPMBJFRRVTSJ-UHFFFAOYSA-N

> <PubChem_CID>
151182

> <BOM_1A2>
<14,4;Cleavage;R1>
<14,H;Oxidation;R1>
<13,4;Cleavage;R2>
<13,H;Oxidation;R2>

> <BOM_2A6>


> <BOM_2B6>


> <BOM_2C8>
<14,4;Cleavage;R1>
<14,H;Oxidation;R1>
<13,4;Cleavage;R2>
<13,H;Oxidation;R2>

> <BOM_2C9>
<14,4;Cleavage;R1>
<14,H;Oxidation;R1>
<13,4;Cleavage;R2>
<13,H;Oxidation;R2>

> <BOM_2C19>


> <BOM_2D6>
<14,4;Cleavage;R1>
<14,H;Oxidation;R1>
<13,4;Cleavage;R2>
<13,H;Oxidation;R2>
<20,19;Cleavage;R3>
<20,H;Oxidation;R3>


> <BOM_2E1>


> <BOM_3A4>
<14,4;Cleavage;R1>
<14,H;Oxidation;R1>
<13,4;Cleavage;R2>
<13,H;Oxidation;R2>

> <References>
Narimatsu et al.,Biochem. Pharmacol.,71,1377,2006, PMID:16510126

> <FLAG_COMMENTS>
<20,19;Cleavage> is much stronger than <14,4,Cleavage> in CYP2D6


$$$$
furafylline
  CDK     05091811472D

 19 21  0  0  0  0  0  0  0  0999 V2000
    1.1050    1.3700    0.0000 N   0  0  0  0  0  0  0  0  0  0  0  0
    1.5900    0.7020    0.0000 C   0  0  0  0  0  0  0  0  0  0  0  0
    1.1050    0.0350    0.0000 N   0  0  0  0  0  0  0  0  0  0  0  0
    0.3200    0.2900    0.0000 C   0  0  0  0  0  0  0  0  0  0  0  0
   -0.3940   -0.1230    0.0000 N   0  0  0  0  0  0  0  0  0  0  0  0
   -1.1090    0.2900    0.0000 C   0  0  0  0  0  0  0  0  0  0  0  0
   -1.1090    1.1150    0.0000 N   0  0  0  0  0  0  0  0  0  0  0  0
   -0.3940    1.5270    0.0000 C   0  0  0  0  0  0  0  0  0  0  0  0
    0.3200    1.1150    0.0000 C   0  0  0  0  0  0  0  0  0  0  0  0
   -1.8230   -0.1230    0.0000 O   0  0  0  0  0  0  0  0  0  0  0  0
   -0.3940    2.3520    0.0000 O   0  0  0  0  0  0  0  0  0  0  0  0
    2.4150    0.7020    0.0000 C   0  0  0  0  0  0  0  0  0  0  0  0
   -1.8230    1.5270    0.0000 C   0  0  0  0  0  0  0  0  0  0  0  0
   -0.3940   -0.9480    0.0000 C   0  0  0  0  0  0  0  0  0  0  0  0
   -1.8630   -1.0250    0.0000 O   0  0  0  0  0  0  0  0  0  0  0  0
   -1.1090   -1.3600    0.0000 C   0  0  0  0  0  0  0  0  0  0  0  0
   -1.1950   -2.1810    0.0000 C   0  0  0  0  0  0  0  0  0  0  0  0
   -2.0020   -2.3520    0.0000 C   0  0  0  0  0  0  0  0  0  0  0  0
   -2.4150   -1.6380    0.0000 C   0  0  0  0  0  0  0  0  0  0  0  0
  1  2  1  0  0  0  0 
  1  9  1  0  0  0  0 
  2  3  2  0  0  0  0 
  2 12  1  0  0  0  0 
  3  4  1  0  0  0  0 
  4  5  1  0  0  0  0 
  4  9  2  0  0  0  0 
  5  6  1  0  0  0  0 
  5 14  1  0  0  0  0 
  6  7  1  0  0  0  0 
  6 10  2  0  0  0  0 
  7  8  1  0  0  0  0 
  7 13  1  0  0  0  0 
  8  9  1  0  0  0  0 
  8 11  2  0  0  0  0 
 14 16  1  0  0  0  0 
 15 16  1  0  0  0  0 
 15 19  1  0  0  0  0 
 16 17  2  0  0  0  0 
 17 18  1  0  0  0  0 
 18 19  2  0  0  0  0 
M  END
> <InChIKey>
KGQZGCIVHYLPBH-UHFFFAOYSA-N

> <PubChem_CID>
3433

> <BOM_1A2>
<12,H;Hydroxylation;R1>

> <BOM_2A6>


> <BOM_2B6>


> <BOM_2C8>


> <BOM_2C9>


> <BOM_2C19>


> <BOM_2D6>


> <BOM_2E1>


> <BOM_3A4>


> <References>
Jagdish K. Racha, Allan E. Rettie, and Kent L. Kunze, Biochemistry 1998, 37, 7407-7419

> <FLAG_COMMENTS>


$$$$
furametpyr
  CDK     05091811473D

 23 25  0  0  0  0  0  0  0  0999 V2000
    0.6810   -0.4110   -0.9340 C   0  0  0  0  0  0  0  0  0  0  0  0
   -0.2190    0.6460   -0.7010 C   0  0  0  0  0  0  0  0  0  0  0  0
    0.4870    1.8350   -0.9600 C   0  0  0  0  0  0  0  0  0  0  0  0
    1.7530    1.4620   -1.3430 N   0  0  0  0  0  0  0  0  0  0  0  0
    1.8660    0.1520   -1.3080 N   0  0  0  0  0  0  0  0  0  0  0  0
    3.1020   -0.6560   -1.5570 C   0  0  0  0  0  0  0  0  0  0  0  0
   -1.5880    0.6320   -0.2850 C   0  0  0  0  0  0  0  0  0  0  0  0
   -2.4090    1.4080   -0.8310 O   0  0  0  0  0  0  0  0  0  0  0  0
   -1.9190   -0.1880    0.7290 N   0  0  0  0  0  0  0  0  0  0  0  0
   -3.0730   -0.6380    1.2350 C   0  0  0  0  0  0  0  0  0  0  0  0
   -2.9020   -1.2260    2.5050 C   0  0  0  0  0  0  0  0  0  0  0  0
   -3.9590   -1.7470    3.2700 C   0  0  0  0  0  0  0  0  0  0  0  0
   -5.2720   -1.6660    2.7860 C   0  0  0  0  0  0  0  0  0  0  0  0
   -5.4430   -1.1140    1.5120 C   0  0  0  0  0  0  0  0  0  0  0  0
   -4.3940   -0.6300    0.7320 C   0  0  0  0  0  0  0  0  0  0  0  0
    0.4360   -2.1060   -0.8130 Cl  0  0  0  0  0  0  0  0  0  0  0  0
   -6.7450   -0.9260    0.7830 C   0  0  0  0  0  0  0  0  0  0  0  0
   -4.9900   -0.2140   -0.5990 C   0  0  0  0  0  0  0  0  0  0  0  0
   -7.4920    0.3150    1.2980 C   0  0  0  0  0  0  0  0  0  0  0  0
   -7.6380   -2.1800    0.8580 C   0  0  0  0  0  0  0  0  0  0  0  0
   -4.2690   -0.8360   -1.8130 C   0  0  0  0  0  0  0  0  0  0  0  0
   -6.3400   -0.7260   -0.5810 O   0  0  0  0  0  0  0  0  0  0  0  0
   -0.0420    3.2640   -0.8390 C   0  0  0  0  0  0  0  0  0  0  0  0
  1  2  2  0  0  0  0 
  1  5  1  0  0  0  0 
  1 16  1  0  0  0  0 
  2  3  1  0  0  0  0 
  2  7  1  0  0  0  0 
  3  4  2  0  0  0  0 
  3 23  1  0  0  0  0 
  4  5  1  0  0  0  0 
  5  6  1  0  0  0  0 
  7  8  2  0  0  0  0 
  7  9  1  0  0  0  0 
  9 10  1  0  0  0  0 
 10 11  1  0  0  0  0 
 10 15  2  0  0  0  0 
 11 12  2  0  0  0  0 
 12 13  1  0  0  0  0 
 13 14  2  0  0  0  0 
 14 15  1  0  0  0  0 
 14 17  1  0  0  0  0 
 15 18  1  0  0  0  0 
 17 19  1  0  0  0  0 
 17 20  1  0  0  0  0 
 17 22  1  0  0  0  0 
 18 21  1  0  0  0  0 
 18 22  1  0  0  0  0 
M  END
> <InChIKey>
NRTLIYOWLVMQBO-SNVBAGLBSA-N

> <PubChem_CID>
86290041

> <BOM_1A2>
<6,5;Cleavage;R1>
<6,H;Oxidation;R1>

> <BOM_2A6>


> <BOM_2B6>


> <BOM_2C8>


> <BOM_2C9>


> <BOM_2C19>
<6,5;Cleavage;R1>
<6,H;Oxidation;R1>

> <BOM_2D6>


> <BOM_2E1>


> <BOM_3A4>
<6,5;Cleavage;R1>
<6,H;Oxidation;R1>

> <References>
Nagahori et al.,J. Agric. Food Chem.,48,5754,2000
H. Nagahori, H. Yoshino, Y. Tomigahara, N. Isobe, H. Kaneko, I. Nakatsuka, J. Agric. Food Chem. 2000, 48, 5754-5759, PMID:11087550

> <FLAG_COMMENTS>


$$$$
galangin
  CDK     05091811473D

 20 22  0  0  0  0  0  0  0  0999 V2000
   -0.0370    1.4010    0.0190 C   0  0  0  0  0  0  0  0  0  0  0  0
    0.0570    0.0250    0.2230 C   0  0  0  0  0  0  0  0  0  0  0  0
    1.2060    2.1470   -0.2400 C   0  0  0  0  0  0  0  0  0  0  0  0
   -1.2940    2.0100    0.0660 C   0  0  0  0  0  0  0  0  0  0  0  0
    1.2430   -0.6590    0.1950 O   0  0  0  0  0  0  0  0  0  0  0  0
   -1.0860   -0.7350    0.4700 C   0  0  0  0  0  0  0  0  0  0  0  0
    2.4610    1.3680   -0.2530 C   0  0  0  0  0  0  0  0  0  0  0  0
    1.2060    3.3570   -0.4370 O   0  0  0  0  0  0  0  0  0  0  0  0
   -2.4420    1.2620    0.3130 C   0  0  0  0  0  0  0  0  0  0  0  0
   -1.4580    3.3500   -0.1240 O   0  0  0  0  0  0  0  0  0  0  0  0
    2.4170    0.0450   -0.0340 C   0  0  0  0  0  0  0  0  0  0  0  0
   -2.3230   -0.1060    0.5120 C   0  0  0  0  0  0  0  0  0  0  0  0
    3.6190    2.0610   -0.5180 O   0  0  0  0  0  0  0  0  0  0  0  0
    3.6110   -0.8160   -0.0300 C   0  0  0  0  0  0  0  0  0  0  0  0
   -3.4400   -0.8460    0.7540 O   0  0  0  0  0  0  0  0  0  0  0  0
    4.8340   -0.3860    0.4950 C   0  0  0  0  0  0  0  0  0  0  0  0
    3.5260   -2.1220   -0.5250 C   0  0  0  0  0  0  0  0  0  0  0  0
    5.9450   -1.2270    0.5110 C   0  0  0  0  0  0  0  0  0  0  0  0
    4.6330   -2.9690   -0.5110 C   0  0  0  0  0  0  0  0  0  0  0  0
    5.8440   -2.5190    0.0060 C   0  0  0  0  0  0  0  0  0  0  0  0
  1  2  2  0  0  0  0 
  1  3  1  0  0  0  0 
  1  4  1  0  0  0  0 
  2  5  1  0  0  0  0 
  2  6  1  0  0  0  0 
  3  7  1  0  0  0  0
[truncated: 1,467,001 more chars]
