# Supplementary material for: D-CyPre: a machine learning-based tool for accurate prediction of human CYP450 enzyme metabolic sites
Source: PeerJ Comput Sci. 2024 May 7;10:e2040. doi: 10.7717/peerj-cs.2040 (PMC11157575; doi:10.7717/peerj-cs.2040)
Supplement: Supplemental Information 2 — The D-CyPre software is freely accessible at https://github.com/67520/D-CyPre. The data set (EBoMD.sdf and EBoMD2.sdf) comes from CyProduct: A Software Tool for Accurately Predicting the Byproducts of Human Cytochrome P450 Metabolism. doi: https://doi.org/10.1021/acs.jcim.1c00144. [file peerj-cs-10-2040-s002.zip › supplementary2/Train/hasMolecule/train/data/EBoMD2.sdf]

Erlotinib
  CDK     08132014293D

 29 31  0  0  0  0  0  0  0  0999 V2000
    2.8579    0.8250    0.0000 C   0  0  0  0  0  0  0  0  0  1  0  0
    2.1434    0.4125    0.0000 O   0  0  0  0  0  0  0  0  0  2  0  0
    2.1434   -0.4125    0.0000 C   0  0  0  0  0  0  0  0  0  3  0  0
    1.4289   -0.8250    0.0000 C   0  0  0  0  0  0  0  0  0  4  0  0
    1.4289   -1.6500    0.0000 O   0  0  0  0  0  0  0  0  0  5  0  0
    0.7145   -2.0625    0.0000 C   0  0  0  0  0  0  0  0  0  6  0  0
    0.7145   -2.8875    0.0000 C   0  0  0  0  0  0  0  0  0  7  0  0
    1.4289   -3.3000    0.0000 O   0  0  0  0  0  0  0  0  0  8  0  0
    2.1434   -2.8875    0.0000 C   0  0  0  0  0  0  0  0  0  9  0  0
    2.8579   -3.3000    0.0000 C   0  0  0  0  0  0  0  0  0 10  0  0
    3.5724   -2.8875    0.0000 O   0  0  0  0  0  0  0  0  0 11  0  0
    4.2868   -3.3000    0.0000 C   0  0  0  0  0  0  0  0  0 12  0  0
    0.0000   -3.3000    0.0000 C   0  0  0  0  0  0  0  0  0 13  0  0
   -0.7145   -2.8875    0.0000 C   0  0  0  0  0  0  0  0  0 14  0  0
   -1.4289   -3.3000    0.0000 C   0  0  0  0  0  0  0  0  0 15  0  0
   -1.4289   -4.1250    0.0000 N   0  0  0  0  0  0  0  0  0 16  0  0
   -2.1434   -4.5375    0.0000 C   0  0  0  0  0  0  0  0  0 17  0  0
   -2.1434   -5.3625    0.0000 C   0  0  0  0  0  0  0  0  0 18  0  0
   -2.8579   -5.7750    0.0000 C   0  0  0  0  0  0  0  0  0 19  0  0
   -3.5724   -5.3625    0.0000 C   0  0  0  0  0  0  0  0  0 20  0  0
   -3.5724   -4.5375    0.0000 C   0  0  0  0  0  0  0  0  0 21  0  0
   -2.8579   -4.1250    0.0000 C   0  0  0  0  0  0  0  0  0 22  0  0
   -2.8579   -6.6000    0.0000 C   0  0  0  0  0  0  0  0  0 23  0  0
   -2.8579   -7.4250    0.0000 C   0  0  0  0  0  0  0  0  0 24  0  0
   -2.1434   -2.8875    0.0000 N   0  0  0  0  0  0  0  0  0 25  0  0
   -2.1434   -2.0625    0.0000 C   0  0  0  0  0  0  0  0  0 26  0  0
   -1.4289   -1.6500    0.0000 N   0  0  0  0  0  0  0  0  0 27  0  0
   -0.7145   -2.0625    0.0000 C   0  0  0  0  0  0  0  0  0 28  0  0
    0.0000   -1.6500    0.0000 C   0  0  0  0  0  0  0  0  0 29  0  0
  1  2  1  0  0  0  0 
  2  3  1  0  0  0  0 
  3  4  1  0  0  0  0 
  4  5  1  0  0  0  0 
  5  6  1  0  0  0  0 
  6  7  2  0  0  0  0 
  7  8  1  0  0  0  0 
  8  9  1  0  0  0  0 
  9 10  1  0  0  0  0 
 10 11  1  0  0  0  0 
 11 12  1  0  0  0  0 
  7 13  1  0  0  0  0 
 13 14  2  0  0  0  0 
 14 15  1  0  0  0  0 
 15 16  1  0  0  0  0 
 16 17  1  0  0  0  0 
 17 18  2  0  0  0  0 
 18 19  1  0  0  0  0 
 19 20  2  0  0  0  0 
 20 21  1  0  0  0  0 
 21 22  2  0  0  0  0 
 17 22  1  0  0  0  0 
 19 23  1  0  0  0  0 
 23 24  3  0  0  0  0 
 15 25  2  0  0  0  0 
 25 26  1  0  0  0  0 
 26 27  2  0  0  0  0 
 27 28  1  0  0  0  0 
 14 28  1  0  0  0  0 
 28 29  2  0  0  0  0 
  6 29  1  0  0  0  0 
M  END
> <InChIKey>
AAKJLRGGTJKAMG-UHFFFAOYSA-N

> <BOM_1A2>
<1,2;Cleavage;R1>
<1,H;Oxidation;R1>

> <BOM_2A6>


> <BOM_2B6>


> <BOM_2C8>


> <BOM_2C9>


> <BOM_2C19>


> <BOM_2D6>


> <BOM_2E1>


> <BOM_3A4>
<1,2;Cleavage;R1>
<1,H;Oxidation;R1>
<12,11;Cleavage;R2>
<12,H;Oxidation;R2>

> <References>
(R1) Wang, B. and Zhou, S.F. (2009); Synthetic and Natural Compounds that Interact with Human Cytochrome P450 1A2 and Implications in Drug Development; Current Medicinal Chemistry; Vol. 16, No. 31; PMID:19754423
Rakhit, A., Pantze, M. P., Fettner, S., Jones, H. M., Charoin, J. E., Riek, M., ... & Hamilton, M. (2008). The effects of CYP3A4 inhibition on erlotinib pharmacokinetics: computer-based simulation (SimCYP?) predicts in vivo metabolic inhibition. European journal of clinical pharmacology, 64(1), 31-41.

$$$$
leflunomide
  CDK     08132014293D

 19 20  0  0  0  0  0  0  0  0999 V2000
    1.4289   -1.6500    0.0000 C   0  0  0  0  0  0  0  0  0  1  0  0
    1.4289   -2.4750    0.0000 C   0  0  0  0  0  0  0  0  0  2  0  0
    2.0964   -2.9599    0.0000 C   0  0  0  0  0  0  0  0  0  3  0  0
    1.8414   -3.7445    0.0000 C   0  0  0  0  0  0  0  0  0  4  0  0
    1.0164   -3.7445    0.0000 N   0  0  0  0  0  0  0  0  0  5  0  0
    0.7615   -2.9599    0.0000 O   0  0  0  0  0  0  0  0  0  6  0  0
    2.8810   -2.7050    0.0000 C   0  0  0  0  0  0  0  0  0  7  0  0
    3.4941   -3.2570    0.0000 O   0  0  0  0  0  0  0  0  0  8  0  0
    3.0525   -1.8980    0.0000 N   0  0  0  0  0  0  0  0  0  9  0  0
    3.8372   -1.6431    0.0000 C   0  0  0  0  0  0  0  0  0 10  0  0
    4.0087   -0.8361    0.0000 C   0  0  0  0  0  0  0  0  0 11  0  0
    4.7933   -0.5812    0.0000 C   0  0  0  0  0  0  0  0  0 12  0  0
    5.4064   -1.1332    0.0000 C   0  0  0  0  0  0  0  0  0 13  0  0
    5.2349   -1.9402    0.0000 C   0  0  0  0  0  0  0  0  0 14  0  0
    4.4502   -2.1951    0.0000 C   0  0  0  0  0  0  0  0  0 15  0  0
    6.1910   -0.8783    0.0000 C   0  0  0  0  0  0  0  0  0 16  0  0
    6.9756   -0.6233    0.0000 F   0  0  0  0  0  0  0  0  0 17  0  0
    6.4460   -1.6629    0.0000 F   0  0  0  0  0  0  0  0  0 18  0  0
    5.9361   -0.0936    0.0000 F   0  0  0  0  0  0  0  0  0 19  0  0
  1  2  1  0  0  0  0 
  2  3  2  0  0  0  0 
  3  4  1  0  0  0  0 
  4  5  2  0  0  0  0 
  5  6  1  0  0  0  0 
  2  6  1  0  0  0  0 
  3  7  1  0  0  0  0 
  7  8  2  0  0  0  0 
  7  9  1  0  0  0  0 
  9 10  1  0  0  0  0 
 10 11  2  0  0  0  0 
 11 12  1  0  0  0  0 
 12 13  2  0  0  0  0 
 13 14  1  0  0  0  0 
 14 15  2  0  0  0  0 
 10 15  1  0  0  0  0 
 13 16  1  0  0  0  0 
 16 17  1  0  0  0  0 
 16 18  1  0  0  0  0 
 16 19  1  0  0  0  0 
M  END
> <InChIKey>
VHOGYURTWQBHIL-UHFFFAOYSA-N

> <BOM_1A2>
<5,6;Cleavage;R1>
<4,5;Oxidation;R1>

> <BOM_2A6>


> <BOM_2B6>


> <BOM_2C8>


> <BOM_2C9>
<5,6;Cleavage;R1>
<4,5;Oxidation;R1>

> <BOM_2C19>


> <BOM_2D6>


> <BOM_2E1>


> <BOM_3A4>
<5,6;Cleavage;R1>
<4,5;Oxidation;R1>

> <References>
PMID: 19754423

$$$$
paraxanthine
  CDK     08132014293D

 13 14  0  0  0  0  0  0  0  0999 V2000
   -0.3984    0.7541    0.0000 C   0  0  0  0  0  0  0  0  0  1  0  0
   -0.1435   -0.0305    0.0000 N   0  0  0  0  0  0  0  0  0  2  0  0
   -0.6284   -0.6979    0.0000 C   0  0  0  0  0  0  0  0  0  3  0  0
   -0.1435   -1.3654    0.0000 N   0  0  0  0  0  0  0  0  0  4  0  0
    0.6411   -1.1104    0.0000 C   0  0  0  0  0  0  0  0  0  5  0  0
    0.6411   -0.2854    0.0000 C   0  0  0  0  0  0  0  0  0  6  0  0
    1.3556    0.1271    0.0000 C   0  0  0  0  0  0  0  0  0  7  0  0
    1.3556    0.9521    0.0000 O   0  0  0  0  0  0  0  0  0  8  0  0
    2.0701   -0.2854    0.0000 N   0  0  0  0  0  0  0  0  0  9  0  0
    2.0701   -1.1104    0.0000 C   0  0  0  0  0  0  0  0  0 10  0  0
    2.7845   -1.5229    0.0000 O   0  0  0  0  0  0  0  0  0 11  0  0
    1.3556   -1.5229    0.0000 N   0  0  0  0  0  0  0  0  0 12  0  0
    2.7845    0.1271    0.0000 C   0  0  0  0  0  0  0  0  0 13  0  0
  1  2  1  0  0  0  0 
  2  3  1  0  0  0  0 
  3  4  2  0  0  0  0 
  4  5  1  0  0  0  0 
  5  6  2  0  0  0  0 
  2  6  1  0  0  0  0 
  6  7  1  0  0  0  0 
  7  8  2  0  0  0  0 
  7  9  1  0  0  0  0 
  9 10  1  0  0  0  0 
 10 11  2  0  0  0  0 
 10 12  1  0  0  0  0 
  5 12  1  0  0  0  0 
  9 13  1  0  0  0  0 
M  END
> <InChIKey>
QUNWUDVFRNGTCO-UHFFFAOYSA-N

> <BOM_1A2>
<1,2;Cleavage;R1>
<1,H;Oxidation;R1>

> <BOM_2A6>


> <BOM_2B6>


> <BOM_2C8>


> <BOM_2C9>


> <BOM_2C19>


> <BOM_2D6>


> <BOM_2E1>


> <BOM_3A4>


> <References>
PMID: 8162667;PMID: 19754423

$$$$
Azinphos-methyl
  CDK     08132014293D

 19 20  0  0  0  0  0  0  0  0999 V2000
   -1.4289   -4.1250    0.0000 C   0  0  0  0  0  0  0  0  0  1  0  0
   -1.4289   -3.3000    0.0000 O   0  0  0  0  0  0  0  0  0  2  0  0
   -0.7145   -2.8875    0.0000 P   0  0  0  0  0  0  0  0  0  3  0  0
   -0.3020   -3.6020    0.0000 S   0  0  0  0  0  0  0  0  0  4  0  0
   -1.1270   -2.1730    0.0000 O   0  0  0  0  0  0  0  0  0  5  0  0
   -0.7145   -1.4586    0.0000 C   0  0  0  0  0  0  0  0  0  6  0  0
    0.0000   -2.4750    0.0000 S   0  0  0  0  0  0  0  0  0  7  0  0
    0.0000   -1.6500    0.0000 C   0  0  0  0  0  0  0  0  0  8  0  0
    0.7145   -1.2375    0.0000 N   0  0  0  0  0  0  0  0  0  9  0  0
    0.7145   -0.4125    0.0000 N   0  0  0  0  0  0  0  0  0 10  0  0
    1.4289    0.0000    0.0000 N   0  0  0  0  0  0  0  0  0 11  0  0
    2.1434   -0.4125    0.0000 C   0  0  0  0  0  0  0  0  0 12  0  0
    2.8579    0.0000    0.0000 C   0  0  0  0  0  0  0  0  0 13  0  0
    3.5724   -0.4125    0.0000 C   0  0  0  0  0  0  0  0  0 14  0  0
    3.5724   -1.2375    0.0000 C   0  0  0  0  0  0  0  0  0 15  0  0
    2.8579   -1.6500    0.0000 C   0  0  0  0  0  0  0  0  0 16  0  0
    2.1434   -1.2375    0.0000 C   0  0  0  0  0  0  0  0  0 17  0  0
    1.4289   -1.6500    0.0000 C   0  0  0  0  0  0  0  0  0 18  0  0
    1.4289   -2.4750    0.0000 O   0  0  0  0  0  0  0  0  0 19  0  0
  1  2  1  0  0  0  0 
  2  3  1  0  0  0  0 
  3  4  2  0  0  0  0 
  3  5  1  0  0  0  0 
  5  6  1  0  0  0  0 
  3  7  1  0  0  0  0 
  7  8  1  0  0  0  0 
  8  9  1  0  0  0  0 
  9 10  1  0  0  0  0 
 10 11  2  0  0  0  0 
 11 12  1  0  0  0  0 
 12 13  2  0  0  0  0 
 13 14  1  0  0  0  0 
 14 15  2  0  0  0  0 
 15 16  1  0  0  0  0 
 16 17  2  0  0  0  0 
 12 17  1  0  0  0  0 
 17 18  1  0  0  0  0 
  9 18  1  0  0  0  0 
 18 19  2  0  0  0  0 
M  END
> <InChIKey>
CJJOSEISRRTUQB-UHFFFAOYSA-N

> <BOM_1A2>
<4,3;Desulfuration;R1>

> <BOM_2A6>


> <BOM_2B6>
<4,3;Desulfuration;R1>

> <BOM_2C8>
<4,3;Desulfuration;R1>

> <BOM_2C9>


> <BOM_2C19>
<4,3;Desulfuration;R1>

> <BOM_2D6>
<4,3;Desulfuration;R1>

> <BOM_2E1>


> <BOM_3A4>
<4,3;Desulfuration;R1>

> <References>
PMID: 21782601;PMID: 12898643 
Buratti, Franca M., et al. "CYP-specific bioactivation of four organophosphorothioate pesticides by human liver microsomes." Toxicology and applied pharmacology 186.3 (2003): 143-154.

$$$$
3-Hydroxylidocaine
  CDK     08132014293D

 18 18  0  0  0  0  0  0  0  0999 V2000
    0.7145   -1.2375    0.0000 N   0  0  0  0  0  0  0  0  0  1  0  0
    1.5395   -1.2375    0.0000 C   0  0  0  0  0  0  0  0  0  2  0  0
    1.9520   -0.5230    0.0000 O   0  0  0  0  0  0  0  0  0  3  0  0
    1.9520   -1.9520    0.0000 C   0  0  0  0  0  0  0  0  0  4  0  0
    2.7770   -1.9520    0.0000 N   0  0  0  0  0  0  0  0  0  5  0  0
    3.1895   -2.6664    0.0000 C   0  0  0  0  0  0  0  0  0  6  0  0
    4.0145   -2.6664    0.0000 C   0  0  0  0  0  0  0  0  0  7  0  0
    3.1895   -1.2375    0.0000 C   0  0  0  0  0  0  0  0  0  8  0  0
    4.0145   -1.2375    0.0000 C   0  0  0  0  0  0  0  0  0  9  0  0
    0.3020   -0.5230    0.0000 C   0  0  0  0  0  0  0  0  0 10  0  0
   -0.5230   -0.5230    0.0000 C   0  0  0  0  0  0  0  0  0 11  0  0
   -0.9355    0.1914    0.0000 C   0  0  0  0  0  0  0  0  0 12  0  0
   -0.5230    0.9059    0.0000 C   0  0  0  0  0  0  0  0  0 13  0  0
    0.3020    0.9059    0.0000 C   0  0  0  0  0  0  0  0  0 14  0  0
    0.7145    1.6204    0.0000 O   0  0  0  0  0  0  0  0  0 15  0  0
    0.7145    0.1914    0.0000 C   0  0  0  0  0  0  0  0  0 16  0  0
    1.5395    0.1914    0.0000 C   0  0  0  0  0  0  0  0  0 17  0  0
   -0.9355   -1.2375    0.0000 C   0  0  0  0  0  0  0  0  0 18  0  0
  1  2  1  0  0  0  0 
  2  3  2  0  0  0  0 
  2  4  1  0  0  0  0 
  4  5  1  0  0  0  0 
  5  6  1  0  0  0  0 
  6  7  1  0  0  0  0 
  5  8  1  0  0  0  0 
  8  9  1  0  0  0  0 
  1 10  1  0  0  0  0 
 10 11  2  0  0  0  0 
 11 12  1  0  0  0  0 
 12 13  2  0  0  0  0 
 13 14  1  0  0  0  0 
 14 15  1  0  0  0  0 
 14 16  2  0  0  0  0 
 10 16  1  0  0  0  0 
 16 17  1  0  0  0  0 
 11 18  1  0  0  0  0 
M  END
> <InChIKey>
PMGUCIDDSCRAMY-UHFFFAOYSA-N

> <BOM_1A2>
<8,5;Cleavage;R1>
<8,H;Oxidation;R1>
<6,5;Cleavage;R2>
<6,H;Oxidation;R2>

> <BOM_2A6>


> <BOM_2B6>


> <BOM_2C8>


> <BOM_2C9>


> <BOM_2C19>


> <BOM_2D6>
<8,5;Cleavage;R1>
<8,H;Oxidation;R1>
<6,5;Cleavage;R2>
<6,H;Oxidation;R2>

> <BOM_2E1>


> <BOM_3A4>
<8,5;Cleavage;R1>
<8,H;Oxidation;R1>
<6,5;Cleavage;R2>
<6,H;Oxidation;R2>

> <References>
(R3) Zhou, S-F.; (2016); Cytochrome P450 2D6: Structure, Function, Regulation and Polymorphism; Edited by CRC Press; ISBN 9781466597884 - CAT# KE23693

$$$$
(R)-mianserin_ 8-hydroxy
  CDK     08132014293D

 21 24  0  0  1  0  0  0  0  0999 V2000
    5.9401    1.6553    0.0000 C   0  0  0  0  0  0  0  0  0  1  0  0
    5.1517    1.8985    0.0000 C   0  0  0  0  0  0  0  0  0  2  0  0
    4.5470    1.3373    0.0000 C   0  0  0  0  0  0  0  0  0  3  0  0
    4.7305    0.5330    0.0000 C   0  0  0  0  0  0  0  0  0  4  0  0
    5.5189    0.2898    0.0000 C   0  0  0  0  0  0  0  0  0  5  0  0
    6.1237    0.8510    0.0000 C   0  0  0  0  0  0  0  0  0  6  0  0
    4.2162   -0.1120    0.0000 C   0  0  1  0  0  0  0  0  0  7  0  0
    3.3912   -0.1120    0.0000 N   0  0  0  0  0  0  0  0  0  8  0  0
    2.8768    0.5330    0.0000 C   0  0  0  0  0  0  0  0  0  9  0  0
    3.0604    1.3373    0.0000 C   0  0  0  0  0  0  0  0  0 10  0  0
    2.4556    1.8985    0.0000 C   0  0  0  0  0  0  0  0  0 11  0  0
    1.6673    1.6553    0.0000 C   0  0  0  0  0  0  0  0  0 12  0  0
    1.4837    0.8510    0.0000 C   0  0  0  0  0  0  0  0  0 13  0  0
    0.6953    0.6078    0.0000 O   0  0  0  0  0  0  0  0  0 14  0  0
    2.0884    0.2898    0.0000 C   0  0  0  0  0  0  0  0  0 15  0  0
    3.8037    1.6953    0.0000 C   0  0  0  0  0  0  0  0  0 16  0  0
    2.9787   -0.8265    0.0000 C   0  0  0  0  0  0  0  0  0 17  0  0
    3.3912   -1.5409    0.0000 C   0  0  0  0  0  0  0  0  0 18  0  0
    4.2162   -1.5409    0.0000 N   0  0  0  0  0  0  0  0  0 19  0  0
    4.6287   -2.2554    0.0000 C   0  0  0  0  0  0  0  0  0 20  0  0
    4.6287   -0.8265    0.0000 C   0  0  0  0  0  0  0  0  0 21  0  0
  1  2  2  0  0  0  0 
  2  3  1  0  0  0  0 
  3  4  2  0  0  0  0 
  4  5  1  0  0  0  0 
  5  6  2  0  0  0  0 
  1  6  1  0  0  0  0 
  4  7  1  0  0  0  0 
  7  8  1  0  0  0  0 
  8  9  1  0  0  0  0 
  9 10  2  0  0  0  0 
 10 11  1  0  0  0  0 
 11 12  2  0  0  0  0 
 12 13  1  0  0  0  0 
 13 14  1  0  0  0  0 
 13 15  2  0  0  0  0 
  9 15  1  0  0  0  0 
 10 16  1  0  0  0  0 
  3 16  1  0  0  0  0 
  8 17  1  0  0  0  0 
 17 18  1  0  0  0  0 
 18 19  1  0  0  0  0 
 19 20  1  0  0  0  0 
 19 21  1  0  0  0  0 
  7 21  1  6  0  0  0 
M  END
> <InChIKey>
IXAPYQICIDTITB-SFHVURJKSA-N

> <BOM_1A2>
<20,19;Cleavage;R1>
<20,H;Oxidation;R1>

> <BOM_2A6>


> <BOM_2B6>


> <BOM_2C8>


> <BOM_2C9>


> <BOM_2C19>


> <BOM_2D6>
<20,19;Cleavage;R1>
<20,H;Oxidation;R1>

> <BOM_2E1>


> <BOM_3A4>
<20,19;Cleavage;R1>
<20,H;Oxidation;R1>

> <References>
(R1) Wang, B. and Zhou, S.F. (2009); Synthetic and Natural Compounds that Interact with Human Cytochrome P450 1A2 and Implications in Drug Development; Current Medicinal Chemistry; Vol. 16, No. 31; PMID:19754423

$$$$
Carbosulfan
  CDK     08132014293D

 26 27  0  0  0  0  0  0  0  0999 V2000
    0.4275    1.2927    0.0000 C   0  0  0  0  0  0  0  0  0  1  0  0
    0.1574    2.0723    0.0000 C   0  0  0  0  0  0  0  0  0  2  0  0
    0.6975    2.6959    0.0000 C   0  0  0  0  0  0  0  0  0  3  0  0
    1.5077    2.5400    0.0000 C   0  0  0  0  0  0  0  0  0  4  0  0
    1.9063    3.2623    0.0000 O   0  0  0  0  0  0  0  0  0  5  0  0
    1.3425    3.8646    0.0000 C   0  0  0  0  0  0  0  0  0  6  0  0
    2.0005    4.3624    0.0000 C   0  0  0  0  0  0  0  0  0  7  0  0
    0.9163    4.5710    0.0000 C   0  0  0  0  0  0  0  0  0  8  0  0
    0.5955    3.5146    0.0000 C   0  0  0  0  0  0  0  0  0  9  0  0
    1.7777    1.7605    0.0000 C   0  0  0  0  0  0  0  0  0 10  0  0
    2.5878    1.6046    0.0000 O   0  0  0  0  0  0  0  0  0 11  0  0
    2.8579    0.8250    0.0000 C   0  0  0  0  0  0  0  0  0 12  0  0
    2.3178    0.2014    0.0000 O   0  0  0  0  0  0  0  0  0 13  0  0
    3.6680    0.6691    0.0000 N   0  0  0  0  0  0  0  0  0 14  0  0
    3.9381   -0.1105    0.0000 S   0  0  0  0  0  0  0  0  0 15  0  0
    4.7482   -0.2664    0.0000 N   0  0  0  0  0  0  0  0  0 16  0  0
    5.0182   -1.0459    0.0000 C   0  0  0  0  0  0  0  0  0 17  0  0
    5.8284   -1.2018    0.0000 C   0  0  0  0  0  0  0  0  0 18  0  0
    6.0984   -1.9814    0.0000 C   0  0  0  0  0  0  0  0  0 19  0  0
    6.9086   -2.1373    0.0000 C   0  0  0  0  0  0  0  0  0 20  0  0
    5.2883    0.3573    0.0000 C   0  0  0  0  0  0  0  0  0 21  0  0
    6.0984    0.2014    0.0000 C   0  0  0  0  0  0  0  0  0 22  0  0
    6.6385    0.8250    0.0000 C   0  0  0  0  0  0  0  0  0 23  0  0
    7.4486    0.6691    0.0000 C   0  0  0  0  0  0  0  0  0 24  0  0
    4.2081    1.2927    0.0000 C   0  0  0  0  0  0  0  0  0 25  0  0
    1.2376    1.1368    0.0000 C   0  0  0  0  0  0  0  0  0 26  0  0
  1  2  2  0  0  0  0 
  2  3  1  0  0  0  0 
  3  4  2  0  0  0  0 
  4  5  1  0  0  0  0 
  5  6  1  0  0  0  0 
  6  7  1  0  0  0  0 
  6  8  1  0  0  0  0 
  6  9  1  0  0  0  0 
  3  9  1  0  0  0  0 
  4 10  1  0  0  0  0 
 10 11  1  0  0  0  0 
 11 12  1  0  0  0  0 
 12 13  2  0  0  0  0 
 12 14  1  0  0  0  0 
 14 15  1  0  0  0  0 
 15 16  1  0  0  0  0 
 16 17  1  0  0  0  0 
 17 18  1  0  0  0  0 
 18 19  1  0  0  0  0 
 19 20  1  0  0  0  0 
 16 21  1  0  0  0  0 
 21 22  1  0  0  0  0 
 22 23  1  0  0  0  0 
 23 24  1  0  0  0  0 
 14 25  1  0  0  0  0 
 10 26  2  0  0  0  0 
  1 26  1  0  0  0  0 
M  END
> <InChIKey>
JLQUFIHWVLZVTJ-UHFFFAOYSA-N

> <BOM_1A2>
<14,15;Cleavage;R1>

> <BOM_2A6>
<14,15;Cleavage;R1>

> <BOM_2B6>
<14,15;Cleavage;R1>
<15,S;S-Oxidation;R2>

> <BOM_2C8>
<14,15;Cleavage;R1>

> <BOM_2C9>


> <BOM_2C19>
<14,15;Cleavage;R1>
<15,S;S-Oxidation;R2>

> <BOM_2D6>


> <BOM_2E1>


> <BOM_3A4>
<14,15;Cleavage;R1>
<15,S;S-Oxidation;R2>

> <References>
(R1) Abass, K. et al. (2010). Metabolism of carbosulfan II. Human interindividual variability in its in vitro hepatic biotransformation and the identification of the cytochrome P450 isoforms involved. Chem. Biol. Interact., Vol. 185, No. 3, (163-173).

$$$$
Dimethoate
  CDK     08132014293D

 12 11  0  0  0  0  0  0  0  0999 V2000
    0.8250    0.0000    0.0000 N   0  0  0  0  0  0  0  0  0  1  0  0
    1.2375   -0.7145    0.0000 C   0  0  0  0  0  0  0  0  0  2  0  0
    0.8250   -1.4289    0.0000 O   0  0  0  0  0  0  0  0  0  3  0  0
    2.0625   -0.7145    0.0000 C   0  0  0  0  0  0  0  0  0  4  0  0
    2.4750   -1.4289    0.0000 S   0  0  0  0  0  0  0  0  0  5  0  0
    3.3000   -1.4289    0.0000 P   0  0  0  0  0  0  0  0  0  6  0  0
    3.3000   -2.2539    0.0000 S   0  0  0  0  0  0  0  0  0  7  0  0
    4.1250   -1.4289    0.0000 O   0  0  0  0  0  0  0  0  0  8  0  0
    4.5375   -2.1434    0.0000 C   0  0  0  0  0  0  0  0  0  9  0  0
    3.3000   -0.6039    0.0000 O   0  0  0  0  0  0  0  0  0 10  0  0
    4.0145   -0.1914    0.0000 C   0  0  0  0  0  0  0  0  0 11  0  0
   -0.0670    0.0000    0.0000 C   0  0  0  0  0  0  0  0  0 12  0  0
  1  2  1  0  0  0  0 
  2  3  2  0  0  0  0 
  2  4  1  0  0  0  0 
  4  5  1  0  0  0  0 
  5  6  1  0  0  0  0 
  6  7  2  0  0  0  0 
  6  8  1  0  0  0  0 
  8  9  1  0  0  0  0 
  6 10  1  0  0  0  0 
 10 11  1  0  0  0  0 
  1 12  1  0  0  0  0 
M  END
> <InChIKey>
MCWXGJITAZMZEV-UHFFFAOYSA-N

> <BOM_1A2>
<7,6;Desulfuration;R1>

> <BOM_2A6>
<7,6;Desulfuration;R1>

> <BOM_2B6>
<7,6;Desulfuration;R1>

> <BOM_2C8>
<7,6;Desulfuration;R1>

> <BOM_2C9>
<7,6;Desulfuration;R1>

> <BOM_2C19>
<7,6;Desulfuration;R1>

> <BOM_2D6>


> <BOM_2E1>


> <BOM_3A4>
<7,6;Desulfuration;R1>

> <References>
(R1) Buratti, F.M. and Testai, E. (2007). Evidences for CYP3A4 autoactivation in the desulfuration of dimethoate by the human liver. Toxicology, Vol. 241, No. 1-2, (33-46).

> <Comment>
In paper (https://doi.org/10.1016/j.tox.2007.08.081), it says DIM can be detoxified by esterase-dependent hydrolytic cleavage of the Csingle bondN bond, to yield DIM carboxylic acid. However, it's not clear if the reaction is catalyzed by a CYP450 enzyme or which CYP450 isoform it is. 

$$$$
Disulfoton
  CDK     08132014293D

 14 13  0  0  0  0  0  0  0  0999 V2000
    5.3625   -3.5724    0.0000 C   0  0  0  0  0  0  0  0  0  1  0  0
    4.9500   -2.8579    0.0000 C   0  0  0  0  0  0  0  0  0  2  0  0
    4.1250   -2.8579    0.0000 O   0  0  0  0  0  0  0  0  0  3  0  0
    3.7125   -2.1434    0.0000 P   0  0  0  0  0  0  0  0  0  4  0  0
    4.4270   -1.7309    0.0000 S   0  0  0  0  0  0  0  0  0  5  0  0
    2.9980   -2.5559    0.0000 O   0  0  0  0  0  0  0  0  0  6  0  0
    2.2836   -2.1434    0.0000 C   0  0  0  0  0  0  0  0  0  7  0  0
    1.5691   -2.5559    0.0000 C   0  0  0  0  0  0  0  0  0  8  0  0
    3.3000   -1.4289    0.0000 S   0  0  0  0  0  0  0  0  0  9  0  0
    2.4750   -1.4289    0.0000 C   0  0  0  0  0  0  0  0  0 10  0  0
    2.0625   -0.7145    0.0000 C   0  0  0  0  0  0  0  0  0 11  0  0
    1.2375   -0.7145    0.0000 S   0  0  0  0  0  0  0  0  0 12  0  0
    0.8250    0.0000    0.0000 C   0  0  0  0  0  0  0  0  0 13  0  0
    0.0000    0.0000    0.0000 C   0  0  0  0  0  0  0  0  0 14  0  0
  1  2  1  0  0  0  0 
  2  3  1  0  0  0  0 
  3  4  1  0  0  0  0 
  4  5  2  0  0  0  0 
  4  6  1  0  0  0  0 
  6  7  1  0  0  0  0 
  7  8  1  0  0  0  0 
  4  9  1  0  0  0  0 
  9 10  1  0  0  0  0 
 10 11  1  0  0  0  0 
 11 12  1  0  0  0  0 
 12 13  1  0  0  0  0 
 13 14  1  0  0  0  0 
M  END
> <InChIKey>
DOFZAZXDOSGAJZ-UHFFFAOYSA-N

> <BOM_1A2>
<12,S;S-Oxidation;R1>

> <BOM_2A6>


> <BOM_2B6>
<12,S;S-Oxidation;R1>

> <BOM_2C8>


> <BOM_2C9>
<12,S;S-Oxidation;R1>

> <BOM_2C19>
<12,S;S-Oxidation;R1>

> <BOM_2D6>
<12,S;S-Oxidation;R1>

> <BOM_2E1>


> <BOM_3A4>
<12,S;S-Oxidation;R1>

> <References>
(R1) Usmani, K.A.; (2004b). In vitro sulfoxidation of thioether compounds by human cytochrome P450 and flavin-containing monooxygenase isoforms with particular reference to the CYP2C subfamily. Drug Metab. Dispos., Vol. 32, No. 3, (333-339).

$$$$
N-Desmethylclomipramine
  CDK     08132014293D

 21 23  0  0  0  0  0  0  0  0999 V2000
   -3.3367    3.8358    0.0000 C   0  0  0  0  0  0  0  0  0  1  0  0
   -4.1251    3.5927    0.0000 C   0  0  0  0  0  0  0  0  0  2  0  0
   -4.3087    2.7884    0.0000 C   0  0  0  0  0  0  0  0  0  3  0  0
   -3.7039    2.2272    0.0000 C   0  0  0  0  0  0  0  0  0  4  0  0
   -2.9155    2.4704    0.0000 C   0  0  0  0  0  0  0  0  0  5  0  0
   -2.7320    3.2747    0.0000 C   0  0  0  0  0  0  0  0  0  6  0  0
   -2.2339    2.0056    0.0000 N   0  0  0  0  0  0  0  0  0  7  0  0
   -2.1722    1.1830    0.0000 C   0  0  0  0  0  0  0  0  0  8  0  0
   -2.7770    0.6218    0.0000 C   0  0  0  0  0  0  0  0  0  9  0  0
   -2.5934   -0.1825    0.0000 C   0  0  0  0  0  0  0  0  0 10  0  0
   -1.8051   -0.4257    0.0000 C   0  0  0  0  0  0  0  0  0 11  0  0
   -1.2003    0.1355    0.0000 C   0  0  0  0  0  0  0  0  0 12  0  0
   -0.4120   -0.1077    0.0000 Cl  0  0  0  0  0  0  0  0  0 13  0  0
   -1.3839    0.9398    0.0000 C   0  0  0  0  0  0  0  0  0 14  0  0
   -3.5928    0.7448    0.0000 C   0  0  0  0  0  0  0  0  0 15  0  0
   -4.0053    1.4592    0.0000 C   0  0  0  0  0  0  0  0  0 16  0  0
   -1.5194    2.4181    0.0000 C   0  0  0  0  0  0  0  0  0 17  0  0
   -0.8050    2.0056    0.0000 C   0  0  0  0  0  0  0  0  0 18  0  0
   -0.0905    2.4181    0.0000 C   0  0  0  0  0  0  0  0  0 19  0  0
    0.6240    2.0056    0.0000 N   0  0  0  0  0  0  0  0  0 20  0  0
    1.3385    2.4181    0.0000 C   0  0  0  0  0  0  0  0  0 21  0  0
  1  2  2  0  0  0  0 
  2  3  1  0  0  0  0 
  3  4  2  0  0  0  0 
  4  5  1  0  0  0  0 
  5  6  2  0  0  0  0 
  1  6  1  0  0  0  0 
  5  7  1  0  0  0  0 
  7  8  1  0  0  0  0 
  8  9  2  0  0  0  0 
  9 10  1  0  0  0  0 
 10 11  2  0  0  0  0 
 11 12  1  0  0  0  0 
 12 13  1  0  0  0  0 
 12 14  2  0  0  0  0 
  8 14  1  0  0  0  0 
  9 15  1  0  0  0  0 
 15 16  1  0  0  0  0 
  4 16  1  0  0  0  0 
  7 17  1  0  0  0  0 
 17 18  1  0  0  0  0 
 18 19  1  0  0  0  0 
 19 20  1  0  0  0  0 
 20 21  1  0  0  0  0 
M  END
> <InChIKey>
VPIXQGUBUKFLRF-UHFFFAOYSA-N

> <BOM_1A2>
<21,20;Cleavage;R1>
<21,H;Oxidation;R1>

> <BOM_2A6>


> <BOM_2B6>


> <BOM_2C8>


> <BOM_2C9>


> <BOM_2C19>
<21,20;Cleavage;R1>
<21,H;Oxidation;R1>

> <BOM_2D6>
<2,H;Hydroxylation;R1>

> <BOM_2E1>


> <BOM_3A4>
<21,20;Cleavage;R1>
<21,H;Oxidation;R1>

> <References>
(R1) Wang, B. and Zhou, S.F. (2009); Synthetic and Natural Compounds that Interact with Human Cytochrome P450 1A2 and Implications in Drug Development; Current Medicinal Chemistry; Vol. 16, No. 31; PMID:19754423
Yokono, A., Morita, S., Someya, T., Hirokane, G., Okawa, M., & Shimoda, K. (2001). The effect of CYP2C19 and CYP2D6 genotypes on the metabolism of clomipramine in Japanese psychiatric patients. Journal of clinical psychopharmacology, 21(6), 549-555.

$$$$
Fenthion
  CDK     08132014293D

 16 16  0  0  0  0  0  0  0  0999 V2000
   -4.7989    2.0187    0.0000 C   0  0  0  0  0  0  0  0  0  1  0  0
   -4.0845    1.6062    0.0000 C   0  0  0  0  0  0  0  0  0  2  0  0
   -3.3700    2.0187    0.0000 O   0  0  0  0  0  0  0  0  0  3  0  0
   -3.3700    2.8437    0.0000 P   0  0  0  0  0  0  0  0  0  4  0  0
   -2.5450    2.8437    0.0000 S   0  0  0  0  0  0  0  0  0  5  0  0
   -3.3700    3.6687    0.0000 O   0  0  0  0  0  0  0  0  0  6  0  0
   -2.6555    4.0812    0.0000 C   0  0  0  0  0  0  0  0  0  7  0  0
   -4.1950    2.8437    0.0000 O   0  0  0  0  0  0  0  0  0  8  0  0
   -4.6075    3.5582    0.0000 C   0  0  0  0  0  0  0  0  0  9  0  0
   -4.0845    0.7812    0.0000 C   0  0  0  0  0  0  0  0  0 10  0  0
   -4.7989    0.3687    0.0000 C   0  0  0  0  0  0  0  0  0 11  0  0
   -5.5134    0.7812    0.0000 C   0  0  0  0  0  0  0  0  0 12  0  0
   -6.2279    0.3687    0.0000 S   0  0  0  0  0  0  0  0  0 13  0  0
   -6.2279   -0.4563    0.0000 C   0  0  0  0  0  0  0  0  0 14  0  0
   -5.5134    1.6062    0.0000 C   0  0  0  0  0  0  0  0  0 15  0  0
   -4.7989   -0.4563    0.0000 C   0  0  0  0  0  0  0  0  0 16  0  0
  1  2  2  0  0  0  0 
  2  3  1  0  0  0  0 
  3  4  1  0  0  0  0 
  4  5  2  0  0  0  0 
  4  6  1  0  0  0  0 
  6  7  1  0  0  0  0 
  4  8  1  0  0  0  0 
  8  9  1  0  0  0  0 
  2 10  1  0  0  0  0 
 10 11  2  0  0  0  0 
 11 12  1  0  0  0  0 
 12 13  1  0  0  0  0 
 13 14  1  0  0  0  0 
 12 15  2  0  0  0  0 
  1 15  1  0  0  0  0 
 11 16  1  0  0  0  0 
M  END
> <InChIKey>
PNVJTZOFSHSLTO-UHFFFAOYSA-N

> <BOM_1A2>
<5,4;Desulfuration;R1>

> <BOM_2A6>


> <BOM_2B6>
<5,4;Desulfuration;R1>

> <BOM_2C8>


> <BOM_2C9>
<5,4;Desulfuration;R1>

> <BOM_2C19>
<5,4;Desulfuration;R1>

> <BOM_2D6>


> <BOM_2E1>


> <BOM_3A4>
<5,4;Desulfuration;R1>

> <References>
(R1) Leoni, C. et al. (2008). The participation of human hepatic P450 isoforms, flavin-containing monooxygenases and aldehyde oxidase in the biotransformation of the insecticide fenthion. Toxicol. Appl. Pharmacol., Vol. 233, No. 2, (343-352).

$$$$
Monoethylglycinexylidide
  CDK     08132014293D

 15 15  0  0  0  0  0  0  0  0999 V2000
   -3.7052   -0.3446    0.0000 N   0  0  0  0  0  0  0  0  0  1  0  0
   -2.9907    0.0679    0.0000 C   0  0  0  0  0  0  0  0  0  2  0  0
   -2.9907    0.8929    0.0000 O   0  0  0  0  0  0  0  0  0  3  0  0
   -2.2762   -0.3446    0.0000 C   0  0  0  0  0  0  0  0  0  4  0  0
   -1.5618    0.0679    0.0000 N   0  0  0  0  0  0  0  0  0  5  0  0
   -0.8473   -0.3446    0.0000 C   0  0  0  0  0  0  0  0  0  6  0  0
   -0.1328    0.0679    0.0000 C   0  0  0  0  0  0  0  0  0  7  0  0
   -4.4196    0.0679    0.0000 C   0  0  0  0  0  0  0  0  0  8  0  0
   -5.1341   -0.3446    0.0000 C   0  0  0  0  0  0  0  0  0  9  0  0
   -5.8486    0.0679    0.0000 C   0  0  0  0  0  0  0  0  0 10  0  0
   -5.8486    0.8929    0.0000 C   0  0  0  0  0  0  0  0  0 11  0  0
   -5.1341    1.3054    0.0000 C   0  0  0  0  0  0  0  0  0 12  0  0
   -4.4196    0.8929    0.0000 C   0  0  0  0  0  0  0  0  0 13  0  0
   -3.7052    1.3054    0.0000 C   0  0  0  0  0  0  0  0  0 14  0  0
   -5.1341   -1.1696    0.0000 C   0  0  0  0  0  0  0  0  0 15  0  0
  1  2  1  0  0  0  0 
  2  3  2  0  0  0  0 
  2  4  1  0  0  0  0 
  4  5  1  0  0  0  0 
  5  6  1  0  0  0  0 
  6  7  1  0  0  0  0 
  1  8  1  0  0  0  0 
  8  9  2  0  0  0  0 
  9 10  1  0  0  0  0 
 10 11  2  0  0  0  0 
 11 12  1  0  0  0  0 
 12 13  2  0  0  0  0 
  8 13  1  0  0  0  0 
 13 14  1  0  0  0  0 
  9 15  1  0  0  0  0 
M  END
> <InChIKey>
WRMRXPASUROZGT-UHFFFAOYSA-N

> <BOM_1A2>
<6,5;Cleavage;R1>
<6,H;Oxidation;R1>
<10,H;Hydroxylation;R2>
<12,H;Hydroxylation;R3>

> <BOM_2A6>


> <BOM_2B6>


> <BOM_2C8>


> <BOM_2C9>


> <BOM_2C19>


> <BOM_2D6>
<10,H;Hydroxylation;R1>
<12,H;Hydroxylation;R2>

> <BOM_2E1>


> <BOM_3A4>
<6,5;Cleavage;R1>
<6,H;Oxidation;R1>
<10,H;Hydroxylation;R2>
<12,H;Hydroxylation;R3>

> <References>
(R3) Zhou, S-F.; (2016); Cytochrome P450 2D6: Structure, Function, Regulation and Polymorphism; Edited by CRC Press; ISBN 9781466597884 - CAT# KE23693
Wang, B., & Zhou, S. F. (2009). Synthetic and natural compounds that interact with human cytochrome P450 1A2 and implications in drug development. Current medicinal chemistry, 16(31), 4066-4218.

$$$$
N-Desmethyldiphenhydramine
  CDK     08132014293D

 18 19  0  0  0  0  0  0  0  0999 V2000
   -5.9602    0.6027    0.0000 C   0  0  0  0  0  0  0  0  0  1  0  0
   -5.2457    1.0152    0.0000 C   0  0  0  0  0  0  0  0  0  2  0  0
   -4.5313    0.6027    0.0000 C   0  0  0  0  0  0  0  0  0  3  0  0
   -4.5313   -0.2223    0.0000 C   0  0  0  0  0  0  0  0  0  4  0  0
   -5.2457   -0.6348    0.0000 C   0  0  0  0  0  0  0  0  0  5  0  0
   -5.9602   -0.2223    0.0000 C   0  0  0  0  0  0  0  0  0  6  0  0
   -3.8168   -0.6348    0.0000 C   0  0  0  0  0  0  0  0  0  7  0  0
   -3.1023   -0.2223    0.0000 O   0  0  0  0  0  0  0  0  0  8  0  0
   -2.3878   -0.6348    0.0000 C   0  0  0  0  0  0  0  0  0  9  0  0
   -1.6734   -0.2223    0.0000 C   0  0  0  0  0  0  0  0  0 10  0  0
   -0.9589   -0.6348    0.0000 N   0  0  0  0  0  0  0  0  0 11  0  0
   -0.2444   -0.2223    0.0000 C   0  0  0  0  0  0  0  0  0 12  0  0
   -3.8168   -1.4598    0.0000 C   0  0  0  0  0  0  0  0  0 13  0  0
   -3.1023   -1.8723    0.0000 C   0  0  0  0  0  0  0  0  0 14  0  0
   -3.1023   -2.6973    0.0000 C   0  0  0  0  0  0  0  0  0 15  0  0
   -3.8168   -3.1098    0.0000 C   0  0  0  0  0  0  0  0  0 16  0  0
   -4.5313   -2.6973    0.0000 C   0  0  0  0  0  0  0  0  0 17  0  0
   -4.5313   -1.8723    0.0000 C   0  0  0  0  0  0  0  0  0 18  0  0
  1  2  2  0  0  0  0 
  2  3  1  0  0  0  0 
  3  4  2  0  0  0  0 
  4  5  1  0  0  0  0 
  5  6  2  0  0  0  0 
  1  6  1  0  0  0  0 
  4  7  1  0  0  0  0 
  7  8  1  0  0  0  0 
  8  9  1  0  0  0  0 
  9 10  1  0  0  0  0 
 10 11  1  0  0  0  0 
 11 12  1  0  0  0  0 
  7 13  1  0  0  0  0 
 13 14  2  0  0  0  0 
 14 15  1  0  0  0  0 
 15 16  2  0  0  0  0 
 16 17  1  0  0  0  0 
 17 18  2  0  0  0  0 
 13 18  1  0  0  0  0 
M  END
> <InChIKey>
AGSLYHYWLYGAOU-UHFFFAOYSA-N

> <BOM_1A2>
<12,11;Cleavage;R1>
<12,H;Oxidation;R1>

> <BOM_2A6>


> <BOM_2B6>


> <BOM_2C8>


> <BOM_2C9>
<12,11;Cleavage;R1>
<12,H;Oxidation;R1>

> <BOM_2C19>
<12,11;Cleavage;R1>
<12,H;Oxidation;R1>

> <BOM_2D6>
<12,11;Cleavage;R1>
<12,H;Oxidation;R1>

> <BOM_2E1>


> <BOM_3A4>


> <References>
(R1) Wang, B. and Zhou, S.F. (2009); Synthetic and Natural Compounds that Interact with Human Cytochrome P450 1A2 and Implications in Drug Development; Current Medicinal Chemistry; Vol. 16, No. 31; PMID:19754423

$$$$
Sulprofos
  CDK     08132014293D

 18 18  0  0  1  0  0  0  0  0999 V2000
   -5.9150    1.4830    0.0000 C   0  0  0  0  0  0  0  0  0  1  0  0
   -5.2005    1.0705    0.0000 C   0  0  0  0  0  0  0  0  0  2  0  0
   -5.2005    0.2455    0.0000 C   0  0  0  0  0  0  0  0  0  3  0  0
   -4.4861   -0.1670    0.0000 S   0  0  0  0  0  0  0  0  0  4  0  0
   -4.4861   -0.9920    0.0000 C   0  0  0  0  0  0  0  0  0  5  0  0
   -5.9150   -0.1670    0.0000 C   0  0  0  0  0  0  0  0  0  6  0  0
   -6.6295    0.2455    0.0000 C   0  0  0  0  0  0  0  0  0  7  0  0
   -6.6295    1.0705    0.0000 C   0  0  0  0  0  0  0  0  0  8  0  0
   -7.3439    1.4830    0.0000 O   0  0  0  0  0  0  0  0  0  9  0  0
   -7.3439    2.3080    0.0000 P   0  0  2  0  0  0  0  0  0 10  0  0
   -6.5189    2.3080    0.0000 S   0  0  0  0  0  0  0  0  0 11  0  0
   -8.1689    2.3080    0.0000 O   0  0  0  0  0  0  0  0  0 12  0  0
   -8.5814    3.0225    0.0000 C   0  0  0  0  0  0  0  0  0 13  0  0
   -9.4064    3.0225    0.0000 C   0  0  0  0  0  0  0  0  0 14  0  0
   -7.3439    3.1330    0.0000 S   0  0  0  0  0  0  0  0  0 15  0  0
   -8.0584    3.5455    0.0000 C   0  0  0  0  0  0  0  0  0 16  0  0
   -8.0584    4.3705    0.0000 C   0  0  0  0  0  0  0  0  0 17  0  0
   -8.7729    4.7830    0.0000 C   0  0  0  0  0  0  0  0  0 18  0  0
  1  2  2  0  0  0  0 
  2  3  1  0  0  0  0 
  3  4  1  0  0  0  0 
  4  5  1  0  0  0  0 
  3  6  2  0  0  0  0 
  6  7  1  0  0  0  0 
  7  8  2  0  0  0  0 
  1  8  1  0  0  0  0 
  8  9  1  0  0  0  0 
 10  9  1  6  0  0  0 
 10 11  2  0  0  0  0 
 10 12  1  1  0  0  0 
 12 13  1  0  0  0  0 
 13 14  1  0  0  0  0 
 10 15  1  0  0  0  0 
 15 16  1  0  0  0  0 
 16 17  1  0  0  0  0 
 17 18  1  0  0  0  0 
M  END
> <InChIKey>
JXHJNEJVUNHLKO-HNNXBMFYSA-N

> <BOM_1A2>
<4,S;S-Oxidation;R1>

> <BOM_2A6>


> <BOM_2B6>


> <BOM_2C8>


> <BOM_2C9>
<4,S;S-Oxidation;R1>

> <BOM_2C19>
<4,S;S-Oxidation;R1>

> <BOM_2D6>
<4,S;S-Oxidation;R1>

> <BOM_2E1>


> <BOM_3A4>
<4,S;S-Oxidation;R1>

> <References>
(R1) Usmani, K.A.; (2004b). In vitro sulfoxidation of thioether compounds by human cytochrome P450 and flavin-containing monooxygenase isoforms with particular reference to the CYP2C subfamily. Drug Metab. Dispos., Vol. 32, No. 3, (333-339).

$$$$
nisoldipine
  CDK     08132014293D

 28 29  0  0  0  0  0  0  0  0999 V2000
  -12.4813    0.9083    0.0000 C   0  0  0  0  0  0  0  0  0  1  0  0
  -11.9421    0.2264    0.0000 C   0  0  0  0  0  0  0  0  0  2  0  0
  -11.9557   -0.5985    0.0000 C   0  0  0  0  0  0  0  0  0  3  0  0
  -11.2481   -1.0227    0.0000 C   0  0  0  0  0  0  0  0  0  4  0  0
  -10.5270   -0.6220    0.0000 C   0  0  0  0  0  0  0  0  0  5  0  0
  -10.5134    0.2028    0.0000 C   0  0  0  0  0  0  0  0  0  6  0  0
  -11.2209    0.6271    0.0000 N   0  0  0  0  0  0  0  0  0  7  0  0
   -9.9315    0.8500    0.0000 C   0  0  0  0  0  0  0  0  0  8  0  0
   -9.6484   -0.8725    0.0000 C   0  0  0  0  0  0  0  0  0  9  0  0
   -9.2922   -1.6684    0.0000 O   0  0  0  0  0  0  0  0  0 10  0  0
   -8.7795   -0.6817    0.0000 O   0  0  0  0  0  0  0  0  0 11  0  0
   -7.9703   -1.0186    0.0000 C   0  0  0  0  0  0  0  0  0 12  0  0
   -7.1989   -0.6817    0.0000 C   0  0  0  0  0  0  0  0  0 13  0  0
   -6.5349   -1.1713    0.0000 C   0  0  0  0  0  0  0  0  0 14  0  0
   -7.1069    0.1382    0.0000 C   0  0  0  0  0  0  0  0  0 15  0  0
  -11.2617   -1.8476    0.0000 C   0  0  0  0  0  0  0  0  0 16  0  0
  -10.5542   -2.2718    0.0000 C   0  0  0  0  0  0  0  0  0 17  0  0
  -10.5678   -3.0967    0.0000 C   0  0  0  0  0  0  0  0  0 18  0  0
  -11.2889   -3.4974    0.0000 C   0  0  0  0  0  0  0  0  0 19  0  0
  -11.9965   -3.0732    0.0000 C   0  0  0  0  0  0  0  0  0 20  0  0
  -11.9829   -2.2483    0.0000 C   0  0  0  0  0  0  0  0  0 21  0  0
  -12.9253   -2.1014    0.0000 N   0  0  0  0  0  0  0  0  0 22  0  0
  -13.3954   -1.3152    0.0000 O   0  0  0  0  0  0  0  0  0 23  0  0
  -13.7615   -2.4635    0.0000 O   0  0  0  0  0  0  0  0  0 24  0  0
  -12.8802   -0.6708    0.0000 C   0  0  0  0  0  0  0  0  0 25  0  0
  -12.4301   -1.3964    0.0000 O   0  0  0  0  0  0  0  0  0 26  0  0
  -13.8684   -0.7209    0.0000 O   0  0  0  0  0  0  0  0  0 27  0  0
  -14.2442   -1.4553    0.0000 C   0  0  0  0  0  0  0  0  0 28  0  0
  1  2  1  0  0  0  0 
  2  3  2  0  0  0  0 
  3  4  1  0  0  0  0 
  4  5  1  0  0  0  0 
  5  6  2  0  0  0  0 
  6  7  1  0  0  0  0 
  2  7  1  0  0  0  0 
  6  8  1  0  0  0  0 
  5  9  1  0  0  0  0 
  9 10  2  0  0  0  0 
  9 11  1  0  0  0  0 
 11 12  1  0  0  0  0 
 12 13  1  0  0  0  0 
 13 14  1  0  0  0  0 
 13 15  1  0  0  0  0 
  4 16  1  0  0  0  0 
 16 17  2  0  0  0  0 
 17 18  1  0  0  0  0 
 18 19  2  0  0  0  0 
 19 20  1  0  0  0  0 
 20 21  2  0  0  0  0 
 16 21  1  0  0  0  0 
 21 22  1  0  0  0  0 
 22 23  2  0  0  0  0 
 22 24  1  0  0  0  0 
  3 25  1  0  0  0  0 
 25 26  2  0  0  0  0 
 25 27  1  0  0  0  0 
 27 28  1  0  0  0  0 
M  CHG  1  22   1
M  CHG  1  24  -1
M  END
> <InChIKey>
VKQFCGNPDRICFG-UHFFFAOYSA-N

> <BOM_1A2>
<7,2;Oxidation;R1>
<2,3;Reduction;R1>
<3,4;Oxidation;R1>
<4,5;Oxidation;R1>
<5,6;Reduction;R1>
<6,7;Oxidation;R1>
<C.4,H;Oxidation;R1>
<N.7,H;Oxidation;R1>
<13,H;Hydroxylation;R2>

> <BOM_2A6>


> <BOM_2B6>


> <BOM_2C8>


> <BOM_2C9>
<7,2;Oxidation;R1>
<2,3;Reduction;R1>
<3,4;Oxidation;R1>
<4,5;Oxidation;R1>
<5,6;Reduction;R1>
<6,7;Oxidation;R1>
<C.4,H;Oxidation;R1>
<N.7,H;Oxidation;R1>
<28,27;Cleavage;R2>
<28,H;Oxidation;R2>

> <BOM_2C19>
<7,2;Oxidation;R1>
<2,3;Reduction;R1>
<3,4;Oxidation;R1>
<4,5;Oxidation;R1>
<5,6;Reduction;R1>
<6,7;Oxidation;R1>
<C.4,H;Oxidation;R1>
<N.7,H;Oxidation;R1>
<13,H;Hydroxylation;R2>
<28,27;Cleavage;R3>
<28,H;Oxidation;R3>

> <BOM_2D6>
<7,2;Oxidation;R1>
<2,3;Reduction;R1>
<3,4;Oxidation;R1>
<4,5;Oxidation;R1>
<5,6;Reduction;R1>
<6,7;Oxidation;R1>
<C.4,H;Oxidation;R1>
<N.7,H;Oxidation;R1>
<13,H;Hydroxylation;R2>

> <BOM_2E1>
<7,2;Oxidation;R1>
<2,3;Reduction;R1>
<3,4;Oxidation;R1>
<4,5;Oxidation;R1>
<5,6;Reduction;R1>
<6,7;Oxidation;R1>
<C.4,H;Oxidation;R1>
<N.7,H;Oxidation;R1>
<28,27;Cleavage;R2>
<28,H;Oxidation;R2>

> <BOM_3A4>
<7,2;Oxidation;R1>
<2,3;Reduction;R1>
<3,4;Oxidation;R1>
<4,5;Oxidation;R1>
<5,6;Reduction;R1>
<6,7;Oxidation;R1>
<C.4,H;Oxidation;R1>
<N.7,H;Oxidation;R1>
<13,H;Hydroxylation;R2>

> <References>
PMID: 15618694;PMID: 24816159
Yuan, L., Jia, P., Sun, Y., Zhao, C., Zhi, X., Sheng, N., & Zhang, L. (2014). Study of in vitro metabolism of m-nisoldipine in human liver microsomes and recombinant cytochrome P450 enzymes by liquid chromatography–mass spectrometry. Journal of pharmaceutical and biomedical analysis, 97, 65-71.

$$$$
Methoxyflurane
  CDK     08132014293D

  8  7  0  0  0  0  0  0  0  0999 V2000
    1.5212   -1.8146   -0.0615 Cl  0  0  0  0  0  0  0  0  0  0  0  0
    2.3480    0.9725   -0.0168 Cl  0  0  0  0  0  0  0  0  0  0  0  0
   -0.2812    0.3042   -1.3497 F   0  0  0  0  0  0  0  0  0  0  0  0
   -0.5778    1.4731    0.4770 F   0  0  0  0  0  0  0  0  0  0  0  0
   -1.2707   -0.6731    0.4434 O   0  0  0  0  0  0  0  0  0  0  0  0
   -0.2689    0.2391    0.0038 C   0  0  0  0  0  0  0  0  0  0  0  0
    1.0991   -0.1813    0.5146 C   0  0  0  0  0  0  0  0  0  0  0  0
   -2.5696   -0.3199   -0.0109 C   0  0  0  0  0  0  0  0  0  0  0  0
  1  7  1  0  0  0  0 
  2  7  1  0  0  0  0 
  3  6  1  0  0  0  0 
  4  6  1  0  0  0  0 
  5  6  1  0  0  0  0 
  5  8  1  0  0  0  0 
  6  7  1  0  0  0  0 
M  END
> <InChIKey>
RFKMCNOHBTXSMU-UHFFFAOYSA-N

> <PubChem_CID>
4116

> <BOM_1A2>


> <BOM_2A6>
<8,5;Cleavage;R1>
<8,H;Oxidation;R1>
<7,1;Cleavage;R2>
<7,H;Oxidation;R2>
<7,2;Cleavage;R3>
<7,H;Oxidation;R3>

> <BOM_2B6>
<8,5;Cleavage;R1>
<8,H;Oxidation;R1>
<7,1;Cleavage;R2>
<7,H;Oxidation;R2>
<7,2;Cleavage;R3>
<7,H;Oxidation;R3>

> <BOM_2C8>


> <BOM_2C9>


> <BOM_2C19>


> <BOM_2D6>


> <BOM_2E1>
<8,5;Cleavage;R1>
<8,H;Oxidation;R1>
<7,1;Cleavage;R2>
<7,H;Oxidation;R2>
<7,2;Cleavage;R3>
<7,H;Oxidation;R3>

> <BOM_3A4>
<8,5;Cleavage;R1>
<8,H;Oxidation;R1>
<7,1;Cleavage;R2>
<7,H;Oxidation;R2>
<7,2;Cleavage;R3>
<7,H;Oxidation;R3>

> <References>
Kharasch ED, Hankins DC, Thummel KE. Human kidney methoxyflurane and sevoflurane metabolism: intrarenal
fluoride production as a possible mechanism of
methoxyflurane nephrotoxicity. Anesthesiology 1995; 82:
607锟紺8.
Chang, G. W. M., and P. C. A. Kam. "The physiological and pharmacological roles of cytochrome P450 isoenzymes." Anaesthesia 54.1 (1999): 42-50.
Nelson, Sidney D., and William F. Trager. "The use of deuterium isotope effects to probe the active site properties, mechanism of cytochrome P450-catalyzed reactions, and mechanisms of metabolically dependent toxicity." Drug metabolism and disposition 31.12 (2003): 1481-1497.
Kharasch, E. D., Schroeder, J. L., Liggitt, H. D., Park, S. B., Whittington, D., & Sheffels, P. (2006). New insights into the mechanism of methoxyflurane nephrotoxicity and implications for anesthetic development (Part 1) Identification of the nephrotoxic metabolic pathway. The Journal of the American Society of Anesthesiologists, 105(4), 726-736.
Harrold, M., & Zavod, R. (2013). Basic concepts in medicinal chemistry. ASHP.


> <FLAG_COMMENTS>

$$$$
Flunarizine
  CDK     08132014293D

 30 33  0  0  0  0  0  0  0  0999 V2000
   -3.0735   -5.4571   -0.5171 F   0  0  0  0  0  0  0  0  0  1  0  0
   -6.8332    3.0606   -0.5322 F   0  0  0  0  0  0  0  0  0  2  0  0
   -1.0724    0.5166    0.0313 N   0  0  0  0  0  0  0  0  0  3  0  0
    1.5217    1.7903    0.1158 N   0  0  0  0  0  0  0  0  0  4  0  0
   -0.9373    1.9533    0.3014 C   0  0  0  0  0  0  0  0  0  5  0  0
    0.1169   -0.2063    0.4983 C   0  0  0  0  0  0  0  0  0  6  0  0
   -2.2821   -0.0171    0.6538 C   0  0  0  0  0  0  0  0  0  7  0  0
    0.3320    2.5139   -0.3493 C   0  0  0  0  0  0  0  0  0  8  0  0
    1.3860    0.3535   -0.1534 C   0  0  0  0  0  0  0  0  0  9  0  0
    2.7308    2.3235   -0.5087 C   0  0  0  0  0  0  0  0  0 10  0  0
   -2.4959   -1.4900    0.3374 C   0  0  0  0  0  0  0  0  0 11  0  0
   -3.5145    0.8157    0.3334 C   0  0  0  0  0  0  0  0  0 12  0  0
    3.9635    1.6434    0.0090 C   0  0  0  0  0  0  0  0  0 13  0  0
   -3.1472   -2.2831    1.2599 C   0  0  0  0  0  0  0  0  0 14  0  0
   -3.8506    1.8599    1.1706 C   0  0  0  0  0  0  0  0  0 15  0  0
   -2.0324   -1.9883   -0.8631 C   0  0  0  0  0  0  0  0  0 16  0  0
   -4.2588    0.5021   -0.7856 C   0  0  0  0  0  0  0  0  0 17  0  0
   -3.3435   -3.6332    0.9691 C   0  0  0  0  0  0  0  0  0 18  0  0
   -4.9802    2.6236    0.8762 C   0  0  0  0  0  0  0  0  0 19  0  0
   -2.2289   -3.3382   -1.1538 C   0  0  0  0  0  0  0  0  0 20  0  0
   -5.3881    1.2660   -1.0801 C   0  0  0  0  0  0  0  0  0 21  0  0
    4.8187    0.9712   -0.7778 C   0  0  0  0  0  0  0  0  0 22  0  0
   -2.8844   -4.1608   -0.2378 C   0  0  0  0  0  0  0  0  0 23  0  0
   -5.7489    2.3267   -0.2492 C   0  0  0  0  0  0  0  0  0 24  0  0
    6.0483    0.3027   -0.3203 C   0  0  0  0  0  0  0  0  0 25  0  0
    6.1868   -0.0218    1.0202 C   0  0  0  0  0  0  0  0  0 26  0  0
    7.0445    0.0096   -1.2382 C   0  0  0  0  0  0  0  0  0 27  0  0
    7.3513   -0.6556    1.4537 C   0  0  0  0  0  0  0  0  0 28  0  0
    8.2090   -0.6243   -0.8048 C   0  0  0  0  0  0  0  0  0 29  0  0
    8.3623   -0.9568    0.5412 C   0  0  0  0  0  0  0  0  0 30  0  0
  1 23  1  0  0  0  0 
  2 24  1  0  0  0  0 
  3  5  1  0  0  0  0 
  3  6  1  0  0  0  0 
  3  7  1  0  0  0  0 
  4  8  1  0  0  0  0 
  4  9  1  0  0  0  0 
  4 10  1  0  0  0  0 
  5  8  1  0  0  0  0 
  6  9  1  0  0  0  0 
  7 11  1  0  0  0  0 
  7 12  1  0  0  0  0 
 10 13  1  0  0  0  0 
 11 14  2  0  0  0  0 
 11 16  1  0  0  0  0 
 12 15  2  0  0  0  0 
 12 17  1  0  0  0  0 
 13 22  2  0  0  0  0 
 14 18  1  0  0  0  0 
 15 19  1  0  0  0  0 
 16 20  2  0  0  0  0 
 17 21  2  0  0  0  0 
 18 23  2  0  0  0  0 
 19 24  2  0  0  0  0 
 20 23  1  0  0  0  0 
 21 24  1  0  0  0  0 
 22 25  1  0  0  0  0 
 25 26  2  0  0  0  0 
 25 27  1  0  0  0  0 
 26 28  1  0  0  0  0 
 27 29  2  0  0  0  0 
 28 30  2  0  0  0  0 
 29 30  1  0  0  0  0 
M  END
> <InChIKey>
SMANXXCATUTDDT-QPJJXVBHSA-N

> <PubChem_CID>
941361

> <BOM_1A2>
<7,3;Cleavage;R1>
<7,H;Oxidation;R1>
<10,4;Cleavage;R2>
<10,H;Oxidation;R2>

> <BOM_2A6>
<7,3;Cleavage;R1>
<7,H;Oxidation;R1>
<10,4;Cleavage;R2>
<10,H;Oxidation;R2>

> <BOM_2B6>


> <BOM_2C8>


> <BOM_2C9>
<7,3;Cleavage;R1>
<7,H;Oxidation;R1>
<10,4;Cleavage;R2>
<10,H;Oxidation;R2>

> <BOM_2C19>


> <BOM_2D6>
<30,H;Hydroxylation;R1>

> <BOM_2E1>


> <BOM_3A4>


> <References>
Rendic, Slobodan. "Summary of information on human CYP enzymes: human P450 metabolism data." Drug metabolism reviews 34.1-2 (2002): 83-448.
Zhou, S-F., et al. "Substrates, inducers, inhibitors and structure-activity relationships of human Cytochrome P450 2C9 and implications in drug development." Current medicinal chemistry 16.27 (2009): 3480-3675.

> <FLAG_COMMENTS>


$$$$
NNN
  CDK     08132014293D

 13 14  0  0  1  0  0  0  0  0999 V2000
   -1.9054    2.4225    0.5679 O   0  0  0  0  0  0  0  0  0  0  0  0
   -1.6346    0.4277    0.0337 N   0  0  0  0  0  0  0  0  0  0  0  0
   -1.7837    1.6557   -0.3925 N   0  0  0  0  0  0  0  0  0  0  0  0
    3.0141    0.3732   -0.8851 N   0  0  0  0  0  0  0  0  0  0  0  0
   -0.6916   -0.4057   -0.7388 C   0  0  2  0  0  0  0  0  0  0  0  0
   -1.1816   -1.8521   -0.5352 C   0  0  0  0  0  0  0  0  0  0  0  0
   -2.3418   -1.7443    0.4426 C   0  0  0  0  0  0  0  0  0  0  0  0
   -2.8669   -0.3406    0.2112 C   0  0  0  0  0  0  0  0  0  0  0  0
    0.7483   -0.2109   -0.3024 C   0  0  0  0  0  0  0  0  0  0  0  0
    1.1254   -0.4250    1.0148 C   0  0  0  0  0  0  0  0  0  0  0  0
    1.7151    0.1829   -1.2078 C   0  0  0  0  0  0  0  0  0  0  0  0
    2.4527   -0.2396    1.3852 C   0  0  0  0  0  0  0  0  0  0  0  0
    3.3500    0.1562    0.4064 C   0  0  0  0  0  0  0  0  0  0  0  0
  1  3  2  0  0  0  0 
  2  3  1  0  0  0  0 
  2  5  1  0  0  0  0 
  2  8  1  0  0  0  0 
  4 11  1  0  0  0  0 
  4 13  2  0  0  0  0 
  5  6  1  0  0  0  0 
  5  9  1  0  0  0  0 
  6  7  1  0  0  0  0 
  7  8  1  0  0  0  0 
  9 10  1  0  0  0  0 
  9 11  2  0  0  0  0 
 10 12  2  0  0  0  0 
 12 13  1  0  0  0  0 
M  END
> <InChIKey>
XKABJYQDMJTNGQ-UHFFFAOYSA-N

> <PubChem_CID>
12613538

> <BOM_1A2>


> <BOM_2A6>
<8,2;Cleavage;R1>
<8,H;Oxidation;R1>
<5,2;Cleavage;R1>

> <BOM_2B6>


> <BOM_2C8>


> <BOM_2C9>


> <BOM_2C19>


> <BOM_2D6>


> <BOM_2E1>


> <BOM_3A4>


> <References>
Smith, Theresa J., et al. "Characterization of xenobiotic-metabolizing enzymes and nitrosamine metabolism in the human esophagus." Carcinogenesis 19.4 (1998): 667-672.

> <FLAG_COMMENTS>


$$$$
Medifoxamine
  CDK     08132014293D

 19 20  0  0  0  0  0  0  0  0999 V2000
   -0.4399    0.6436    1.1208 O   0  0  0  0  0  0  0  0  0  0  0  0
   -0.7250   -1.5765    0.3778 O   0  0  0  0  0  0  0  0  0  0  0  0
   -3.4972   -0.9514   -0.1935 N   0  0  0  0  0  0  0  0  0  0  0  0
   -2.6418   -0.1478    0.6790 C   0  0  0  0  0  0  0  0  0  0  0  0
   -1.1733   -0.2214    0.2304 C   0  0  0  0  0  0  0  0  0  0  0  0
   -3.4335   -0.4566   -1.5683 C   0  0  0  0  0  0  0  0  0  0  0  0
   -4.8771   -0.9387    0.2908 C   0  0  0  0  0  0  0  0  0  0  0  0
    0.2245    1.7145    0.5865 C   0  0  0  0  0  0  0  0  0  0  0  0
    0.5778   -1.8819    0.0908 C   0  0  0  0  0  0  0  0  0  0  0  0
   -0.4844    2.6900   -0.1069 C   0  0  0  0  0  0  0  0  0  0  0  0
    1.0743   -1.6535   -1.1884 C   0  0  0  0  0  0  0  0  0  0  0  0
    1.6030    1.8177    0.7413 C   0  0  0  0  0  0  0  0  0  0  0  0
    1.3945   -2.4186    1.0809 C   0  0  0  0  0  0  0  0  0  0  0  0
    0.1928    3.7808   -0.6519 C   0  0  0  0  0  0  0  0  0  0  0  0
    2.4020   -1.9654   -1.4809 C   0  0  0  0  0  0  0  0  0  0  0  0
    2.2801    2.9087    0.1963 C   0  0  0  0  0  0  0  0  0  0  0  0
    2.7222   -2.7304    0.7882 C   0  0  0  0  0  0  0  0  0  0  0  0
    1.5750    3.8903   -0.5002 C   0  0  0  0  0  0  0  0  0  0  0  0
    3.2259   -2.5038   -0.4927 C   0  0  0  0  0  0  0  0  0  0  0  0
  1  5  1  0  0  0  0 
  1  8  1  0  0  0  0 
  2  5  1  0  0  0  0 
  2  9  1  0  0  0  0 
  3  4  1  0  0  0  0 
  3  6  1  0  0  0  0 
  3  7  1  0  0  0  0 
  4  5  1  0  0  0  0 
  8 10  2  0  0  0  0 
  8 12  1  0  0  0  0 
  9 11  2  0  0  0  0 
  9 13  1  0  0  0  0 
 10 14  1  0  0  0  0 
 11 15  1  0  0  0  0 
 12 16  2  0  0  0  0 
 13 17  2  0  0  0  0 
 14 18  2  0  0  0  0 
 15 19  2  0  0  0  0 
 16 18  1  0  0  0  0 
 17 19  1  0  0  0  0 
M  END
> <InChIKey>
QNMGHBMGNRQPNL-UHFFFAOYSA-N

> <PubChem_CID>
36109

> <BOM_1A2>


> <BOM_2A6>
<6,3;Cleavage;R1>
<6,H;Oxidation;R1>
<7,3;Cleavage;R2>
<7,H;Oxidation;R2>

> <BOM_2B6>


> <BOM_2C8>


> <BOM_2C9>


> <BOM_2C19>


> <BOM_2D6>


> <BOM_2E1>


> <BOM_3A4>
<6,3;Cleavage;R1>
<6,H;Oxidation;R1>
<7,3;Cleavage;R2>
<7,H;Oxidation;R2>

> <References>
Rendic, Slobodan. "Summary of information on human CYP enzymes: human P450 metabolism data." Drug metabolism reviews 34.1-2 (2002): 83-448.

> <FLAG_COMMENTS>


$$$$
Formoterol
  CDK     08132014293D

 25 26  0  0  1  0  0  0  0  0999 V2000
   -2.8151    3.3368    0.9059 O   0  0  0  0  0  0  0  0  0  0  0  0
    2.8156   -3.3889    0.5834 O   0  0  0  0  0  0  0  0  0  0  0  0
   -2.2576   -2.8257    1.6873 O   0  0  0  0  0  0  0  0  0  0  0  0
   -3.2315   -0.8373   -2.9284 O   0  0  0  0  0  0  0  0  0  0  0  0
    0.5285    2.3873   -0.3861 N   0  0  0  0  0  0  0  0  0  0  0  0
   -2.8740   -2.0869   -0.9507 N   0  0  0  0  0  0  0  0  0  0  0  0
    1.8773    2.9144   -0.1591 C   0  0  1  0  0  0  0  0  0  0  0  0
    2.9019    2.0496   -0.9159 C   0  0  0  0  0  0  0  0  0  0  0  0
   -0.4502    3.1363    0.3842 C   0  0  0  0  0  0  0  0  0  0  0  0
   -1.8637    2.5902    0.1485 C   0  0  1  0  0  0  0  0  0  0  0  0
    1.9033    4.3769   -0.6037 C   0  0  0  0  0  0  0  0  0  0  0  0
    2.8784    0.5942   -0.5143 C   0  0  0  0  0  0  0  0  0  0  0  0
   -1.9713    1.1369    0.5551 C   0  0  0  0  0  0  0  0  0  0  0  0
   -2.3713    0.2002   -0.3822 C   0  0  0  0  0  0  0  0  0  0  0  0
    2.0464   -0.2830   -1.1911 C   0  0  0  0  0  0  0  0  0  0  0  0
    3.6899    0.1629    0.5226 C   0  0  0  0  0  0  0  0  0  0  0  0
   -1.6666    0.7753    1.8560 C   0  0  0  0  0  0  0  0  0  0  0  0
   -2.4699   -1.1396   -0.0069 C   0  0  0  0  0  0  0  0  0  0  0  0
   -1.7649   -0.5646    2.2312 C   0  0  0  0  0  0  0  0  0  0  0  0
    2.0251   -1.6276   -0.8209 C   0  0  0  0  0  0  0  0  0  0  0  0
    3.6688   -1.1819    0.8927 C   0  0  0  0  0  0  0  0  0  0  0  0
   -2.1667   -1.5220    1.2998 C   0  0  0  0  0  0  0  0  0  0  0  0
    2.8363   -2.0772    0.2209 C   0  0  0  0  0  0  0  0  0  0  0  0
   -3.2104   -1.8761   -2.2834 C   0  0  0  0  0  0  0  0  0  0  0  0
    1.9417   -4.2501   -0.1448 C   0  0  0  0  0  0  0  0  0  0  0  0
  1 10  1  0  0  0  0 
  2 23  1  0  0  0  0 
  2 25  1  0  0  0  0 
  3 22  1  0  0  0  0 
  4 24  2  0  0  0  0 
  5  7  1  0  0  0  0 
  5  9  1  0  0  0  0 
  6 18  1  0  0  0  0 
  6 24  1  0  0  0  0 
  7  8  1  0  0  0  0 
  7 11  1  0  0  0  0 
  8 12  1  0  0  0  0 
  9 10  1  0  0  0  0 
 10 13  1  0  0  0  0 
 12 15  2  0  0  0  0 
 12 16  1  0  0  0  0 
 13 14  2  0  0  0  0 
 13 17  1  0  0  0  0 
 14 18  1  0  0  0  0 
 15 20  1  0  0  0  0 
 16 21  2  0  0  0  0 
 17 19  2  0  0  0  0 
 18 22  2  0  0  0  0 
 19 22  1  0  0  0  0 
 20 23  2  0  0  0  0 
 21 23  1  0  0  0  0 
M  END
> <InChIKey>
BPZSYCZIITTYBL-YJYMSZOUSA-N

> <PubChem_CID>
3083544

> <BOM_1A2>


> <BOM_2A6>
<25,2;Cleavage;R1>
<25,H;Oxidation;R1>

> <BOM_2B6>


> <BOM_2C8>


> <BOM_2C9>
<25,2;Cleavage;R1>
<25,H;Oxidation;R1>

> <BOM_2C19>
<25,2;Cleavage;R1>
<25,H;Oxidation;R1>

> <BOM_2D6>
<25,2;Cleavage;R1>
<25,H;Oxidation;R1>

> <BOM_2E1>


> <BOM_3A4>


> <References>
PDR; Physicians' Desk Reference 57th ed 2003. Montvale,NJ: Medical Economics Co. p. 2275 (2003)

> <FLAG_COMMENTS>


$$$$
Letrozole
  CDK     08132014293D

 22 24  0  0  0  0  0  0  0  0999 V2000
    0.0488    2.1750   -0.1529 N   0  0  0  0  0  0  0  0  0  0  0  0
    0.5991    2.3578    1.0251 N   0  0  0  0  0  0  0  0  0  0  0  0
   -0.1817    4.2817    0.0652 N   0  0  0  0  0  0  0  0  0  0  0  0
   -5.9267   -2.4767    0.5053 N   0  0  0  0  0  0  0  0  0  0  0  0
    5.8144   -2.6423    0.5551 N   0  0  0  0  0  0  0  0  0  0  0  0
   -0.0037    0.7872   -0.7151 C   0  0  0  0  0  0  0  0  0  0  0  0
   -1.2897    0.0797   -0.4508 C   0  0  0  0  0  0  0  0  0  0  0  0
    1.2989    0.0185   -0.4316 C   0  0  0  0  0  0  0  0  0  0  0  0
   -1.8452   -0.7463   -1.4280 C   0  0  0  0  0  0  0  0  0  0  0  0
    2.3901    0.2736   -1.2228 C   0  0  0  0  0  0  0  0  0  0  0  0
   -1.9366    0.2435    0.7741 C   0  0  0  0  0  0  0  0  0  0  0  0
    1.3083   -0.8858    0.6000 C   0  0  0  0  0  0  0  0  0  0  0  0
   -0.4151    3.2701   -0.7383 C   0  0  0  0  0  0  0  0  0  0  0  0
   -3.0478   -1.4084   -1.1804 C   0  0  0  0  0  0  0  0  0  0  0  0
    3.5708   -0.4229   -0.9653 C   0  0  0  0  0  0  0  0  0  0  0  0
   -3.1391   -0.4188    1.0216 C   0  0  0  0  0  0  0  0  0  0  0  0
    2.4891   -1.5821    0.8576 C   0  0  0  0  0  0  0  0  0  0  0  0
   -3.6946   -1.2447    0.0444 C   0  0  0  0  0  0  0  0  0  0  0  0
    3.6203   -1.3506    0.0749 C   0  0  0  0  0  0  0  0  0  0  0  0
    0.4354    3.6787    1.1236 C   0  0  0  0  0  0  0  0  0  0  0  0
   -4.9257   -1.9243    0.2986 C   0  0  0  0  0  0  0  0  0  0  0  0
    4.8305   -2.0630    0.3397 C   0  0  0  0  0  0  0  0  0  0  0  0
  1  2  1  0  0  0  0 
  1  6  1  0  0  0  0 
  1 13  1  0  0  0  0 
  2 20  2  0  0  0  0 
  3 13  2  0  0  0  0 
  3 20  1  0  0  0  0 
  4 21  3  0  0  0  0 
  5 22  3  0  0  0  0 
  6  7  1  0  0  0  0 
  6  8  1  0  0  0  0 
  7  9  2  0  0  0  0 
  7 11  1  0  0  0  0 
  8 10  2  0  0  0  0 
  8 12  1  0  0  0  0 
  9 14  1  0  0  0  0 
 10 15  1  0  0  0  0 
 11 16  2  0  0  0  0 
 12 17  2  0  0  0  0 
 14 18  2  0  0  0  0 
 15 19  2  0  0  0  0 
 16 18  1  0  0  0  0 
 17 19  1  0  0  0  0 
 18 21  1  0  0  0  0 
 19 22  1  0  0  0  0 
M  END
> <InChIKey>
HPJKCIUCZWXJDR-UHFFFAOYSA-N

> <PubChem_CID>
3902

> <BOM_1A2>


> <BOM_2A6>
<6,1;Cleavage;R1>
<6,H;Oxidation;R1>

> <BOM_2B6>


> <BOM_2C8>


> <BOM_2C9>


> <BOM_2C19>


> <BOM_2D6>


> <BOM_2E1>


> <BOM_3A4>
<6,1;Cleavage;R1>
<6,H;Oxidation;R1>

> <References>
Jeong, Seongwook, et al. "Inhibition of drug metabolizing cytochrome P450s by the aromatase inhibitor drug letrozole and its major oxidative metabolite 4, 4锟斤拷-methanol-bisbenzonitrile in vitro." Cancer chemotherapy and pharmacology 64.5 (2009): 867-875.
https://doi.org/10.1016/j.clpt.2004.12.193

> <FLAG_COMMENTS>


$$$$
Sevoflurane
  CDK     08132014293D

 12 11  0  0  0  0  0  0  0  0999 V2000
    1.2852   -1.7729   -0.3891 F   0  0  0  0  0  0  0  0  0  1  0  0
    0.0143   -1.3472    1.3282 F   0  0  0  0  0  0  0  0  0  2  0  0
   -0.8714   -2.0796   -0.5270 F   0  0  0  0  0  0  0  0  0  3  0  0
   -2.4368    0.0880   -0.5846 F   0  0  0  0  0  0  0  0  0  4  0  0
   -1.5027    2.0543   -0.4320 F   0  0  0  0  0  0  0  0  0  5  0  0
   -1.5295    0.7172    1.2925 F   0  0  0  0  0  0  0  0  0  6  0  0
    3.2025    1.2778    0.1765 F   0  0  0  0  0  0  0  0  0  7  0  0
    0.9768    0.9476    0.0483 O   0  0  0  0  0  0  0  0  0  8  0  0
   -0.0791    0.1569   -0.4888 C   0  0  0  0  0  0  0  0  0  9  0  0
    0.0855   -1.2739   -0.0197 C   0  0  0  0  0  0  0  0  0 10  0  0
   -1.3951    0.7639   -0.0508 C   0  0  0  0  0  0  0  0  0 11  0  0
    2.2503    0.4680   -0.3535 C   0  0  0  0  0  0  0  0  0 12  0  0
  1 10  1  0  0  0  0 
  2 10  1  0  0  0  0 
  3 10  1  0  0  0  0 
  4 11  1  0  0  0  0 
  5 11  1  0  0  0  0 
  6 11  1  0  0  0  0 
  7 12  1  0  0  0  0 
  8  9  1  0  0  0  0 
  8 12  1  0  0  0  0 
  9 10  1  0  0  0  0 
  9 11  1  0  0  0  0 
M  END
> <InChIKey>
DFEYYRMXOJXZRJ-UHFFFAOYSA-N

> <PubChem_CID>
5206

> <BOM_1A2>


> <BOM_2A6>
<12,8;Cleavage;R1>
<12,H;Oxidation;R1>

> <BOM_2B6>
<12,8;Cleavage;R1>
<12,H;Oxidation;R1>

> <BOM_2C8>


> <BOM_2C9>


> <BOM_2C19>


> <BOM_2D6>


> <BOM_2E1>
<12,8;Cleavage;R1>
<12,H;Oxidation;R1>

> <BOM_3A4>
<12,8;Cleavage;R1>
<12,H;Oxidation;R1>

> <References>
Kharasch ED, Hankins DC, Thummel KE. Human kidney methoxyflurane and sevoflurane metabolism: intrarenal
fluoride production as a possible mechanism of
methoxyflurane nephrotoxicity. Anesthesiology 1995; 82:
607锟紺8.
Chang, G. W. M., and P. C. A. Kam. "The physiological and pharmacological roles of cytochrome P450 isoenzymes." Anaesthesia 54.1 (1999): 42-50.

> <FLAG_COMMENTS>


$$$$
Desmethylselegiline
  CDK     08132014293D

 13 13  0  0  1  0  0  0  0  0999 V2000
    2.2430    0.1867   -0.3554 N   0  0  0  0  0  0  0  0  0  1  0  0
    0.8905   -0.0017    0.1776 C   0  0  1  0  0  0  0  0  0  2  0  0
   -0.1436    0.3370   -0.9116 C   0  0  0  0  0  0  0  0  0  3  0  0
   -1.5747    0.2121   -0.4464 C   0  0  0  0  0  0  0  0  0  4  0  0
    0.7661   -1.4418    0.6759 C   0  0  0  0  0  0  0  0  0  5  0  0
   -2.2306   -1.0006   -0.5858 C   0  0  0  0  0  0  0  0  0  6  0  0
   -2.2060    1.3125    0.1108 C   0  0  0  0  0  0  0  0  0  7  0  0
    3.2380   -0.0670    0.6731 C   0  0  0  0  0  0  0  0  0  8  0  0
   -3.5529   -1.1160   -0.1566 C   0  0  0  0  0  0  0  0  0  9  0  0
   -3.5282    1.1973    0.5403 C   0  0  0  0  0  0  0  0  0 10  0  0
   -4.2016   -0.0170    0.4064 C   0  0  0  0  0  0  0  0  0 11  0  0
    4.5939    0.1224    0.1482 C   0  0  0  0  0  0  0  0  0 12  0  0
    5.7063    0.2762   -0.2765 C   0  0  0  0  0  0  0  0  0 13  0  0
  1  2  1  0  0  0  0 
  1  8  1  0  0  0  0 
  2  3  1  0  0  0  0 
  2  5  1  0  0  0  0 
  3  4  1  0  0  0  0 
  4  6  2  0  0  0  0 
  4  7  1  0  0  0  0 
  6  9  1  0  0  0  0 
  7 10  2  0  0  0  0 
  8 12  1  0  0  0  0 
  9 11  2  0  0  0  0 
 10 11  1  0  0  0  0 
 12 13  3  0  0  0  0 
M  END
> <InChIKey>
UUFAJPMQSFXDFR-LLVKDONJSA-N

> <PubChem_CID>
185859

> <BOM_1A2>


> <BOM_2A6>
<8,1;Cleavage;R1>
<8,H;Oxidation;R1>

> <BOM_2B6>
<8,1;Cleavage;R1>
<8,H;Oxidation;R1>

> <BOM_2C8>


> <BOM_2C9>


> <BOM_2C19>


> <BOM_2D6>


> <BOM_2E1>


> <BOM_3A4>
<8,1;Cleavage;R1>
<8,H;Oxidation;R1>

> <References>
Rendic, Slobodan. "Summary of information on human CYP enzymes: human P450 metabolism data." Drug metabolism reviews 34.1-2 (2002): 83-448.

> <FLAG_COMMENTS>


$$$$
METALAXYL
  CDK     08132014293D

 20 20  0  0  0  0  0  0  0  0999 V2000
    2.1434   -2.0625    0.0000 C   0  0  0  0  0  0  0  0  0  1  0  0
    2.1434   -2.8875    0.0000 O   0  0  0  0  0  0  0  0  0  2  0  0
    2.8579   -3.3000    0.0000 C   0  0  0  0  0  0  0  0  0  3  0  0
    2.8579   -4.1250    0.0000 C   0  0  0  0  0  0  0  0  0  4  0  0
    2.1434   -4.5375    0.0000 O   0  0  0  0  0  0  0  0  0  5  0  0
    3.5724   -4.5375    0.0000 N   0  0  0  0  0  0  0  0  0  6  0  0
    4.2868   -4.1250    0.0000 C   0  0  0  0  0  0  0  0  0  7  0  0
    5.0013   -4.5375    0.0000 C   0  0  0  0  0  0  0  0  0  8  0  0
    4.2868   -3.3000    0.0000 C   0  0  0  0  0  0  0  0  0  9  0  0
    3.5724   -2.8875    0.0000 O   0  0  0  0  0  0  0  0  0 10  0  0
    5.0013   -2.8875    0.0000 O   0  0  0  0  0  0  0  0  0 11  0  0
    5.7158   -3.3000    0.0000 C   0  0  0  0  0  0  0  0  0 12  0  0
    3.5724   -5.3625    0.0000 C   0  0  0  0  0  0  0  0  0 13  0  0
    4.2868   -5.7750    0.0000 C   0  0  0  0  0  0  0  0  0 14  0  0
    5.0013   -5.3625    0.0000 C   0  0  0  0  0  0  0  0  0 15  0  0
    4.2868   -6.6000    0.0000 C   0  0  0  0  0  0  0  0  0 16  0  0
    3.5724   -7.0125    0.0000 C   0  0  0  0  0  0  0  0  0 17  0  0
    2.8579   -6.6000    0.0000 C   0  0  0  0  0  0  0  0  0 18  0  0
    2.8579   -5.7750    0.0000 C   0  0  0  0  0  0  0  0  0 19  0  0
    2.1434   -5.3625    0.0000 C   0  0  0  0  0  0  0  0  0 20  0  0
  1  2  1  0  0  0  0 
  2  3  1  0  0  0  0 
  3  4  1  0  0  0  0 
  4  5  2  0  0  0  0 
  4  6  1  0  0  0  0 
  6  7  1  0  0  0  0 
  7  8  1  0  0  0  0 
  7  9  1  0  0  0  0 
  9 10  2  0  0  0  0 
  9 11  1  0  0  0  0 
 11 12  1  0  0  0  0 
  6 13  1  0  0  0  0 
 13 14  2  0  0  0  0 
 14 15  1  0  0  0  0 
 14 16  1  0  0  0  0 
 16 17  2  0  0  0  0 
 17 18  1  0  0  0  0 
 18 19  2  0  0  0  0 
 13 19  1  0  0  0  0 
 19 20  1  0  0  0  0 
M  END
> <InChIKey>
SGTNSNPWRIOYBX-UHFFFAOYSA-N

> <BOM_1A2>


> <BOM_2A6>


> <BOM_2B6>
<1,2;Cleavage;R1>
<1,H;Oxidation;R1>

> <BOM_2C8>


> <BOM_2C9>


> <BOM_2C19>


> <BOM_2D6>


> <BOM_2E1>


> <BOM_3A4>
<1,2;Cleavage;R1>
<1,H;Oxidation;R1>

> <References>
PMID: 21783735 

$$$$
Chlorpyrifos-oxon
  CDK     08132014293D

 18 18  0  0  0  0  0  0  0  0999 V2000
    0.7145    1.2375    0.0000 C   0  0  0  0  0  0  0  0  0  1  0  0
    1.4289    0.8250    0.0000 C   0  0  0  0  0  0  0  0  0  2  0  0
    2.1434    1.2375    0.0000 Cl  0  0  0  0  0  0  0  0  0  3  0  0
    1.4289    0.0000    0.0000 C   0  0  0  0  0  0  0  0  0  4  0  0
    2.1434   -0.4125    0.0000 O   0  0  0  0  0  0  0  0  0  5  0  0
    2.1434   -1.2375    0.0000 P   0  0  0  0  0  0  0  0  0  6  0  0
    1.3184   -1.2375    0.0000 O   0  0  0  0  0  0  0  0  0  7  0  0
    2.1434   -2.0625    0.0000 O   0  0  0  0  0  0  0  0  0  8  0  0
    2.8579   -2.4750    0.0000 C   0  0  0  0  0  0  0  0  0  9  0  0
    2.8579   -3.3000    0.0000 C   0  0  0  0  0  0  0  0  0 10  0  0
    2.9684   -1.2375    0.0000 O   0  0  0  0  0  0  0  0  0 11  0  0
    3.3809   -1.9520    0.0000 C   0  0  0  0  0  0  0  0  0 12  0  0
    4.2059   -1.9520    0.0000 C   0  0  0  0  0  0  0  0  0 13  0  0
    0.7145   -0.4125    0.0000 N   0  0  0  0  0  0  0  0  0 14  0  0
    0.0000    0.0000    0.0000 C   0  0  0  0  0  0  0  0  0 15  0  0
   -0.7145   -0.4125    0.0000 Cl  0  0  0  0  0  0  0  0  0 16  0  0
    0.0000    0.8250    0.0000 C   0  0  0  0  0  0  0  0  0 17  0  0
   -0.7145    1.2375    0.0000 Cl  0  0  0  0  0  0  0  0  0 18  0  0
  1  2  2  0  0  0  0 
  2  3  1  0  0  0  0 
  2  4  1  0  0  0  0 
  4  5  1  0  0  0  0 
  5  6  1  0  0  0  0 
  6  7  2  0  0  0  0 
  6  8  1  0  0  0  0 
  8  9  1  0  0  0  0 
  9 10  1  0  0  0  0 
  6 11  1  0  0  0  0 
 11 12  1  0  0  0  0 
 12 13  1  0  0  0  0 
  4 14  2  0  0  0  0 
 14 15  1  0  0  0  0 
 15 16  1  0  0  0  0 
 15 17  2  0  0  0  0 
  1 17  1  0  0  0  0 
 17 18  1  0  0  0  0 
M  END
> <InChIKey>
OTMOUPHCTWPNSL-UHFFFAOYSA-N

> <BOM_1A2>


> <BOM_2A6>


> <BOM_2B6>
<5,6;Cleavage;R1>

> <BOM_2C8>


> <BOM_2C9>


> <BOM_2C19>
<5,6;Cleavage;R1>

> <BOM_2D6>


> <BOM_2E1>


> <BOM_3A4>
<5,6;Cleavage;R1>

> <References>
(R1) Brown, C.M. et al. (2008); Cytochromes P450: A Structure-Based Summary of Biotransformations Using Representative Substrates; Drug Metabolism Reviews, 40:1, 1-100, DOI: 10.1080/03602530701836662; PMID:18259985

$$$$
Isoprene
  CDK     08132014293D

  5  4  0  0  0  0  0  0  0  0999 V2000
   -0.5185    0.0447   -0.0001 C   0  0  0  0  0  0  0  0  0  1  0  0
   -0.6822   -1.4501    0.0000 C   0  0  0  0  0  0  0  0  0  2  0  0
    0.8202    0.6168    0.0000 C   0  0  0  0  0  0  0  0  0  3  0  0
   -1.5949    0.8486    0.0000 C   0  0  0  0  0  0  0  0  0  4  0  0
    1.9754   -0.0600    0.0000 C   0  0  0  0  0  0  0  0  0  5  0  0
  1  2  1  0  0  0  0 
  1  3  1  0  0  0  0 
  1  4  2  0  0  0  0 
  3  5  2  0  0  0  0 
M  END
> <InChIKey>
RRHGJUQNOFWUDK-UHFFFAOYSA-N

> <PubChem_CID>
6557

> <BOM_1A2>


> <BOM_2A6>


> <BOM_2B6>
<3,5;EpOxidation;R1>
<1,4;EpOxidation;R2>

> <BOM_2C8>


> <BOM_2C9>


> <BOM_2C19>


> <BOM_2D6>


> <BOM_2E1>
<3,5;EpOxidation;R1>
<1,4;EpOxidation;R2>

> <BOM_3A4>


> <References>
Bogaards, Jan JP, Joke C. Venekamp, and Peter J. van Bladeren. "The biotransformation of isoprene and the two isoprene monoepoxides by human cytochrome P450 enzymes, compared to mouse and rat liver microsomes." Chemico-biological interactions 102.3 (1996): 169-182.

$$$$
L-775606
  CDK     08132014293D

 32 36  0  0  0  0  0  0  0  0999 V2000
   -5.7848   -6.4892    0.0000 F   0  0  0  0  0  0  0  0  0  1  0  0
   -5.5298   -5.7046    0.0000 C   0  0  0  0  0  0  0  0  0  2  0  0
   -6.0819   -5.0915    0.0000 C   0  0  0  0  0  0  0  0  0  3  0  0
   -5.8269   -4.3068    0.0000 C   0  0  0  0  0  0  0  0  0  4  0  0
   -5.0200   -4.1353    0.0000 C   0  0  0  0  0  0  0  0  0  5  0  0
   -4.4679   -4.7484    0.0000 C   0  0  0  0  0  0  0  0  0  6  0  0
   -3.6610   -4.5769    0.0000 C   0  0  0  0  0  0  0  0  0  7  0  0
   -3.4060   -3.7923    0.0000 C   0  0  0  0  0  0  0  0  0  8  0  0
   -2.5990   -3.6207    0.0000 N   0  0  0  0  0  0  0  0  0  9  0  0
   -2.3441   -2.8361    0.0000 C   0  0  0  0  0  0  0  0  0 10  0  0
   -1.5371   -2.6646    0.0000 C   0  0  0  0  0  0  0  0  0 11  0  0
   -0.9851   -3.2777    0.0000 N   0  0  0  0  0  0  0  0  0 12  0  0
   -0.1781   -3.1062    0.0000 C   0  0  0  0  0  0  0  0  0 13  0  0
    0.0768   -2.3215    0.0000 C   0  0  0  0  0  0  0  0  0 14  0  0
    0.8838   -2.1500    0.0000 C   0  0  0  0  0  0  0  0  0 15  0  0
    1.1387   -1.3654    0.0000 C   0  0  0  0  0  0  0  0  0 16  0  0
    0.6538   -0.6979    0.0000 C   0  0  0  0  0  0  0  0  0 17  0  0
    1.1387   -0.0305    0.0000 N   0  0  0  0  0  0  0  0  0 18  0  0
    1.9233   -0.2854    0.0000 C   0  0  0  0  0  0  0  0  0 19  0  0
    2.6378    0.1271    0.0000 C   0  0  0  0  0  0  0  0  0 20  0  0
    3.3523   -0.2854    0.0000 C   0  0  0  0  0  0  0  0  0 21  0  0
    3.3523   -1.1104    0.0000 C   0  0  0  0  0  0  0  0  0 22  0  0
    2.6378   -1.5229    0.0000 C   0  0  0  0  0  0  0  0  0 23  0  0
    1.9233   -1.1104    0.0000 C   0  0  0  0  0  0  0  0  0 24  0  0
    4.0668   -1.5229    0.0000 N   0  0  0  0  0  0  0  0  0 25  0  0
    4.8204   -1.1874    0.0000 C   0  0  0  0  0  0  0  0  0 26  0  0
    5.3725   -1.8005    0.0000 N   0  0  0  0  0  0  0  0  0 27  0  0
    4.9600   -2.5150    0.0000 N   0  0  0  0  0  0  0  0  0 28  0  0
    4.1530   -2.3434    0.0000 C   0  0  0  0  0  0  0  0  0 29  0  0
   -1.2400   -4.0623    0.0000 C   0  0  0  0  0  0  0  0  0 30  0  0
   -2.0470   -4.2338    0.0000 C   0  0  0  0  0  0  0  0  0 31  0  0
   -4.7229   -5.5330    0.0000 C   0  0  0  0  0  0  0  0  0 32  0  0
  1  2  1  0  0  0  0 
  2  3  2  0  0  0  0 
  3  4  1  0  0  0  0 
  4  5  2  0  0  0  0 
  5  6  1  0  0  0  0 
  6  7  1  0  0  0  0 
  7  8  1  0  0  0  0 
  8  9  1  0  0  0  0 
  9 10  1  0  0  0  0 
 10 11  1  0  0  0  0 
 11 12  1  0  0  0  0 
 12 13  1  0  0  0  0 
 13 14  1  0  0  0  0 
 14 15  1  0  0  0  0 
 15 16  1  0  0  0  0 
 16 17  2  0  0  0  0 
 17 18  1  0  0  0  0 
 18 19  1  0  0  0  0 
 19 20  2  0  0  0  0 
 20 21  1  0  0  0  0 
 21 22  2  0  0  0  0 
 22 23  1  0  0  0  0 
 23 24  2  0  0  0  0 
 16 24  1  0  0  0  0 
 19 24  1  0  0  0  0 
 22 25  1  0  0  0  0 
 25 26  1  0  0  0  0 
 26 27  2  0  0  0  0 
 27 28  1  0  0  0  0 
 28 29  2  0  0  0  0 
 25 29  1  0  0  0  0 
 12 30  1  0  0  0  0 
 30 31  1  0  0  0  0 
  9 31  1  0  0  0  0 
  6 32  2  0  0  0  0 
  2 32  1  0  0  0  0 
M  END
> <InChIKey>
ZUTQCPBDRJBADG-UHFFFAOYSA-N 

> <BOM_1A2>


> <BOM_2A6>


> <BOM_2B6>


> <BOM_2C8>
<8,9;Cleavage;R1>
<8,H;Oxidation;R1>
<7,H;Hydroxylation;R2>

> <BOM_2C9>


> <BOM_2C19>


> <BOM_2D6>


> <BOM_2E1>


> <BOM_3A4>
<8,9;Cleavage;R1>
<8,H;Oxidation;R1>
<7,H;Hydroxylation;R2>

> <References>
PMID: 10659950

$$$$
(r)-chloroquine_ N-desethyl
  CDK     08132014293D

 20 21  0  0  1  0  0  0  0  0999 V2000
    0.0000   -1.6946    0.0000 N   0  0  0  0  0  0  0  0  0  1  0  0
   -0.7145   -1.2375    0.0000 C   0  0  0  0  0  0  0  0  0  2  0  0
   -1.4289   -1.6500    0.0000 C   0  0  0  0  0  0  0  0  0  3  0  0
   -1.4289   -2.4750    0.0000 C   0  0  0  0  0  0  0  0  0  4  0  0
   -2.1434   -2.8875    0.0000 C   0  0  0  0  0  0  0  0  0  5  0  0
   -2.8579   -2.4750    0.0000 C   0  0  0  0  0  0  0  0  0  6  0  0
   -3.5724   -2.8875    0.0000 Cl  0  0  0  0  0  0  0  0  0  7  0  0
   -2.8579   -1.6500    0.0000 C   0  0  0  0  0  0  0  0  0  8  0  0
   -2.1434   -1.2375    0.0000 C   0  0  0  0  0  0  0  0  0  9  0  0
   -2.1434   -0.4125    0.0000 N   0  0  0  0  0  0  0  0  0 10  0  0
   -1.4289    0.0000    0.0000 C   0  0  0  0  0  0  0  0  0 11  0  0
   -0.7145   -0.4125    0.0000 C   0  0  0  0  0  0  0  0  0 12  0  0
    0.7145   -1.2375    0.0000 C   0  0  2  0  0  0  0  0  0 13  0  0
    0.7145   -0.4125    0.0000 C   0  0  0  0  0  0  0  0  0 14  0  0
    1.4289   -1.6500    0.0000 C   0  0  0  0  0  0  0  0  0 15  0  0
    2.1434   -1.2375    0.0000 C   0  0  0  0  0  0  0  0  0 16  0  0
    2.8579   -1.6500    0.0000 C   0  0  0  0  0  0  0  0  0 17  0  0
    3.5724   -1.2375    0.0000 N   0  0  0  0  0  0  0  0  0 18  0  0
    4.2868   -1.6500    0.0000 C   0  0  0  0  0  0  0  0  0 19  0  0
    5.0013   -1.2375    0.0000 C   0  0  0  0  0  0  0  0  0 20  0  0
  1  2  1  0  0  0  0 
  2  3  2  0  0  0  0 
  3  4  1  0  0  0  0 
  4  5  2  0  0  0  0 
  5  6  1  0  0  0  0 
  6  7  1  0  0  0  0 
  6  8  2  0  0  0  0 
  8  9  1  0  0  0  0 
  3  9  1  0  0  0  0 
  9 10  2  0  0  0  0 
 10 11  1  0  0  0  0 
 11 12  2  0  0  0  0 
  2 12  1  0  0  0  0 
  1 13  1  0  0  0  0 
 13 14  1  6  0  0  0 
 13 15  1  0  0  0  0 
 15 16  1  0  0  0  0 
 16 17  1  0  0  0  0 
 17 18  1  0  0  0  0 
 18 19  1  0  0  0  0 
 19 20  1  0  0  0  0 
M  END
> <InChIKey>
MCYUUUTUAAGOOT-GFCCVEGCSA-N

> <BOM_1A2>


> <BOM_2A6>


> <BOM_2B6>


> <BOM_2C8>
<19,18;Cleavage;R1>
<19,H;Oxidation;R1>

> <BOM_2C9>


> <BOM_2C19>


> <BOM_2D6>
<19,18;Cleavage;R1>
<19,H;Oxidation;R1>

> <BOM_2E1>


> <BOM_3A4>
<19,18;Cleavage;R1>
<19,H;Oxidation;R1>

> <References>
(R1) Zanger, U.M. and Schwab, M.; Cytochrome P450 enzymes in drug metabolism: Regulation of gene expression, enzyme activities, and impact of genetic variation; Pharmacology & Therapeutics 138 (2013) 103?????141; PMID:23333322 || (R2) Rendic,S. (2002) Summary of information on human CYP enzymes: human P450 metabolism data, Drug Metabolism Reviews, 34:1-2, 83-448, DOI: 10.1081/ DMR-120001392; PMID:11996015

$$$$
silybin 
  CDK     08132014293D

 35 39  0  0  1  0  0  0  0  0999 V2000
  -10.7379   -2.1732    0.0000 C   0  0  0  0  0  0  0  0  0  1  0  0
  -10.0234   -1.7607    0.0000 O   0  0  0  0  0  0  0  0  0  2  0  0
  -10.0234   -0.9357    0.0000 C   0  0  0  0  0  0  0  0  0  3  0  0
  -10.7379   -0.5232    0.0000 C   0  0  0  0  0  0  0  0  0  4  0  0
  -11.4524   -0.9357    0.0000 O   0  0  0  0  0  0  0  0  0  5  0  0
  -10.7379    0.3018    0.0000 C   0  0  0  0  0  0  0  0  0  6  0  0
  -10.0234    0.7143    0.0000 C   0  0  0  0  0  0  0  0  0  7  0  0
   -9.3090    0.3018    0.0000 C   0  0  0  0  0  0  0  0  0  8  0  0
   -9.3090   -0.5232    0.0000 C   0  0  0  0  0  0  0  0  0  9  0  0
   -8.5945    0.7143    0.0000 C   0  0  1  0  0  0  0  0  0 10  0  0
   -7.8800    0.3018    0.0000 O   0  0  0  0  0  0  0  0  0 11  0  0
   -7.1655    0.7143    0.0000 C   0  0  0  0  0  0  0  0  0 12  0  0
   -7.1655    1.5393    0.0000 C   0  0  0  0  0  0  0  0  0 13  0  0
   -7.8800    1.9518    0.0000 O   0  0  0  0  0  0  0  0  0 14  0  0
   -8.5945    1.5393    0.0000 C   0  0  2  0  0  0  0  0  0 15  0  0
   -9.3090    1.9518    0.0000 C   0  0  0  0  0  0  0  0  0 16  0  0
  -10.0234    1.5393    0.0000 O   0  0  0  0  0  0  0  0  0 17  0  0
   -6.4511    1.9518    0.0000 C   0  0  0  0  0  0  0  0  0 18  0  0
   -5.7366    1.5393    0.0000 C   0  0  0  0  0  0  0  0  0 19  0  0
   -5.7366    0.7143    0.0000 C   0  0  0  0  0  0  0  0  0 20  0  0
   -6.4511    0.3018    0.0000 C   0  0  0  0  0  0  0  0  0 21  0  0
   -5.0221    0.3018    0.0000 C   0  0  1  0  0  0  0  0  0 22  0  0
   -4.3077    0.7143    0.0000 O   0  0  0  0  0  0  0  0  0 23  0  0
   -3.5932    0.3018    0.0000 C   0  0  0  0  0  0  0  0  0 24  0  0
   -2.8787    0.7143    0.0000 C   0  0  0  0  0  0  0  0  0 25  0  0
   -2.1643    0.3018    0.0000 C   0  0  0  0  0  0  0  0  0 26  0  0
   -1.4498    0.7143    0.0000 O   0  0  0  0  0  0  0  0  0 27  0  0
   -2.1643   -0.5232    0.0000 C   0  0  0  0  0  0  0  0  0 28  0  0
   -2.8787   -0.9357    0.0000 C   0  0  0  0  0  0  0  0  0 29  0  0
   -2.8787   -1.7607    0.0000 O   0  0  0  0  0  0  0  0  0 30  0  0
   -3.5932   -0.5232    0.0000 C   0  0  0  0  0  0  0  0  0 31  0  0
   -4.3077   -0.9357    0.0000 C   0  0  0  0  0  0  0  0  0 32  0  0
   -4.3077   -1.7607    0.0000 O   0  0  0  0  0  0  0  0  0 33  0  0
   -5.0221   -0.5232    0.0000 C   0  0  2  0  0  0  0  0  0 34  0  0
   -5.7366   -0.9357    0.0000 O   0  0  0  0  0  0  0  0  0 35  0  0
  1  2  1  0  0  0  0 
  2  3  1  0  0  0  0 
  3  4  2  0  0  0  0 
  4  5  1  0  0  0  0 
  4  6  1  0  0  0  0 
  6  7  2  0  0  0  0 
  7  8  1  0  0  0  0 
  8  9  2  0  0  0  0 
  3  9  1  0  0  0  0 
 10  8  1  6  0  0  0 
 10 11  1  0  0  0  0 
 11 12  1  0  0  0  0 
 12 13  2  0  0  0  0 
 13 14  1  0  0  0  0 
 14 15  1  0  0  0  0 
 10 15  1  0  0  0  0 
 15 16  1  1  0  0  0 
 16 17  1  0  0  0  0 
 13 18  1  0  0  0  0 
 18 19  2  0  0  0  0 
 19 20  1  0  0  0  0 
 20 21  2  0  0  0  0 
 12 21  1  0  0  0  0 
 22 20  1  1  0  0  0 
 22 23  1  0  0  0  0 
 23 24  1  0  0  0  0 
 24 25  2  0  0  0  0 
 25 26  1  0  0  0  0 
 26 27  1  0  0  0  0 
 26 28  2  0  0  0  0 
 28 29  1  0  0  0  0 
 29 30  1  0  0  0  0 
 29 31  2  0  0  0  0 
 24 31  1  0  0  0  0 
 31 32  1  0  0  0  0 
 32 33  2  0  0  0  0 
 32 34  1  0  0  0  0 
 22 34  1  0  0  0  0 
 34 35  1  6  0  0  0 
M  END
> <InChIKey>
SEBFKMXJBCUCAI-ATASIELBNA-N

> <BOM_1A2>


> <BOM_2A6>


> <BOM_2B6>


> <BOM_2C8>
<1,2;Cleavage;R1>
<1,H;Oxidation;R1>

> <BOM_2C9>


> <BOM_2C19>


> <BOM_2D6>


> <BOM_2E1>


> <BOM_3A4>


> <References>
(R1) Zhou, S.F. et al. (2009); Substrates, Inducers, Inhibitors and Structure-Activity Relationships of Human Cytochrome P450 2C9 and Implications in Drug Development; Current Medicinal Chemistry, 2009, 16, 3480-3687

$$$$
Perospirone
  CDK     08132014293D

 30 34  0  0  1  0  0  0  0  0999 V2000
    0.2716   -9.9932    0.0000 C   0  0  0  0  0  0  0  0  0  1  0  0
   -0.5130   -9.7382    0.0000 C   0  0  0  0  0  0  0  0  0  2  0  0
   -0.6846   -8.9313    0.0000 C   0  0  0  0  0  0  0  0  0  3  0  0
   -0.0715   -8.3792    0.0000 C   0  0  1  0  0  0  0  0  0  4  0  0
    0.7132   -8.6342    0.0000 C   0  0  1  0  0  0  0  0  0  5  0  0
    0.8847   -9.4412    0.0000 C   0  0  0  0  0  0  0  0  0  6  0  0
    1.1981   -7.9667    0.0000 C   0  0  0  0  0  0  0  0  0  7  0  0
    2.0231   -7.9667    0.0000 O   0  0  0  0  0  0  0  0  0  8  0  0
    0.7132   -7.2993    0.0000 N   0  0  0  0  0  0  0  0  0  9  0  0
   -0.0715   -7.5542    0.0000 C   0  0  0  0  0  0  0  0  0 10  0  0
   -0.7389   -7.0693    0.0000 O   0  0  0  0  0  0  0  0  0 11  0  0
    0.9681   -6.5147    0.0000 C   0  0  0  0  0  0  0  0  0 12  0  0
    0.4161   -5.9016    0.0000 C   0  0  0  0  0  0  0  0  0 13  0  0
    0.6710   -5.1170    0.0000 C   0  0  0  0  0  0  0  0  0 14  0  0
    0.1190   -4.5039    0.0000 C   0  0  0  0  0  0  0  0  0 15  0  0
    0.3739   -3.7192    0.0000 N   0  0  0  0  0  0  0  0  0 16  0  0
   -0.1781   -3.1062    0.0000 C   0  0  0  0  0  0  0  0  0 17  0  0
    0.0768   -2.3215    0.0000 C   0  0  0  0  0  0  0  0  0 18  0  0
    0.8838   -2.1500    0.0000 N   0  0  0  0  0  0  0  0  0 19  0  0
    1.4358   -2.7631    0.0000 C   0  0  0  0  0  0  0  0  0 20  0  0
    1.1809   -3.5477    0.0000 C   0  0  0  0  0  0  0  0  0 21  0  0
    1.1387   -1.3654    0.0000 C   0  0  0  0  0  0  0  0  0 22  0  0
    0.6538   -0.6979    0.0000 N   0  0  0  0  0  0  0  0  0 23  0  0
    1.1387   -0.0305    0.0000 S   0  0  0  0  0  0  0  0  0 24  0  0
    1.9233   -0.2854    0.0000 C   0  0  0  0  0  0  0  0  0 25  0  0
    2.6378    0.1271    0.0000 C   0  0  0  0  0  0  0  0  0 26  0  0
    3.3523   -0.2854    0.0000 C   0  0  0  0  0  0  0  0  0 27  0  0
    3.3523   -1.1104    0.0000 C   0  0  0  0  0  0  0  0  0 28  0  0
    2.6378   -1.5229    0.0000 C   0  0  0  0  0  0  0  0  0 29  0  0
    1.9233   -1.1104    0.0000 C   0  0  0  0  0  0  0  0  0 30  0  0
  1  2  1  0  0  0  0 
  2  3  1  0  0  0  0 
  3  4  1  0  0  0  0 
  4  5  1  0  0  0  0 
  5  6  1  0  0  0  0 
  1  6  1  0  0  0  0 
  5  7  1  6  0  0  0 
  7  8  2  0  0  0  0 
  7  9  1  0  0  0  0 
  9 10  1  0  0  0  0 
  4 10  1  6  0  0  0 
 10 11  2  0  0  0  0 
  9 12  1  0  0  0  0 
 12 13  1  0  0  0  0 
 13 14  1  0  0  0  0 
 14 15  1  0  0  0  0 
 15 16  1  0  0  0  0 
 16 17  1  0  0  0  0 
 17 18  1  0  0  0  0 
 18 19  1  0  0  0  0 
 19 20  1  0  0  0  0 
 20 21  1  0  0  0  0 
 16 21  1  0  0  0  0 
 19 22  1  0  0  0  0 
 22 23  2  0  0  0  0 
 23 24  1  0  0  0  0 
 24 25  1  0  0  0  0 
 25 26  2  0  0  0  0 
 26 27  1  0  0  0  0 
 27 28  2  0  0  0  0 
 28 29  1  0  0  0  0 
 29 30  2  0  0  0  0 
 25 30  1  0  0  0  0 
 22 30  1  0  0  0  0 
M  END
> <InChIKey>
FBVFZWUMDDXLLG-HDICACEKSA-N

> <BOM_1A2>


> <BOM_2A6>


> <BOM_2B6>


> <BOM_2C8>
<15,16;Cleavage;R1>
<15,H;Oxidation;R1>
<1,H;Hydroxylation;R2>
<2,H;Hydroxylation;R3>
<4,H;Hydroxylation;R4>
<5,H;Hydroxylation;R5>

> <BOM_2C9>


> <BOM_2C19>


> <BOM_2D6>
<1,H;Hydroxylation;R1>
<2,H;Hydroxylation;R2>

> <BOM_2E1>


> <BOM_3A4>
<4,5;Dehydrogenation;R1>
<15,16;Cleavage;R2>
<15,H;Oxidation;R2>
<4,H;Hydroxylation;R3>
<5,H;Hydroxylation;R4>

> <References>
PMID: 20363276

$$$$
Enzalutamide
  CDK     08132014293D

 32 34  0  0  0  0  0  0  0  0999 V2000
    0.1657    1.1150    1.4113 S   0  0  0  0  0  0  0  0  0  1  0  0
   -5.8995   -1.4283    0.5251 F   0  0  0  0  0  0  0  0  0  2  0  0
    3.6195    3.1488   -0.3259 F   0  0  0  0  0  0  0  0  0  3  0  0
    5.4054    2.7851    0.8497 F   0  0  0  0  0  0  0  0  0  4  0  0
    5.4545    2.5188   -1.3079 F   0  0  0  0  0  0  0  0  0  5  0  0
    1.3282   -3.2530   -0.8529 O   0  0  0  0  0  0  0  0  0  6  0  0
   -7.2932    0.5451   -0.4942 O   0  0  0  0  0  0  0  0  0  7  0  0
   -1.1211   -1.0095    0.1636 N   0  0  0  0  0  0  0  0  0  8  0  0
    1.1445   -1.1134    0.0966 N   0  0  0  0  0  0  0  0  0  9  0  0
   -6.4271    2.6213    0.0680 N   0  0  0  0  0  0  0  0  0 10  0  0
    7.7793    0.4166    0.0864 N   0  0  0  0  0  0  0  0  0 11  0  0
   -0.8343   -2.4126   -0.1432 C   0  0  0  0  0  0  0  0  0 12  0  0
    0.6786   -2.3323   -0.3672 C   0  0  0  0  0  0  0  0  0 13  0  0
   -1.0280   -3.3515    1.0563 C   0  0  0  0  0  0  0  0  0 14  0  0
   -1.4871   -2.9445   -1.4218 C   0  0  0  0  0  0  0  0  0 15  0  0
    0.0764   -0.3061    0.5093 C   0  0  0  0  0  0  0  0  0 16  0  0
   -2.4336   -0.4389    0.0707 C   0  0  0  0  0  0  0  0  0 17  0  0
    2.5338   -0.7823    0.0933 C   0  0  0  0  0  0  0  0  0 18  0  0
   -3.5521   -1.2222    0.3468 C   0  0  0  0  0  0  0  0  0 19  0  0
   -2.5854    0.8970   -0.2947 C   0  0  0  0  0  0  0  0  0 20  0  0
    2.9347    0.5465   -0.0476 C   0  0  0  0  0  0  0  0  0 21  0  0
    3.4906   -1.7880    0.2314 C   0  0  0  0  0  0  0  0  0 22  0  0
   -4.8287   -0.6672    0.2571 C   0  0  0  0  0  0  0  0  0 23  0  0
   -3.8620    1.4519   -0.3847 C   0  0  0  0  0  0  0  0  0 24  0  0
    4.2917    0.8694   -0.0506 C   0  0  0  0  0  0  0  0  0 25  0  0
   -4.9835    0.6700   -0.1087 C   0  0  0  0  0  0  0  0  0 26  0  0
    4.8476   -1.4651    0.2286 C   0  0  0  0  0  0  0  0  0 27  0  0
    5.2482   -0.1364    0.0874 C   0  0  0  0  0  0  0  0  0 28  0  0
    4.6841    2.3041   -0.2038 C   0  0  0  0  0  0  0  0  0 29  0  0
   -6.3128    1.2531   -0.2036 C   0  0  0  0  0  0  0  0  0 30  0  0
    6.6466    0.1690    0.0869 C   0  0  0  0  0  0  0  0  0 31  0  0
   -7.6809    3.3396    0.0382 C   0  0  0  0  0  0  0  0  0 32  0  0
  1 16  2  0  0  0  0 
  2 23  1  0  0  0  0 
  3 29  1  0  0  0  0 
  4 29  1  0  0  0  0 
  5 29  1  0  0  0  0 
  6 13  2  0  0  0  0 
  7 30  2  0  0  0  0 
  8 12  1  0  0  0  0 
  8 16  1  0  0  0  0 
  8 17  1  0  0  0  0 
  9 13  1  0  0  0  0 
  9 16  1  0  0  0  0 
  9 18  1  0  0  0  0 
 10 30  1  0  0  0  0 
 10 32  1  0  0  0  0 
 11 31  3  0  0  0  0 
 12 13  1  0  0  0  0 
 12 14  1  0  0  0  0 
 12 15  1  0  0  0  0 
 17 19  2  0  0  0  0 
 17 20  1  0  0  0  0 
 18 21  2  0  0  0  0 
 18 22  1  0  0  0  0 
 19 23  1  0  0  0  0 
 20 24  2  0  0  0  0 
 21 25  1  0  0  0  0 
 22 27  2  0  0  0  0 
 23 26  2  0  0  0  0 
 24 26  1  0  0  0  0 
 25 28  2  0  0  0  0 
 25 29  1  0  0  0  0 
 26 30  1  0  0  0  0 
 27 28  1  0  0  0  0 
 28 31  1  0  0  0  0 
M  END
> <InChIKey>
WXCXUHSOUPDCQV-UHFFFAOYSA-N

> <PubChem_CID>
15951529

> <BOM_1A2>


> <BOM_2A6>


> <BOM_2B6>


> <BOM_2C8>
<32,10;Cleavage;R1>
<32,H;Oxidation;R1>

> <BOM_2C9>


> <BOM_2C19>


> <BOM_2D6>


> <BOM_2E1>


> <BOM_3A4>
<32,10;Cleavage;R1>
<32,H;Oxidation;R1>

> <References>
Benoist, Guillemette E., et al. "Pharmacokinetic aspects of the two novel oral drugs used for metastatic castration-resistant prostate cancer: abiraterone acetate and enzalutamide." Clinical pharmacokinetics 55.11 (2016): 1369-1380.

$$$$
Acotiamide
  CDK     08132014293D

 31 32  0  0  0  0  0  0  0  0999 V2000
   -0.6216    3.7318    0.3902 S   0  0  0  0  0  0  0  0  0  1  0  0
    3.7392    2.9444   -0.4866 O   0  0  0  0  0  0  0  0  0  2  0  0
   -6.6291   -0.5340   -1.8353 O   0  0  0  0  0  0  0  0  0  3  0  0
   -7.5381   -1.3705    0.6547 O   0  0  0  0  0  0  0  0  0  4  0  0
   -3.1734   -0.7776    2.4554 O   0  0  0  0  0  0  0  0  0  5  0  0
   -1.3800   -0.7968   -0.3707 O   0  0  0  0  0  0  0  0  0  6  0  0
    6.4031   -0.7592   -0.1855 N   0  0  0  0  0  0  0  0  0  7  0  0
    3.0692    0.7646   -0.8319 N   0  0  0  0  0  0  0  0  0  8  0  0
    0.4928    1.4878   -0.2462 N   0  0  0  0  0  0  0  0  0  9  0  0
   -1.8820    1.4449    0.1569 N   0  0  0  0  0  0  0  0  0 10  0  0
    6.2809   -1.8920   -1.1023 C   0  0  0  0  0  0  0  0  0 11  0  0
    7.1040   -1.1616    1.0335 C   0  0  0  0  0  0  0  0  0 12  0  0
    5.0832   -0.2192    0.1385 C   0  0  0  0  0  0  0  0  0 13  0  0
    4.3811    0.2553   -1.1252 C   0  0  0  0  0  0  0  0  0 14  0  0
    5.4457   -2.9997   -0.4664 C   0  0  0  0  0  0  0  0  0 15  0  0
    7.6715   -2.3980   -1.4724 C   0  0  0  0  0  0  0  0  0 16  0  0
    7.3273    0.0611    1.9178 C   0  0  0  0  0  0  0  0  0 17  0  0
    6.3081   -2.2341    1.7719 C   0  0  0  0  0  0  0  0  0 18  0  0
    2.8398    2.1054   -0.5265 C   0  0  0  0  0  0  0  0  0 19  0  0
    1.4478    2.4619   -0.2183 C   0  0  0  0  0  0  0  0  0 20  0  0
    1.0683    3.7296    0.0981 C   0  0  0  0  0  0  0  0  0 21  0  0
   -0.6558    2.0477    0.0629 C   0  0  0  0  0  0  0  0  0 22  0  0
   -3.5911   -0.3015    0.1423 C   0  0  0  0  0  0  0  0  0 23  0  0
   -2.1701    0.0876   -0.0599 C   0  0  0  0  0  0  0  0  0 24  0  0
   -4.4422   -0.2347   -0.9420 C   0  0  0  0  0  0  0  0  0 25  0  0
   -4.0179   -0.7134    1.3877 C   0  0  0  0  0  0  0  0  0 26  0  0
   -5.7788   -0.5956   -0.7728 C   0  0  0  0  0  0  0  0  0 27  0  0
   -6.2351   -1.0154    0.4768 C   0  0  0  0  0  0  0  0  0 28  0  0
   -5.3547   -1.0744    1.5569 C   0  0  0  0  0  0  0  0  0 29  0  0
   -6.7473   -1.7058   -2.6398 C   0  0  0  0  0  0  0  0  0 30  0  0
   -8.4448   -0.3385    1.0381 C   0  0  0  0  0  0  0  0  0 31  0  0
  1 21  1  0  0  0  0 
  1 22  1  0  0  0  0 
  2 19  2  0  0  0  0 
  3 27  1  0  0  0  0 
  3 30  1  0  0  0  0 
  4 28  1  0  0  0  0 
  4 31  1  0  0  0  0 
  5 26  1  0  0  0  0 
  6 24  2  0  0  0  0 
  7 11  1  0  0  0  0 
  7 12  1  0  0  0  0 
  7 13  1  0  0  0  0 
  8 14  1  0  0  0  0 
  8 19  1  0  0  0  0 
  9 20  1  0  0  0  0 
  9 22  2  0  0  0  0 
 10 22  1  0  0  0  0 
 10 24  1  0  0  0  0 
 11 15  1  0  0  0  0 
 11 16  1  0  0  0  0 
 12 17  1  0  0  0  0 
 12 18  1  0  0  0  0 
 13 14  1  0  0  0  0 
 19 20  1  0  0  0  0 
 20 21  2  0  0  0  0 
 23 24  1  0  0  0  0 
 23 25  2  0  0  0  0 
 23 26  1  0  0  0  0 
 25 27  1  0  0  0  0 
 26 29  2  0  0  0  0 
 27 28  2  0  0  0  0 
 28 29  1  0  0  0  0 
M  END
> <InChIKey>
TWHZNAUBXFZMCA-UHFFFAOYSA-N

> <PubChem_CID>
5282338

> <BOM_1A2>


> <BOM_2A6>


> <BOM_2B6>


> <BOM_2C8>
<12,7;Cleavage;R1>
<12,H;Oxidation;R1>
<11,7;Cleavage;R2>
<11,H;Oxidation;R2>

> <BOM_2C9>


> <BOM_2C19>


> <BOM_2D6>


> <BOM_2E1>


> <BOM_3A4>
<12,7;Cleavage;R1>
<12,H;Oxidation;R1>
<11,7;Cleavage;R2>
<11,H;Oxidation;R2>

> <References>
Backman, Janne T., et al. "Role of cytochrome P450 2C8 in drug metabolism and interactions." Pharmacological reviews68.1 (2016): 168-241.
PMDA (2014) Japanese Pharmaceuticals and Medical Devices Agency, review report: Acofide. Available from: http://www.pmda.go.jp/files/000153467.pdf (Accessed 2019.03.04).

$$$$
donepezil
  CDK     08132014293D

 28 31  0  0  0  0  0  0  0  0999 V2000
   -0.5837   -5.6992    0.0000 C   0  0  0  0  0  0  0  0  0  1  0  0
   -1.4087   -5.6992    0.0000 C   0  0  0  0  0  0  0  0  0  2  0  0
   -1.8212   -4.9848    0.0000 C   0  0  0  0  0  0  0  0  0  3  0  0
   -1.4087   -4.2703    0.0000 C   0  0  0  0  0  0  0  0  0  4  0  0
   -0.5837   -4.2703    0.0000 C   0  0  0  0  0  0  0  0  0  5  0  0
   -0.1712   -4.9848    0.0000 C   0  0  0  0  0  0  0  0  0  6  0  0
   -1.8212   -3.5558    0.0000 C   0  0  0  0  0  0  0  0  0  7  0  0
   -1.4087   -2.8414    0.0000 N   0  0  0  0  0  0  0  0  0  8  0  0
   -1.8212   -2.1269    0.0000 C   0  0  0  0  0  0  0  0  0  9  0  0
   -1.4087   -1.4124    0.0000 C   0  0  0  0  0  0  0  0  0 10  0  0
   -0.5837   -1.4124    0.0000 C   0  0  0  0  0  0  0  0  0 11  0  0
   -0.1712   -0.6979    0.0000 C   0  0  0  0  0  0  0  0  0 12  0  0
    0.6538   -0.6979    0.0000 C   0  0  0  0  0  0  0  0  0 13  0  0
    1.1387   -0.0305    0.0000 C   0  0  0  0  0  0  0  0  0 14  0  0
    0.8838    0.7541    0.0000 O   0  0  0  0  0  0  0  0  0 15  0  0
    1.9233   -0.2854    0.0000 C   0  0  0  0  0  0  0  0  0 16  0  0
    2.6378    0.1271    0.0000 C   0  0  0  0  0  0  0  0  0 17  0  0
    3.3523   -0.2854    0.0000 C   0  0  0  0  0  0  0  0  0 18  0  0
    4.0668    0.1271    0.0000 O   0  0  0  0  0  0  0  0  0 19  0  0
    4.0668    0.9521    0.0000 C   0  0  0  0  0  0  0  0  0 20  0  0
    3.3523   -1.1104    0.0000 C   0  0  0  0  0  0  0  0  0 21  0  0
    4.0668   -1.5229    0.0000 O   0  0  0  0  0  0  0  0  0 22  0  0
    4.0668   -2.3479    0.0000 C   0  0  0  0  0  0  0  0  0 23  0  0
    2.6378   -1.5229    0.0000 C   0  0  0  0  0  0  0  0  0 24  0  0
    1.9233   -1.1104    0.0000 C   0  0  0  0  0  0  0  0  0 25  0  0
    1.1387   -1.3654    0.0000 C   0  0  0  0  0  0  0  0  0 26  0  0
   -0.1712   -2.1269    0.0000 C   0  0  0  0  0  0  0  0  0 27  0  0
   -0.5837   -2.8414    0.0000 C   0  0  0  0  0  0  0  0  0 28  0  0
  1  2  2  0  0  0  0 
  2  3  1  0  0  0  0 
  3  4  2  0  0  0  0 
  4  5  1  0  0  0  0 
  5  6  2  0  0  0  0 
  1  6  1  0  0  0  0 
  4  7  1  0  0  0  0 
  7  8  1  0  0  0  0 
  8  9  1  0  0  0  0 
  9 10  1  0  0  0  0 
 10 11  1  0  0  0  0 
 11 12  1  0  0  0  0 
 12 13  1  0  0  0  0 
 13 14  1  0  0  0  0 
 14 15  2  0  0  0  0 
 14 16  1  0  0  0  0 
 16 17  2  0  0  0  0 
 17 18  1  0  0  0  0 
 18 19  1  0  0  0  0 
 19 20  1  0  0  0  0 
 18 21  2  0  0  0  0 
 21 22  1  0  0  0  0 
 22 23  1  0  0  0  0 
 21 24  1  0  0  0  0 
 24 25  2  0  0  0  0 
 16 25  1  0  0  0  0 
 25 26  1  0  0  0  0 
 13 26  1  0  0  0  0 
 11 27  1  0  0  0  0 
 27 28  1  0  0  0  0 
  8 28  1  0  0  0  0 
M  END
> <InChIKey>
ADEBPBSSDYVVLD-UHFFFAOYNA-N

> <BOM_1A2>


> <BOM_2A6>


> <BOM_2B6>


> <BOM_2C8>


> <BOM_2C9>
<23,22;Cleavage;R1>
<23,H;Oxidation;R1>
<7,8;Cleavage;R2>
<7,H;Oxidation;R2>
<20,19;Cleavage;R3>
<20,H;Oxidation;R3>

> <BOM_2C19>


> <BOM_2D6>
<23,22;Cleavage;R1>
<23,H;Oxidation;R1>

> <BOM_2E1>


> <BOM_3A4>
<23,22;Cleavage;R1>
<23,H;Oxidation;R1>
<7,8;Cleavage;R2>
<7,H;Oxidation;R2>
<20,19;Cleavage;R3>
<20,H;Oxidation;R3>

> <References>
(R1) Zhou, S.F. et al. (2009); Substrates, Inducers, Inhibitors and Structure-Activity Relationships of Human Cytochrome P450 2C9 and Implications in Drug Development; Current Medicinal Chemistry, 2009, 16, 3480-3677

$$$$
Mestranol
  CDK     08132014293D

 23 26  0  0  1  0  0  0  0  0999 V2000
   -2.8207   -0.5585    0.0000 O   0  0  0  0  0  0  0  0  0  1  0  0
   -2.5008   -1.3814    0.0000 C   0  0  1  0  0  0  0  0  0  2  0  0
   -3.3129   -1.2362    0.0000 C   0  0  0  0  0  0  0  0  0  3  0  0
   -4.1250   -1.0910    0.0000 C   0  0  0  0  0  0  0  0  0  4  0  0
   -2.7301   -2.1739    0.0000 C   0  0  0  0  0  0  0  0  0  5  0  0
   -2.0473   -2.6369    0.0000 C   0  0  0  0  0  0  0  0  0  6  0  0
   -1.3959   -2.1305    0.0000 C   0  0  1  0  0  0  0  0  0  7  0  0
   -0.5838   -2.2757    0.0000 C   0  0  2  0  0  0  0  0  0  8  0  0
   -0.3035   -3.0516    0.0000 C   0  0  0  0  0  0  0  0  0  9  0  0
    0.5086   -3.1969    0.0000 C   0  0  0  0  0  0  0  0  0 10  0  0
    1.0404   -2.5662    0.0000 C   0  0  0  0  0  0  0  0  0 11  0  0
    0.7601   -1.7902    0.0000 C   0  0  0  0  0  0  0  0  0 12  0  0
    1.2920   -1.1595    0.0000 C   0  0  0  0  0  0  0  0  0 13  0  0
    2.1041   -1.3047    0.0000 C   0  0  0  0  0  0  0  0  0 14  0  0
    2.3844   -2.0807    0.0000 C   0  0  0  0  0  0  0  0  0 15  0  0
    3.1965   -2.2259    0.0000 O   0  0  0  0  0  0  0  0  0 16  0  0
    3.7283   -1.5952    0.0000 C   0  0  0  0  0  0  0  0  0 17  0  0
    1.8526   -2.7114    0.0000 C   0  0  0  0  0  0  0  0  0 18  0  0
   -0.0520   -1.6450    0.0000 C   0  0  1  0  0  0  0  0  0 19  0  0
   -0.3323   -0.8691    0.0000 C   0  0  0  0  0  0  0  0  0 20  0  0
   -1.1444   -0.7239    0.0000 C   0  0  0  0  0  0  0  0  0 21  0  0
   -1.6762   -1.3546    0.0000 C   0  0  2  0  0  0  0  0  0 22  0  0
   -1.8575   -0.6122    0.0000 C   0  0  0  0  0  0  0  0  0 23  0  0
  2  1  1  6  0  0  0 
  2  3  1  1  0  0  0 
  3  4  3  0  0  0  0 
  2  5  1  0  0  0  0 
  5  6  1  0  0  0  0 
  7  6  1  6  0  0  0 
  7  8  1  0  0  0  0 
  8  9  1  1  0  0  0 
  9 10  1  0  0  0  0 
 10 11  1  0  0  0  0 
 11 12  2  0  0  0  0 
 12 13  1  0  0  0  0 
 13 14  2  0  0  0  0 
 14 15  1  0  0  0  0 
 15 16  1  0  0  0  0 
 16 17  1  0  0  0  0 
 15 18  2  0  0  0  0 
 11 18  1  0  0  0  0 
 12 19  1  0  0  0  0 
  8 19  1  0  0  0  0 
 19 20  1  6  0  0  0 
 20 21  1  0  0  0  0 
 21 22  1  0  0  0  0 
  2 22  1  0  0  0  0 
  7 22  1  0  0  0  0 
 22 23  1  6  0  0  0 
M  END
> <InChIKey>
IMSSROKUHAOUJS-MJCUULBUSA-N

> <BOM_1A2>


> <BOM_2A6>


> <BOM_2B6>


> <BOM_2C8>


> <BOM_2C9>
<17,16;Cleavage;R1>
<17,H;Oxidation;R1>

> <BOM_2C19>


> <BOM_2D6>


> <BOM_2E1>


> <BOM_3A4>


> <References>
(R1) Zhou, S.F. et al. (2009); Substrates, Inducers, Inhibitors and Structure-Activity Relationships of Human Cytochrome P450 2C9 and Implications in Drug Development; Current Medicinal Chemistry, 2009, 16, 3480-3682

$$$$
Rosuvastatin
  CDK     08132014293D

 33 34  0  0  1  0  0  0  0  0999 V2000
  -11.0058    1.3938    0.0000 C   0  0  0  0  0  0  0  0  0  1  0  0
  -10.2913    0.9813    0.0000 C   0  0  0  0  0  0  0  0  0  2  0  0
   -9.5768    1.3938    0.0000 C   0  0  0  0  0  0  0  0  0  3  0  0
  -10.2913    0.1563    0.0000 C   0  0  0  0  0  0  0  0  0  4  0  0
   -9.5768   -0.2562    0.0000 C   0  0  0  0  0  0  0  0  0  5  0  0
   -8.8623    0.1563    0.0000 C   0  0  0  0  0  0  0  0  0  6  0  0
   -8.1479   -0.2562    0.0000 C   0  0  0  0  0  0  0  0  0  7  0  0
   -7.4334    0.1563    0.0000 C   0  0  2  0  0  0  0  0  0  8  0  0
   -7.4334    0.9813    0.0000 O   0  0  0  0  0  0  0  0  0  9  0  0
   -6.7189   -0.2562    0.0000 C   0  0  0  0  0  0  0  0  0 10  0  0
   -6.0045    0.1563    0.0000 C   0  0  2  0  0  0  0  0  0 11  0  0
   -6.0045    0.9813    0.0000 O   0  0  0  0  0  0  0  0  0 12  0  0
   -5.2900   -0.2562    0.0000 C   0  0  0  0  0  0  0  0  0 13  0  0
   -4.5755    0.1563    0.0000 C   0  0  0  0  0  0  0  0  0 14  0  0
   -3.8611   -0.2562    0.0000 O   0  0  0  0  0  0  0  0  0 15  0  0
   -4.5755    0.9813    0.0000 O   0  0  0  0  0  0  0  0  0 16  0  0
   -9.5768   -1.0812    0.0000 C   0  0  0  0  0  0  0  0  0 17  0  0
  -10.2913   -1.4937    0.0000 N   0  0  0  0  0  0  0  0  0 18  0  0
  -11.0058   -1.0812    0.0000 C   0  0  0  0  0  0  0  0  0 19  0  0
  -11.0058   -0.2562    0.0000 N   0  0  0  0  0  0  0  0  0 20  0  0
  -11.7202   -1.4937    0.0000 N   0  0  0  0  0  0  0  0  0 21  0  0
  -12.4347   -1.0812    0.0000 C   0  0  0  0  0  0  0  0  0 22  0  0
  -11.7202   -2.3187    0.0000 S   0  0  0  0  0  0  0  0  0 23  0  0
  -11.7202   -3.1437    0.0000 C   0  0  0  0  0  0  0  0  0 24  0  0
  -12.5452   -2.3187    0.0000 O   0  0  0  0  0  0  0  0  0 25  0  0
  -10.8952   -2.3187    0.0000 O   0  0  0  0  0  0  0  0  0 26  0  0
   -8.8623   -1.4937    0.0000 C   0  0  0  0  0  0  0  0  0 27  0  0
   -8.1479   -1.0812    0.0000 C   0  0  0  0  0  0  0  0  0 28  0  0
   -7.4334   -1.4937    0.0000 C   0  0  0  0  0  0  0  0  0 29  0  0
   -7.4334   -2.3187    0.0000 C   0  0  0  0  0  0  0  0  0 30  0  0
   -6.7189   -2.7312    0.0000 F   0  0  0  0  0  0  0  0  0 31  0  0
   -8.1479   -2.7312    0.0000 C   0  0  0  0  0  0  0  0  0 32  0  0
   -8.8623   -2.3187    0.0000 C   0  0  0  0  0  0  0  0  0 33  0  0
  1  2  1  0  0  0  0 
  2  3  1  0  0  0  0 
  2  4  1  0  0  0  0 
  4  5  2  0  0  0  0 
  5  6  1  0  0  0  0 
  6  7  2  0  0  0  0 
  7  8  1  0  0  0  0 
  8  9  1  6  0  0  0 
  8 10  1  0  0  0  0 
 10 11  1  0  0  0  0 
 11 12  1  6  0  0  0 
 11 13  1  0  0  0  0 
 13 14  1  0  0  0  0 
 14 15  1  0  0  0  0 
 14 16  2  0  0  0  0 
  5 17  1  0  0  0  0 
 17 18  2  0  0  0  0 
 18 19  1  0  0  0  0 
 19 20  2  0  0  0  0 
  4 20  1  0  0  0  0 
 19 21  1  0  0  0  0 
 21 22  1  0  0  0  0 
 21 23  1  0  0  0  0 
 23 24  1  0  0  0  0 
 23 25  2  0  0  0  0 
 23 26  2  0  0  0  0 
 17 27  1  0  0  0  0 
 27 28  2  0  0  0  0 
 28 29  1  0  0  0  0 
 29 30  2  0  0  0  0 
 30 31  1  0  0  0  0 
 30 32  1  0  0  0  0 
 32 33  2  0  0  0  0 
 27 33  1  0  0  0  0 
M  END
> <InChIKey>
BPRHUIZQVSMCRT-RJCHQFKYSA-N

> <BOM_1A2>


> <BOM_2A6>


> <BOM_2B6>


> <BOM_2C8>


> <BOM_2C9>
<22,21;Cleavage;R1>
<22,H;Oxidation;R1>

> <BOM_2C19>
<22,21;Cleavage;R1>
<22,H;Oxidation;R1>

> <BOM_2D6>


> <BOM_2E1>


> <BOM_3A4>


> <References>
(R1) Zhou, S.F. et al. (2009); Substrates, Inducers, Inhibitors and Structure-Activity Relationships of Human Cytochrome P450 2C9 and Implications in Drug Development; Current Medicinal Chemistry, 2009, 16, 3480-3686

$$$$
Zaltoprofen
  CDK     08132014293D

 21 23  0  0  0  0  0  0  0  0999 V2000
    0.7660    2.2688    0.0000 O   0  0  0  0  0  0  0  0  0  1  0  0
   -0.0223    2.0256    0.0000 C   0  0  0  0  0  0  0  0  0  2  0  0
   -0.2059    1.2213    0.0000 O   0  0  0  0  0  0  0  0  0  3  0  0
   -0.6271    2.5867    0.0000 C   0  0  0  0  0  0  0  0  0  4  0  0
   -1.4154    2.3436    0.0000 C   0  0  0  0  0  0  0  0  0  5  0  0
   -2.0202    2.9047    0.0000 C   0  0  0  0  0  0  0  0  0  6  0  0
   -2.8085    2.6615    0.0000 C   0  0  0  0  0  0  0  0  0  7  0  0
   -2.9921    1.8572    0.0000 C   0  0  0  0  0  0  0  0  0  8  0  0
   -3.7354    1.4993    0.0000 S   0  0  0  0  0  0  0  0  0  9  0  0
   -4.4787    1.8572    0.0000 C   0  0  0  0  0  0  0  0  0 10  0  0
   -5.0835    1.2961    0.0000 C   0  0  0  0  0  0  0  0  0 11  0  0
   -5.8718    1.5393    0.0000 C   0  0  0  0  0  0  0  0  0 12  0  0
   -6.0554    2.3436    0.0000 C   0  0  0  0  0  0  0  0  0 13  0  0
   -5.4506    2.9047    0.0000 C   0  0  0  0  0  0  0  0  0 14  0  0
   -4.6623    2.6615    0.0000 C   0  0  0  0  0  0  0  0  0 15  0  0
   -4.1479    3.3066    0.0000 C   0  0  0  0  0  0  0  0  0 16  0  0
   -4.5059    4.0498    0.0000 O   0  0  0  0  0  0  0  0  0 17  0  0
   -3.3229    3.3066    0.0000 C   0  0  0  0  0  0  0  0  0 18  0  0
   -2.3873    1.2961    0.0000 C   0  0  0  0  0  0  0  0  0 19  0  0
   -1.5990    1.5393    0.0000 C   0  0  0  0  0  0  0  0  0 20  0  0
   -0.4435    3.3911    0.0000 C   0  0  0  0  0  0  0  0  0 21  0  0
  1  2  1  0  0  0  0 
  2  3  2  0  0  0  0 
  2  4  1  0  0  0  0 
  4  5  1  0  0  0  0 
  5  6  2  0  0  0  0 
  6  7  1  0  0  0  0 
  7  8  2  0  0  0  0 
  8  9  1  0  0  0  0 
  9 10  1  0  0  0  0 
 10 11  2  0  0  0  0 
 11 12  1  0  0  0  0 
 12 13  2  0  0  0  0 
 13 14  1  0  0  0  0 
 14 15  2  0  0  0  0 
 10 15  1  0  0  0  0 
 15 16  1  0  0  0  0 
 16 17  2  0  0  0  0 
 16 18  1  0  0  0  0 
  7 18  1  0  0  0  0 
  8 19  1  0  0  0  0 
 19 20  2  0  0  0  0 
  5 20  1  0  0  0  0 
  4 21  1  0  0  0  0 
M  END
> <InChIKey>
MUXFZBHBYYYLTH-UHFFFAOYNA-N

> <BOM_1A2>


> <BOM_2A6>


> <BOM_2B6>


> <BOM_2C8>


> <BOM_2C9>
<16,17;Reduction;R1>
<9,S;S-Oxidation;R2>

> <BOM_2C19>


> <BOM_2D6>


> <BOM_2E1>


> <BOM_3A4>


> <References>
(R1) Zhou, S.F. et al. (2009); Substrates, Inducers, Inhibitors and Structure-Activity Relationships of Human Cytochrome P450 2C9 and Implications in Drug Development; Current Medicinal Chemistry, 2009, 16, 3480-3682

$$$$
Diazoxon
  CDK     08132014293D

 19 19  0  0  0  0  0  0  0  0999 V2000
    0.7145    1.2375    0.0000 C   0  0  0  0  0  0  0  0  0  1  0  0
    1.4289    0.8250    0.0000 C   0  0  0  0  0  0  0  0  0  2  0  0
    2.1434    1.2375    0.0000 O   0  0  0  0  0  0  0  0  0  3  0  0
    2.1434    2.0625    0.0000 P   0  0  0  0  0  0  0  0  0  4  0  0
    2.9684    2.0625    0.0000 O   0  0  0  0  0  0  0  0  0  5  0  0
    2.1434    2.8875    0.0000 O   0  0  0  0  0  0  0  0  0  6  0  0
    2.8579    3.3000    0.0000 C   0  0  0  0  0  0  0  0  0  7  0  0
    2.8579    4.1250    0.0000 C   0  0  0  0  0  0  0  0  0  8  0  0
    1.3184    2.0625    0.0000 O   0  0  0  0  0  0  0  0  0  9  0  0
    0.9059    2.7770    0.0000 C   0  0  0  0  0  0  0  0  0 10  0  0
    1.3184    3.4914    0.0000 C   0  0  0  0  0  0  0  0  0 11  0  0
    1.4289    0.0000    0.0000 N   0  0  0  0  0  0  0  0  0 12  0  0
    0.7145   -0.4125    0.0000 C   0  0  0  0  0  0  0  0  0 13  0  0
    0.0000    0.0000    0.0000 N   0  0  0  0  0  0  0  0  0 14  0  0
    0.0000    0.8250    0.0000 C   0  0  0  0  0  0  0  0  0 15  0  0
   -0.7145    1.2375    0.0000 C   0  0  0  0  0  0  0  0  0 16  0  0
    0.7145   -1.2375    0.0000 C   0  0  0  0  0  0  0  0  0 17  0  0
    1.4289   -1.6500    0.0000 C   0  0  0  0  0  0  0  0  0 18  0  0
    0.0000   -1.6500    0.0000 C   0  0  0  0  0  0  0  0  0 19  0  0
  1  2  2  0  0  0  0 
  2  3  1  0  0  0  0 
  3  4  1  0  0  0  0 
  4  5  2  0  0  0  0 
  4  6  1  0  0  0  0 
  6  7  1  0  0  0  0 
  7  8  1  0  0  0  0 
  4  9  1  0  0  0  0 
  9 10  1  0  0  0  0 
 10 11  1  0  0  0  0 
  2 12  1  0  0  0  0 
 12 13  2  0  0  0  0 
 13 14  1  0  0  0  0 
 14 15  2  0  0  0  0 
  1 15  1  0  0  0  0 
 15 16  1  0  0  0  0 
 13 17  1  0  0  0  0 
 17 18  1  0  0  0  0 
 17 19  1  0  0  0  0 
M  END
> <InChIKey>
VBLJFQYCTRKKKF-UHFFFAOYSA-N

> <BOM_1A2>


> <BOM_2A6>


> <BOM_2B6>


> <BOM_2C8>


> <BOM_2C9>


> <BOM_2C19>
<4,3;Cleavage;R1>

> <BOM_2D6>


> <BOM_2E1>


> <BOM_3A4>


> <References>
(R1) Kappers, W.A. et al.; (2001). Diazinon Is Activated by CYP2C19 in Human Liver. Toxicol. Appl. Pharmacol., Vol. 177, No. 1, (68-76) || (R2) Buratti, F.M. et al.; Toxicology and Applied Pharmacology 186 (2003) 143-154.

$$$$
Pyributicarb
  CDK     08132014293D

 23 24  0  0  0  0  0  0  0  0999 V2000
   -8.6834   -1.3813    0.0000 C   0  0  0  0  0  0  0  0  0  1  0  0
   -7.9689   -1.7938    0.0000 C   0  0  0  0  0  0  0  0  0  2  0  0
   -7.9689   -2.6188    0.0000 C   0  0  0  0  0  0  0  0  0  3  0  0
   -8.6834   -3.0313    0.0000 N   0  0  0  0  0  0  0  0  0  4  0  0
   -9.3979   -2.6188    0.0000 C   0  0  0  0  0  0  0  0  0  5  0  0
  -10.1123   -3.0313    0.0000 O   0  0  0  0  0  0  0  0  0  6  0  0
  -10.8268   -2.6188    0.0000 C   0  0  0  0  0  0  0  0  0  7  0  0
   -9.3979   -1.7938    0.0000 C   0  0  0  0  0  0  0  0  0  8  0  0
   -7.2545   -3.0313    0.0000 N   0  0  0  0  0  0  0  0  0  9  0  0
   -6.5400   -2.6188    0.0000 C   0  0  0  0  0  0  0  0  0 10  0  0
   -6.5400   -1.7938    0.0000 S   0  0  0  0  0  0  0  0  0 11  0  0
   -5.8255   -3.0313    0.0000 O   0  0  0  0  0  0  0  0  0 12  0  0
   -5.1111   -2.6188    0.0000 C   0  0  0  0  0  0  0  0  0 13  0  0
   -5.1111   -1.7938    0.0000 C   0  0  0  0  0  0  0  0  0 14  0  0
   -4.3966   -1.3813    0.0000 C   0  0  0  0  0  0  0  0  0 15  0  0
   -3.6821   -1.7938    0.0000 C   0  0  0  0  0  0  0  0  0 16  0  0
   -3.6821   -2.6188    0.0000 C   0  0  0  0  0  0  0  0  0 17  0  0
   -4.3966   -3.0313    0.0000 C   0  0  0  0  0  0  0  0  0 18  0  0
   -2.9676   -3.0313    0.0000 C   0  0  0  0  0  0  0  0  0 19  0  0
   -2.2532   -3.4438    0.0000 C   0  0  0  0  0  0  0  0  0 20  0  0
   -3.3801   -3.7457    0.0000 C   0  0  0  0  0  0  0  0  0 21  0  0
   -2.5551   -2.3168    0.0000 C   0  0  0  0  0  0  0  0  0 22  0  0
   -7.2545   -3.8563    0.0000 C   0  0  0  0  0  0  0  0  0 23  0  0
  1  2  2  0  0  0  0 
  2  3  1  0  0  0  0 
  3  4  2  0  0  0  0 
  4  5  1  0  0  0  0 
  5  6  1  0  0  0  0 
  6  7  1  0  0  0  0 
  5  8  2  0  0  0  0 
  1  8  1  0  0  0  0 
  3  9  1  0  0  0  0 
  9 10  1  0  0  0  0 
 10 11  2  0  0  0  0 
 10 12  1  0  0  0  0 
 12 13  1  0  0  0  0 
 13 14  2  0  0  0  0 
 14 15  1  0  0  0  0 
 15 16  2  0  0  0  0 
 16 17  1  0  0  0  0 
 17 18  2  0  0  0  0 
 13 18  1  0  0  0  0 
 17 19  1  0  0  0  0 
 19 20  1  0  0  0  0 
 19 21  1  0  0  0  0 
 19 22  1  0  0  0  0 
  9 23  1  0  0  0  0 
M  END
> <InChIKey>
VTRWMTJQBQJKQH-UHFFFAOYSA-N

> <BOM_1A2>


> <BOM_2A6>


> <BOM_2B6>


> <BOM_2C8>


> <BOM_2C9>


> <BOM_2C19>
<7,6;Cleavage;R1>
<7,H;Oxidation;R1>

> <BOM_2D6>


> <BOM_2E1>


> <BOM_3A4>


> <References>
(R1) Ohkawa, H and Inui, H. (2015); Metabolism of agrochemicals and relatedenvironmental chemicals based on cytochromeP450s in mammals and plants; Pest Manag Sci.; 71: 824-828

$$$$
desmethylcitalopram
  CDK     08132014293D

 23 25  0  0  0  0  0  0  0  0999 V2000
   -4.8240    1.5365    0.0000 C   0  0  0  0  0  0  0  0  0  1  0  0
   -4.1096    1.1240    0.0000 N   0  0  0  0  0  0  0  0  0  2  0  0
   -3.3951    1.5365    0.0000 C   0  0  0  0  0  0  0  0  0  3  0  0
   -2.6806    1.1240    0.0000 C   0  0  0  0  0  0  0  0  0  4  0  0
   -1.9662    1.5365    0.0000 C   0  0  0  0  0  0  0  0  0  5  0  0
   -1.2517    1.1240    0.0000 C   0  0  0  0  0  0  0  0  0  6  0  0
   -0.4671    0.8691    0.0000 O   0  0  0  0  0  0  0  0  0  7  0  0
   -0.4671    0.0441    0.0000 C   0  0  0  0  0  0  0  0  0  8  0  0
   -1.2517   -0.2109    0.0000 C   0  0  0  0  0  0  0  0  0  9  0  0
   -1.5872   -0.9645    0.0000 C   0  0  0  0  0  0  0  0  0 10  0  0
   -2.4077   -1.0508    0.0000 C   0  0  0  0  0  0  0  0  0 11  0  0
   -2.8927   -0.3833    0.0000 C   0  0  0  0  0  0  0  0  0 12  0  0
   -2.5571    0.3703    0.0000 C   0  0  0  0  0  0  0  0  0 13  0  0
   -1.7366    0.4566    0.0000 C   0  0  0  0  0  0  0  0  0 14  0  0
   -2.7433   -1.8044    0.0000 C   0  0  0  0  0  0  0  0  0 15  0  0
   -3.0788   -2.5581    0.0000 N   0  0  0  0  0  0  0  0  0 16  0  0
   -0.9161    1.8777    0.0000 C   0  0  0  0  0  0  0  0  0 17  0  0
   -1.4011    2.5451    0.0000 C   0  0  0  0  0  0  0  0  0 18  0  0
   -1.0655    3.2988    0.0000 C   0  0  0  0  0  0  0  0  0 19  0  0
   -0.2450    3.3850    0.0000 C   0  0  0  0  0  0  0  0  0 20  0  0
    0.0905    4.1387    0.0000 F   0  0  0  0  0  0  0  0  0 21  0  0
    0.2399    2.7176    0.0000 C   0  0  0  0  0  0  0  0  0 22  0  0
   -0.0957    1.9639    0.0000 C   0  0  0  0  0  0  0  0  0 23  0  0
  1  2  1  0  0  0  0 
  2  3  1  0  0  0  0 
  3  4  1  0  0  0  0 
  4  5  1  0  0  0  0 
  5  6  1  0  0  0  0 
  6  7  1  0  0  0  0 
  7  8  1  0  0  0  0 
  8  9  1  0  0  0  0 
  9 10  2  0  0  0  0 
 10 11  1  0  0  0  0 
 11 12  2  0  0  0  0 
 12 13  1  0  0  0  0 
 13 14  2  0  0  0  0 
  6 14  1  0  0  0  0 
  9 14  1  0  0  0  0 
 11 15  1  0  0  0  0 
 15 16  3  0  0  0  0 
  6 17  1  0  0  0  0 
 17 18  2  0  0  0  0 
 18 19  1  0  0  0  0 
 19 20  2  0  0  0  0 
 20 21  1  0  0  0  0 
 20 22  1  0  0  0  0 
 22 23  2  0  0  0  0 
 17 23  1  0  0  0  0 
M  END
> <InChIKey>
DYIZNULSIBGJPJ-UHFFFAOYSA-N

> <BOM_1A2>


> <BOM_2A6>


> <BOM_2B6>


> <BOM_2C8>


> <BOM_2C9>


> <BOM_2C19>


> <BOM_2D6>
<1,2;Cleavage;R1>
<1,H;Oxidation;R1>

> <BOM_2E1>


> <BOM_3A4>


> <References>
(R1) Zhou, S.F. et al. (2009); Substrates, Inducers, Inhibitors and Structure-Activity Relationships of Human Cytochrome P450 2C9 and Implications in Drug Development; Current Medicinal Chemistry, 2009, 16, 3480-3675

$$$$
Promethazine
  CDK     08132014293D

 20 22  0  0  0  0  0  0  0  0999 V2000
    0.7145    2.0625    0.0000 C   0  0  0  0  0  0  0  0  0  1  0  0
    1.4289    2.4750    0.0000 C   0  0  0  0  0  0  0  0  0  2  0  0
    2.1434    2.0625    0.0000 C   0  0  0  0  0  0  0  0  0  3  0  0
    2.1434    1.2375    0.0000 N   0  0  0  0  0  0  0  0  0  4  0  0
    2.8579    0.8250    0.0000 C   0  0  0  0  0  0  0  0  0  5  0  0
    3.5724    1.2375    0.0000 C   0  0  0  0  0  0  0  0  0  6  0  0
    4.2868    0.8250    0.0000 C   0  0  0  0  0  0  0  0  0  7  0  0
    4.2868    0.0000    0.0000 C   0  0  0  0  0  0  0  0  0  8  0  0
    3.5724   -0.4125    0.0000 C   0  0  0  0  0  0  0  0  0  9  0  0
    2.8579    0.0000    0.0000 C   0  0  0  0  0  0  0  0  0 10  0  0
    2.1434   -0.4125    0.0000 S   0  0  0  0  0  0  0  0  0 11  0  0
    1.4289    0.0000    0.0000 C   0  0  0  0  0  0  0  0  0 12  0  0
    0.7145   -0.4125    0.0000 C   0  0  0  0  0  0  0  0  0 13  0  0
    0.0000    0.0000    0.0000 C   0  0  0  0  0  0  0  0  0 14  0  0
    0.0000    0.8250    0.0000 C   0  0  0  0  0  0  0  0  0 15  0  0
    0.7145    1.2375    0.0000 C   0  0  0  0  0  0  0  0  0 16  0  0
    1.4289    0.8250    0.0000 C   0  0  0  0  0  0  0  0  0 17  0  0
    1.4289    3.3000    0.0000 N   0  0  0  0  0  0  0  0  0 18  0  0
    0.7145    3.7125    0.0000 C   0  0  0  0  0  0  0  0  0 19  0  0
    2.1434    3.7125    0.0000 C   0  0  0  0  0  0  0  0  0 20  0  0
  1  2  1  0  0  0  0 
  2  3  1  0  0  0  0 
  3  4  1  0  0  0  0 
  4  5  1  0  0  0  0 
  5  6  2  0  0  0  0 
  6  7  1  0  0  0  0 
  7  8  2  0  0  0  0 
  8  9  1  0  0  0  0 
  9 10  2  0  0  0  0 
  5 10  1  0  0  0  0 
 10 11  1  0  0  0  0 
 11 12  1  0  0  0  0 
 12 13  2  0  0  0  0 
 13 14  1  0  0  0  0 
 14 15  2  0  0  0  0 
 15 16  1  0  0  0  0 
 16 17  2  0  0  0  0 
  4 17  1  0  0  0  0 
 12 17  1  0  0  0  0 
  2 18  1  0  0  0  0 
 18 19  1  0  0  0  0 
 18 20  1  0  0  0  0 
M  END
> <InChIKey>
PWWVAXIEGOYWEE-UHFFFAOYSA-N

> <BOM_1A2>


> <BOM_2A6>


> <BOM_2B6>


> <BOM_2C8>


> <BOM_2C9>


> <BOM_2C19>


> <BOM_2D6>
<19,18;Cleavage;R1>
<19,H;Oxidation;R1>
<20,18;Cleavage;R2>
<20,H;Oxidation;R2>
<11,S;S-Oxidation;R3>
<14,H;Hydroxylation;R4>
<8,H;Hydroxylation;R5>

> <BOM_2E1>


> <BOM_3A4>


> <References>
PMID: 27994650;PMID: 8946477
Eh-Haj, B. M. (2021). Metabolic N-Dealkylation and N-Oxidation as Elucidators of the Role of Alkylamino Moieties in Drugs Acting at Various Receptors. Molecules, 26(7), 1917. 

$$$$
Droloxifene
  CDK     08132014293D

 29 31  0  0  0  0  0  0  0  0999 V2000
   -7.1447   -2.4750    0.0000 C   0  0  0  0  0  0  0  0  0  1  0  0
   -7.1447   -1.6500    0.0000 C   0  0  0  0  0  0  0  0  0  2  0  0
   -6.4302   -1.2375    0.0000 C   0  0  0  0  0  0  0  0  0  3  0  0
   -6.4302   -0.4125    0.0000 C   0  0  0  0  0  0  0  0  0  4  0  0
   -5.7158    0.0000    0.0000 C   0  0  0  0  0  0  0  0  0  5  0  0
   -5.7158    0.8250    0.0000 C   0  0  0  0  0  0  0  0  0  6  0  0
   -5.0013    1.2375    0.0000 C   0  0  0  0  0  0  0  0  0  7  0  0
   -4.2868    0.8250    0.0000 C   0  0  0  0  0  0  0  0  0  8  0  0
   -3.5724    1.2375    0.0000 O   0  0  0  0  0  0  0  0  0  9  0  0
   -2.8579    0.8250    0.0000 C   0  0  0  0  0  0  0  0  0 10  0  0
   -2.1434    1.2375    0.0000 C   0  0  0  0  0  0  0  0  0 11  0  0
   -1.4289    0.8250    0.0000 N   0  0  0  0  0  0  0  0  0 12  0  0
   -0.7145    1.2375    0.0000 C   0  0  0  0  0  0  0  0  0 13  0  0
   -1.4289    0.0000    0.0000 C   0  0  0  0  0  0  0  0  0 14  0  0
   -4.2868    0.0000    0.0000 C   0  0  0  0  0  0  0  0  0 15  0  0
   -5.0013   -0.4125    0.0000 C   0  0  0  0  0  0  0  0  0 16  0  0
   -7.1447    0.0000    0.0000 C   0  0  0  0  0  0  0  0  0 17  0  0
   -7.8592   -0.4125    0.0000 C   0  0  0  0  0  0  0  0  0 18  0  0
   -8.5737    0.0000    0.0000 C   0  0  0  0  0  0  0  0  0 19  0  0
   -8.5737    0.8250    0.0000 C   0  0  0  0  0  0  0  0  0 20  0  0
   -7.8592    1.2375    0.0000 C   0  0  0  0  0  0  0  0  0 21  0  0
   -7.8592    2.0625    0.0000 O   0  0  0  0  0  0  0  0  0 22  0  0
   -7.1447    0.8250    0.0000 C   0  0  0  0  0  0  0  0  0 23  0  0
   -5.7158   -1.6500    0.0000 C   0  0  0  0  0  0  0  0  0 24  0  0
   -5.0013   -1.2375    0.0000 C   0  0  0  0  0  0  0  0  0 25  0  0
   -4.2868   -1.6500    0.0000 C   0  0  0  0  0  0  0  0  0 26  0  0
   -4.2868   -2.4750    0.0000 C   0  0  0  0  0  0  0  0  0 27  0  0
   -5.0013   -2.8875    0.0000 C   0  0  0  0  0  0  0  0  0 28  0  0
   -5.7158   -2.4750    0.0000 C   0  0  0  0  0  0  0  0  0 29  0  0
  1  2  1  0  0  0  0 
  2  3  1  0  0  0  0 
  3  4  2  0  0  0  0 
  4  5  1  0  0  0  0 
  5  6  2  0  0  0  0 
  6  7  1  0  0  0  0 
  7  8  2  0  0  0  0 
  8  9  1  0  0  0  0 
  9 10  1  0  0  0  0 
 10 11  1  0  0  0  0 
 11 12  1  0  0  0  0 
 12 13  1  0  0  0  0 
 12 14  1  0  0  0  0 
  8 15  1  0  0  0  0 
 15 16  2  0  0  0  0 
  5 16  1  0  0  0  0 
  4 17  1  0  0  0  0 
 17 18  2  0  0  0  0 
 18 19  1  0  0  0  0 
 19 20  2  0  0  0  0 
 20 21  1  0  0  0  0 
 21 22  1  0  0  0  0 
 21 23  2  0  0  0  0 
 17 23  1  0  0  0  0 
  3 24  1  0  0  0  0 
 24 25  2  0  0  0  0 
 25 26  1  0  0  0  0 
 26 27  2  0  0  0  0 
 27 28  1  0  0  0  0 
 28 29  2  0  0  0  0 
 24 29  1  0  0  0  0 
M  END
> <InChIKey>
ZQZFYGIXNQKOAV-OCEACIFDSA-N

> <BOM_1A2>


> <BOM_2A6>


> <BOM_2B6>


> <BOM_2C8>


> <BOM_2C9>


> <BOM_2C19>


> <BOM_2D6>
<14,12;Cleavage;R1>
<14,H;Oxidation;R1>
<13,12;Cleavage;R2>
<13,H;Oxidation;R2>

> <BOM_2E1>


> <BOM_3A4>
<14,12;Cleavage;R1>
<14,H;Oxidation;R1>
<13,12;Cleavage;R2>
<13,H;Oxidation;R2>

> <References>
PMID: 19817501;PMID: 19902987

$$$$
Paroxetine
  CDK     08132014293D

 24 27  0  0  1  0  0  0  0  0999 V2000
    4.9279    4.4104    0.0000 F   0  0  0  0  0  0  0  0  0  1  0  0
    4.9279    3.5854    0.0000 C   0  0  0  0  0  0  0  0  0  2  0  0
    5.6424    3.1729    0.0000 C   0  0  0  0  0  0  0  0  0  3  0  0
    5.6424    2.3479    0.0000 C   0  0  0  0  0  0  0  0  0  4  0  0
    4.9279    1.9354    0.0000 C   0  0  0  0  0  0  0  0  0  5  0  0
    4.2135    2.3479    0.0000 C   0  0  0  0  0  0  0  0  0  6  0  0
    4.2135    3.1729    0.0000 C   0  0  0  0  0  0  0  0  0  7  0  0
    4.9279    1.1104    0.0000 C   0  0  2  0  0  0  0  0  0  8  0  0
    5.6424    0.6979    0.0000 C   0  0  0  0  0  0  0  0  0  9  0  0
    5.6424   -0.1271    0.0000 C   0  0  0  0  0  0  0  0  0 10  0  0
    4.9279   -0.5396    0.0000 N   0  0  0  0  0  0  0  0  0 11  0  0
    4.2135   -0.1271    0.0000 C   0  0  0  0  0  0  0  0  0 12  0  0
    4.2135    0.6979    0.0000 C   0  0  1  0  0  0  0  0  0 13  0  0
    3.4990    1.1104    0.0000 C   0  0  0  0  0  0  0  0  0 14  0  0
    2.7845    0.6979    0.0000 O   0  0  0  0  0  0  0  0  0 15  0  0
    2.0701    1.1104    0.0000 C   0  0  0  0  0  0  0  0  0 16  0  0
    1.3556    0.6979    0.0000 C   0  0  0  0  0  0  0  0  0 17  0  0
    0.6411    1.1104    0.0000 C   0  0  0  0  0  0  0  0  0 18  0  0
    0.6411    1.9354    0.0000 C   0  0  0  0  0  0  0  0  0 19  0  0
   -0.1435    2.1904    0.0000 O   0  0  0  0  0  0  0  0  0 20  0  0
   -0.6284    1.5229    0.0000 C   0  0  0  0  0  0  0  0  0 21  0  0
   -0.1435    0.8555    0.0000 O   0  0  0  0  0  0  0  0  0 22  0  0
    1.3556    2.3479    0.0000 C   0  0  0  0  0  0  0  0  0 23  0  0
    2.0701    1.9354    0.0000 C   0  0  0  0  0  0  0  0  0 24  0  0
  1  2  1  0  0  0  0 
  2  3  2  0  0  0  0 
  3  4  1  0  0  0  0 
  4  5  2  0  0  0  0 
  5  6  1  0  0  0  0 
  6  7  2  0  0  0  0 
  2  7  1  0  0  0  0 
  8  5  1  6  0  0  0 
  8  9  1  0  0  0  0 
  9 10  1  0  0  0  0 
 10 11  1  0  0  0  0 
 11 12  1  0  0  0  0 
 12 13  1  0  0  0  0 
  8 13  1  0  0  0  0 
 13 14  1  1  0  0  0 
 14 15  1  0  0  0  0 
 15 16  1  0  0  0  0 
 16 17  2  0  0  0  0 
 17 18  1  0  0  0  0 
 18 19  2  0  0  0  0 
 19 20  1  0  0  0  0 
 20 21  1  0  0  0  0 
 21 22  1  0  0  0  0 
 18 22  1  0  0  0  0 
 19 23  1  0  0  0  0 
 23 24  2  0  0  0  0 
 16 24  1  0  0  0  0 
M  END
> <InChIKey>
AHOUBRCZNHFOSL-YOEHRIQHSA-N

> <BOM_1A2>


> <BOM_2A6>


> <BOM_2B6>


> <BOM_2C8>


> <BOM_2C9>


> <BOM_2C19>


> <BOM_2D6>
<21,20;Cleavage;R1>
<21,22;Cleavage;R1>
<21,H;Oxidation;R1>

> <BOM_2E1>


> <BOM_3A4>


> <References>
PMID: 19817501;PMID: 19902987

$$$$
Aprindine
  CDK     08132014293D

 24 26  0  0  0  0  0  0  0  0999 V2000
   -1.1810   -3.4491    0.0000 C   0  0  0  0  0  0  0  0  0  1  0  0
   -0.7685   -2.7346    0.0000 C   0  0  0  0  0  0  0  0  0  2  0  0
    0.0565   -2.7346    0.0000 C   0  0  0  0  0  0  0  0  0  3  0  0
    0.4690   -3.4491    0.0000 C   0  0  0  0  0  0  0  0  0  4  0  0
    0.0565   -4.1636    0.0000 C   0  0  0  0  0  0  0  0  0  5  0  0
   -0.7685   -4.1636    0.0000 C   0  0  0  0  0  0  0  0  0  6  0  0
    1.2940   -3.4491    0.0000 N   0  0  0  0  0  0  0  0  0  7  0  0
    1.7065   -2.7346    0.0000 C   0  0  0  0  0  0  0  0  0  8  0  0
    2.5315   -2.7346    0.0000 C   0  0  0  0  0  0  0  0  0  9  0  0
    2.9440   -2.0202    0.0000 C   0  0  0  0  0  0  0  0  0 10  0  0
    3.7690   -2.0202    0.0000 N   0  0  0  0  0  0  0  0  0 11  0  0
    4.1815   -1.3057    0.0000 C   0  0  0  0  0  0  0  0  0 12  0  0
    5.0065   -1.3057    0.0000 C   0  0  0  0  0  0  0  0  0 13  0  0
    4.1815   -2.7346    0.0000 C   0  0  0  0  0  0  0  0  0 14  0  0
    3.7690   -3.4491    0.0000 C   0  0  0  0  0  0  0  0  0 15  0  0
    1.7065   -4.1636    0.0000 C   0  0  0  0  0  0  0  0  0 16  0  0
    2.5270   -4.2498    0.0000 C   0  0  0  0  0  0  0  0  0 17  0  0
    2.6985   -5.0568    0.0000 C   0  0  0  0  0  0  0  0  0 18  0  0
    3.4130   -5.4693    0.0000 C   0  0  0  0  0  0  0  0  0 19  0  0
    3.4130   -6.2943    0.0000 C   0  0  0  0  0  0  0  0  0 20  0  0
    2.6985   -6.7068    0.0000 C   0  0  0  0  0  0  0  0  0 21  0  0
    1.9840   -6.2943    0.0000 C   0  0  0  0  0  0  0  0  0 22  0  0
    1.9840   -5.4693    0.0000 C   0  0  0  0  0  0  0  0  0 23  0  0
    1.3709   -4.9173    0.0000 C   0  0  0  0  0  0  0  0  0 24  0  0
  1  2  2  0  0  0  0 
  2  3  1  0  0  0  0 
  3  4  2  0  0  0  0 
  4  5  1  0  0  0  0 
  5  6  2  0  0  0  0 
  1  6  1  0  0  0  0 
  4  7  1  0  0  0  0 
  7  8  1  0  0  0  0 
  8  9  1  0  0  0  0 
  9 10  1  0  0  0  0 
 10 11  1  0  0  0  0 
 11 12  1  0  0  0  0 
 12 13  1  0  0  0  0 
 11 14  1  0  0  0  0 
 14 15  1  0  0  0  0 
  7 16  1  0  0  0  0 
 16 17  1  0  0  0  0 
 17 18  1  0  0  0  0 
 18 19  2  0  0  0  0 
 19 20  1  0  0  0  0 
 20 21  2  0  0  0  0 
 21 22  1  0  0  0  0 
 22 23  2  0  0  0  0 
 18 23  1  0  0  0  0 
 23 24  1  0  0  0  0 
 16 24  1  0  0  0  0 
M  END
> <InChIKey>
NZLBHDRPUJLHCE-UHFFFAOYSA-N

> <BOM_1A2>


> <BOM_2A6>


> <BOM_2B6>


> <BOM_2C8>


> <BOM_2C9>


> <BOM_2C19>


> <BOM_2D6>
<12,11;Cleavage;R1>
<12,H;Oxidation;R1>
<14,11;Cleavage;R2>
<14,H;Oxidation;R2>
<21,H;Hydroxylation;R3>
<20,H;Hydroxylation;R4>
<1,H;Hydroxylation;R5>


> <BOM_2E1>


> <BOM_3A4>


> <References>
(R1) Brown, C.M. et al. (2008); Cytochromes P450: A Structure-Based Summary of Biotransformations Using Representative Substrates; Drug Metabolism Reviews, 40:1, 1-100, DOI: 10.1080/03602530701836662; PMID:18259988
Ebner, T., & Eichelbaum, M. (1993). The metabolism of aprindine in relation to the sparteine/debrisoquine polymorphism. British journal of clinical pharmacology, 35(4), 426-430.

$$$$
Encainide
  CDK     08132014293D

 26 28  0  0  0  0  0  0  0  0999 V2000
   -2.8579   -2.4750    0.0000 C   0  0  0  0  0  0  0  0  0  1  0  0
   -2.1434   -2.8875    0.0000 O   0  0  0  0  0  0  0  0  0  2  0  0
   -2.1434   -3.7125    0.0000 C   0  0  0  0  0  0  0  0  0  3  0  0
   -1.4289   -4.1250    0.0000 C   0  0  0  0  0  0  0  0  0  4  0  0
   -1.4289   -4.9500    0.0000 C   0  0  0  0  0  0  0  0  0  5  0  0
   -2.1434   -5.3625    0.0000 C   0  0  0  0  0  0  0  0  0  6  0  0
   -2.8579   -4.9500    0.0000 C   0  0  0  0  0  0  0  0  0  7  0  0
   -2.8579   -4.1250    0.0000 C   0  0  0  0  0  0  0  0  0  8  0  0
   -2.1434   -6.1875    0.0000 C   0  0  0  0  0  0  0  0  0  9  0  0
   -1.4289   -6.6000    0.0000 O   0  0  0  0  0  0  0  0  0 10  0  0
   -2.8579   -6.6000    0.0000 N   0  0  0  0  0  0  0  0  0 11  0  0
   -2.8579   -7.4250    0.0000 C   0  0  0  0  0  0  0  0  0 12  0  0
   -2.1434   -7.8375    0.0000 C   0  0  0  0  0  0  0  0  0 13  0  0
   -2.1434   -8.6625    0.0000 C   0  0  0  0  0  0  0  0  0 14  0  0
   -2.8579   -9.0750    0.0000 C   0  0  0  0  0  0  0  0  0 15  0  0
   -3.5724   -8.6625    0.0000 C   0  0  0  0  0  0  0  0  0 16  0  0
   -3.5724   -7.8375    0.0000 C   0  0  0  0  0  0  0  0  0 17  0  0
   -4.2868   -7.4250    0.0000 C   0  0  0  0  0  0  0  0  0 18  0  0
   -5.0013   -7.8375    0.0000 C   0  0  0  0  0  0  0  0  0 19  0  0
   -5.0013   -8.6625    0.0000 C   0  0  0  0  0  0  0  0  0 20  0  0
   -4.2868   -9.0750    0.0000 C   0  0  0  0  0  0  0  0  0 21  0  0
   -4.2868   -9.9000    0.0000 C   0  0  0  0  0  0  0  0  0 22  0  0
   -5.0013  -10.3125    0.0000 C   0  0  0  0  0  0  0  0  0 23  0  0
   -5.7158   -9.9000    0.0000 C   0  0  0  0  0  0  0  0  0 24  0  0
   -5.7158   -9.0750    0.0000 N   0  0  0  0  0  0  0  0  0 25  0  0
   -6.4302   -8.6625    0.0000 C   0  0  0  0  0  0  0  0  0 26  0  0
  1  2  1  0  0  0  0 
  2  3  1  0  0  0  0 
  3  4  2  0  0  0  0 
  4  5  1  0  0  0  0 
  5  6  2  0  0  0  0 
  6  7  1  0  0  0  0 
  7  8  2  0  0  0  0 
  3  8  1  0  0  0  0 
  6  9  1  0  0  0  0 
  9 10  2  0  0  0  0 
  9 11  1  0  0  0  0 
 11 12  1  0  0  0  0 
 12 13  2  0  0  0  0 
 13 14  1  0  0  0  0 
 14 15  2  0  0  0  0 
 15 16  1  0  0  0  0 
 16 17  2  0  0  0  0 
 12 17  1  0  0  0  0 
 17 18  1  0  0  0  0 
 18 19  1  0  0  0  0 
 19 20  1  0  0  0  0 
 20 21  1  0  0  0  0 
 21 22  1  0  0  0  0 
 22 23  1  0  0  0  0 
 23 24  1  0  0  0  0 
 24 25  1  0  0  0  0 
 20 25  1  0  0  0  0 
 25 26  1  0  0  0  0 
M  END
> <InChIKey>
PJWPNDMDCLXCOM-UHFFFAOYNA-N

> <BOM_1A2>


> <BOM_2A6>


> <BOM_2B6>


> <BOM_2C8>


> <BOM_2C9>


> <BOM_2C19>


> <BOM_2D6>
<26,25;Cleavage;R1>
<26,H;Oxidation;R1>
<1,2;Cleavage;R2>
<1,H;Oxidation;R2>

> <BOM_2E1>


> <BOM_3A4>


> <References>
(R3) Zhou, S-F.; (2016); Cytochrome P450 2D6: Structure, Function, Regulation and Polymorphism; Edited by CRC Press; ISBN 9781466597884 - CAT# KE23693

$$$$
N-demethylencainide
  CDK     08132014293D

 25 27  0  0  1  0  0  0  0  0999 V2000
   -7.5673   -1.8946    0.0000 N   0  0  0  0  0  0  0  0  0  1  0  0
   -8.2818   -2.3071    0.0000 C   0  0  0  0  0  0  0  0  0  2  0  0
   -8.9963   -1.8946    0.0000 O   0  0  0  0  0  0  0  0  0  3  0  0
   -8.2818   -3.1321    0.0000 C   0  0  0  0  0  0  0  0  0  4  0  0
   -7.5673   -3.5446    0.0000 C   0  0  0  0  0  0  0  0  0  5  0  0
   -7.5673   -4.3696    0.0000 C   0  0  0  0  0  0  0  0  0  6  0  0
   -8.2818   -4.7821    0.0000 C   0  0  0  0  0  0  0  0  0  7  0  0
   -8.2818   -5.6071    0.0000 O   0  0  0  0  0  0  0  0  0  8  0  0
   -8.9963   -6.0196    0.0000 C   0  0  0  0  0  0  0  0  0  9  0  0
   -8.9963   -4.3696    0.0000 C   0  0  0  0  0  0  0  0  0 10  0  0
   -8.9963   -3.5446    0.0000 C   0  0  0  0  0  0  0  0  0 11  0  0
   -7.5673   -1.0696    0.0000 C   0  0  0  0  0  0  0  0  0 12  0  0
   -8.2818   -0.6571    0.0000 C   0  0  0  0  0  0  0  0  0 13  0  0
   -8.2818    0.1679    0.0000 C   0  0  0  0  0  0  0  0  0 14  0  0
   -7.5673    0.5804    0.0000 C   0  0  0  0  0  0  0  0  0 15  0  0
   -6.8529    0.1679    0.0000 C   0  0  0  0  0  0  0  0  0 16  0  0
   -6.8529   -0.6571    0.0000 C   0  0  0  0  0  0  0  0  0 17  0  0
   -6.1384   -1.0696    0.0000 C   0  0  0  0  0  0  0  0  0 18  0  0
   -5.4239   -0.6571    0.0000 C   0  0  0  0  0  0  0  0  0 19  0  0
   -5.4239    0.1679    0.0000 C   0  0  1  0  0  0  0  0  0 20  0  0
   -6.1384    0.5804    0.0000 N   0  0  0  0  0  0  0  0  0 21  0  0
   -6.1384    1.4054    0.0000 C   0  0  0  0  0  0  0  0  0 22  0  0
   -5.4239    1.8179    0.0000 C   0  0  0  0  0  0  0  0  0 23  0  0
   -4.7095    1.4054    0.0000 C   0  0  0  0  0  0  0  0  0 24  0  0
   -4.7095    0.5804    0.0000 C   0  0  0  0  0  0  0  0  0 25  0  0
  1  2  1  0  0  0  0 
  2  3  2  0  0  0  0 
  2  4  1  0  0  0  0 
  4  5  2  0  0  0  0 
  5  6  1  0  0  0  0 
  6  7  2  0  0  0  0 
  7  8  1  0  0  0  0 
  8  9  1  0  0  0  0 
  7 10  1  0  0  0  0 
 10 11  2  0  0  0  0 
  4 11  1  0  0  0  0 
  1 12  1  0  0  0  0 
 12 13  2  0  0  0  0 
 13 14  1  0  0  0  0 
 14 15  2  0  0  0  0 
 15 16  1  0  0  0  0 
 16 17  2  0  0  0  0 
 12 17  1  0  0  0  0 
 17 18  1  0  0  0  0 
 18 19  1  0  0  0  0 
 20 19  1  1  0  0  0 
 20 21  1  0  0  0  0 
 21 22  1  0  0  0  0 
 22 23  1  0  0  0  0 
 23 24  1  0  0  0  0 
 24 25  1  0  0  0  0 
 20 25  1  0  0  0  0 
M  END
> <InChIKey>
QLMVRMLCNYDKJN-UHFFFAOYNA-N

> <BOM_1A2>


> <BOM_2A6>


> <BOM_2B6>


> <BOM_2C8>


> <BOM_2C9>


> <BOM_2C19>


> <BOM_2D6>
<9,8;Cleavage;R1>
<9,H;Oxidation;R1>

> <BOM_2E1>


> <BOM_3A4>


> <References>
(R3) Zhou, S-F.; (2016); Cytochrome P450 2D6: Structure, Function, Regulation and Polymorphism; Edited by CRC Press; ISBN 9781466597884 - CAT# KE23693

$$$$
O-demethylencainide
  CDK     08132014293D

 25 27  0  0  0  0  0  0  0  0999 V2000
   -0.8692    0.3241    0.0000 C   0  0  0  0  0  0  0  0  0  1  0  0
   -0.8692   -0.5009    0.0000 N   0  0  0  0  0  0  0  0  0  2  0  0
   -0.1548   -0.9134    0.0000 C   0  0  0  0  0  0  0  0  0  3  0  0
   -0.1548   -1.7384    0.0000 C   0  0  0  0  0  0  0  0  0  4  0  0
   -0.8692   -2.1509    0.0000 C   0  0  0  0  0  0  0  0  0  5  0  0
   -1.5837   -1.7384    0.0000 C   0  0  0  0  0  0  0  0  0  6  0  0
   -1.5837   -0.9134    0.0000 C   0  0  0  0  0  0  0  0  0  7  0  0
   -2.2982   -0.5009    0.0000 C   0  0  0  0  0  0  0  0  0  8  0  0
   -2.2982    0.3241    0.0000 C   0  0  0  0  0  0  0  0  0  9  0  0
   -3.0127    0.7366    0.0000 C   0  0  0  0  0  0  0  0  0 10  0  0
   -3.7271    0.3241    0.0000 C   0  0  0  0  0  0  0  0  0 11  0  0
   -4.4416    0.7366    0.0000 C   0  0  0  0  0  0  0  0  0 12  0  0
   -4.4416    1.5616    0.0000 C   0  0  0  0  0  0  0  0  0 13  0  0
   -3.7271    1.9741    0.0000 C   0  0  0  0  0  0  0  0  0 14  0  0
   -3.0127    1.5616    0.0000 C   0  0  0  0  0  0  0  0  0 15  0  0
   -2.2982    1.9741    0.0000 N   0  0  0  0  0  0  0  0  0 16  0  0
   -2.2982    2.7991    0.0000 C   0  0  0  0  0  0  0  0  0 17  0  0
   -3.0127    3.2116    0.0000 O   0  0  0  0  0  0  0  0  0 18  0  0
   -1.5837    3.2116    0.0000 C   0  0  0  0  0  0  0  0  0 19  0  0
   -1.5837    4.0366    0.0000 C   0  0  0  0  0  0  0  0  0 20  0  0
   -0.8692    4.4491    0.0000 C   0  0  0  0  0  0  0  0  0 21  0  0
   -0.1548    4.0366    0.0000 C   0  0  0  0  0  0  0  0  0 22  0  0
    0.5597    4.4491    0.0000 O   0  0  0  0  0  0  0  0  0 23  0  0
   -0.1548    3.2116    0.0000 C   0  0  0  0  0  0  0  0  0 24  0  0
   -0.8692    2.7991    0.0000 C   0  0  0  0  0  0  0  0  0 25  0  0
  1  2  1  0  0  0  0 
  2  3  1  0  0  0  0 
  3  4  1  0  0  0  0 
  4  5  1  0  0  0  0 
  5  6  1  0  0  0  0 
  6  7  1  0  0  0  0 
  2  7  1  0  0  0  0 
  7  8  1  0  0  0  0 
  8  9  1  0  0  0  0 
  9 10  1  0  0  0  0 
 10 11  2  0  0  0  0 
 11 12  1  0  0  0  0 
 12 13  2  0  0  0  0 
 13 14  1  0  0  0  0 
 14 15  2  0  0  0  0 
 10 15  1  0  0  0  0 
 15 16  1  0  0  0  0 
 16 17  1  0  0  0  0 
 17 18  2  0  0  0  0 
 17 19  1  0  0  0  0 
 19 20  2  0  0  0  0 
 20 21  1  0  0  0  0 
 21 22  2  0  0  0  0 
 22 23  1  0  0  0  0 
 22 24  1  0  0  0  0 
 24 25  2  0  0  0  0 
 19 25  1  0  0  0  0 
M  END
> <InChIKey>
QMHJFCPHRGVEAF-UHFFFAOYNA-N

> <BOM_1A2>


> <BOM_2A6>


> <BOM_2B6>


> <BOM_2C8>


> <BOM_2C9>


> <BOM_2C19>


> <BOM_2D6>
<1,2;Cleavage;R1>
<1,H;Oxidation;R1>

> <BOM_2E1>


> <BOM_3A4>


> <References>
(R3) Zhou, S-F.; (2016); Cytochrome P450 2D6: Structure, Function, Regulation and Polymorphism; Edited by CRC Press; ISBN 9781466597884 - CAT# KE23693

$$$$
Flecainide
  CDK     08132014293D

 28 29  0  0  1  0  0  0  0  0999 V2000
   -7.2995    1.5848    0.0000 N   0  0  0  0  0  0  0  0  0  1  0  0
   -8.0139    1.1723    0.0000 C   0  0  0  0  0  0  0  0  0  2  0  0
   -8.7284    1.5848    0.0000 O   0  0  0  0  0  0  0  0  0  3  0  0
   -8.0139    0.3473    0.0000 C   0  0  0  0  0  0  0  0  0  4  0  0
   -7.2995   -0.0652    0.0000 C   0  0  0  0  0  0  0  0  0  5  0  0
   -7.2995   -0.8902    0.0000 C   0  0  0  0  0  0  0  0  0  6  0  0
   -6.5850   -1.3027    0.0000 O   0  0  0  0  0  0  0  0  0  7  0  0
   -6.5850   -2.1277    0.0000 C   0  0  0  0  0  0  0  0  0  8  0  0
   -5.8705   -2.5402    0.0000 C   0  0  0  0  0  0  0  0  0  9  0  0
   -5.1561   -2.9527    0.0000 F   0  0  0  0  0  0  0  0  0 10  0  0
   -5.4580   -1.8257    0.0000 F   0  0  0  0  0  0  0  0  0 11  0  0
   -6.2830   -3.2546    0.0000 F   0  0  0  0  0  0  0  0  0 12  0  0
   -8.0139   -1.3027    0.0000 C   0  0  0  0  0  0  0  0  0 13  0  0
   -8.7284   -0.8902    0.0000 C   0  0  0  0  0  0  0  0  0 14  0  0
   -8.7284   -0.0652    0.0000 C   0  0  0  0  0  0  0  0  0 15  0  0
   -9.4429    0.3473    0.0000 O   0  0  0  0  0  0  0  0  0 16  0  0
   -9.4429    1.1723    0.0000 C   0  0  0  0  0  0  0  0  0 17  0  0
  -10.1574    1.5848    0.0000 C   0  0  0  0  0  0  0  0  0 18  0  0
   -9.7449    2.2993    0.0000 F   0  0  0  0  0  0  0  0  0 19  0  0
  -10.5699    0.8704    0.0000 F   0  0  0  0  0  0  0  0  0 20  0  0
  -10.8718    1.9973    0.0000 F   0  0  0  0  0  0  0  0  0 21  0  0
   -7.2995    2.4098    0.0000 C   0  0  0  0  0  0  0  0  0 22  0  0
   -8.0139    2.8223    0.0000 C   0  0  1  0  0  0  0  0  0 23  0  0
   -8.7284    2.4098    0.0000 N   0  0  0  0  0  0  0  0  0 24  0  0
   -9.4429    2.8223    0.0000 C   0  0  0  0  0  0  0  0  0 25  0  0
   -9.4429    3.6473    0.0000 C   0  0  0  0  0  0  0  0  0 26  0  0
   -8.7284    4.0598    0.0000 C   0  0  0  0  0  0  0  0  0 27  0  0
   -8.0139    3.6473    0.0000 C   0  0  0  0  0  0  0  0  0 28  0  0
  1  2  1  0  0  0  0 
  2  3  2  0  0  0  0 
  2  4  1  0  0  0  0 
  4  5  2  0  0  0  0 
  5  6  1  0  0  0  0 
  6  7  1  0  0  0  0 
  7  8  1  0  0  0  0 
  8  9  1  0  0  0  0 
  9 10  1  0  0  0  0 
  9 11  1  0  0  0  0 
  9 12  1  0  0  0  0 
  6 13  2  0  0  0  0 
 13 14  1  0  0  0  0 
 14 15  2  0  0  0  0 
  4 15  1  0  0  0  0 
 15 16  1  0  0  0  0 
 16 17  1  0  0  0  0 
 17 18  1  0  0  0  0 
 18 19  1  0  0  0  0 
 18 20  1  0  0  0  0 
 18 21  1  0  0  0  0 
  1 22  1  0  0  0  0 
 23 22  1  1  0  0  0 
 23 24  1  0  0  0  0 
 24 25  1  0  0  0  0 
 25 26  1  0  0  0  0 
 26 27  1  0  0  0  0 
 27 28  1  0  0  0  0 
 23 28  1  0  0  0  0 
M  END
> <InChIKey>
DJBNUMBKLMJRSA-LDGXTIHJNA-N

> <BOM_1A2>


> <BOM_2A6>


> <BOM_2B6>


> <BOM_2C8>


> <BOM_2C9>


> <BOM_2C19>


> <BOM_2D6>
<8,7;Cleavage;R1>
<8,H;Oxidation;R1>

> <BOM_2E1>


> <BOM_3A4>


> <References>
(R3) Zhou, S-F.; (2016); Cytochrome P450 2D6: Structure, Function, Regulation and Polymorphism; Edited by CRC Press; ISBN 9781466597884 - CAT# KE23693

$$$$
Azimilide
  CDK     08132014293D

 32 35  0  0  0  0  0  0  0  0999 V2000
   -3.8080    1.6036    0.0000 C   0  0  0  0  0  0  0  0  0  1  0  0
   -3.8080    0.7786    0.0000 N   0  0  0  0  0  0  0  0  0  2  0  0
   -3.0935    0.3661    0.0000 C   0  0  0  0  0  0  0  0  0  3  0  0
   -3.0935   -0.4589    0.0000 C   0  0  0  0  0  0  0  0  0  4  0  0
   -3.8080   -0.8714    0.0000 N   0  0  0  0  0  0  0  0  0  5  0  0
   -4.5225   -0.4589    0.0000 C   0  0  0  0  0  0  0  0  0  6  0  0
   -4.5225    0.3661    0.0000 C   0  0  0  0  0  0  0  0  0  7  0  0
   -3.8080   -1.6964    0.0000 C   0  0  0  0  0  0  0  0  0  8  0  0
   -4.5225   -2.1089    0.0000 C   0  0  0  0  0  0  0  0  0  9  0  0
   -4.5225   -2.9339    0.0000 C   0  0  0  0  0  0  0  0  0 10  0  0
   -5.2370   -3.3464    0.0000 C   0  0  0  0  0  0  0  0  0 11  0  0
   -5.2370   -4.1714    0.0000 N   0  0  0  0  0  0  0  0  0 12  0  0
   -4.5695   -4.6563    0.0000 C   0  0  0  0  0  0  0  0  0 13  0  0
   -3.7849   -4.4014    0.0000 O   0  0  0  0  0  0  0  0  0 14  0  0
   -4.8245   -5.4409    0.0000 C   0  0  0  0  0  0  0  0  0 15  0  0
   -5.6495   -5.4409    0.0000 N   0  0  0  0  0  0  0  0  0 16  0  0
   -5.9044   -4.6563    0.0000 C   0  0  0  0  0  0  0  0  0 17  0  0
   -6.6890   -4.4014    0.0000 O   0  0  0  0  0  0  0  0  0 18  0  0
   -6.1344   -6.1084    0.0000 N   0  0  0  0  0  0  0  0  0 19  0  0
   -6.9549   -6.0221    0.0000 C   0  0  0  0  0  0  0  0  0 20  0  0
   -7.4398   -6.6896    0.0000 C   0  0  0  0  0  0  0  0  0 21  0  0
   -7.1848   -7.4742    0.0000 C   0  0  0  0  0  0  0  0  0 22  0  0
   -7.8523   -7.9591    0.0000 C   0  0  0  0  0  0  0  0  0 23  0  0
   -8.5197   -7.4742    0.0000 C   0  0  0  0  0  0  0  0  0 24  0  0
   -8.2648   -6.6896    0.0000 O   0  0  0  0  0  0  0  0  0 25  0  0
   -9.3043   -7.7291    0.0000 C   0  0  0  0  0  0  0  0  0 26  0  0
   -9.4759   -8.5361    0.0000 C   0  0  0  0  0  0  0  0  0 27  0  0
  -10.2605   -8.7910    0.0000 C   0  0  0  0  0  0  0  0  0 28  0  0
  -10.8736   -8.2390    0.0000 C   0  0  0  0  0  0  0  0  0 29  0  0
  -10.7021   -7.4320    0.0000 C   0  0  0  0  0  0  0  0  0 30  0  0
   -9.9174   -7.1771    0.0000 C   0  0  0  0  0  0  0  0  0 31  0  0
  -11.6582   -8.4940    0.0000 Cl  0  0  0  0  0  0  0  0  0 32  0  0
  1  2  1  0  0  0  0 
  2  3  1  0  0  0  0 
  3  4  1  0  0  0  0 
  4  5  1  0  0  0  0 
  5  6  1  0  0  0  0 
  6  7  1  0  0  0  0 
  2  7  1  0  0  0  0 
  5  8  1  0  0  0  0 
  8  9  1  0  0  0  0 
  9 10  1  0  0  0  0 
 10 11  1  0  0  0  0 
 11 12  1  0  0  0  0 
 12 13  1  0  0  0  0 
 13 14  2  0  0  0  0 
 13 15  1  0  0  0  0 
 15 16  1  0  0  0  0 
 16 17  1  0  0  0  0 
 12 17  1  0  0  0  0 
 17 18  2  0  0  0  0 
 16 19  1  0  0  0  0 
 19 20  2  0  0  0  0 
 20 21  1  0  0  0  0 
 21 22  2  0  0  0  0 
 22 23  1  0  0  0  0 
 23 24  2  0  0  0  0 
 24 25  1  0  0  0  0 
 21 25  1  0  0  0  0 
 24 26  1  0  0  0  0 
 26 27  2  0  0  0  0 
 27 28  1  0  0  0  0 
 28 29  2  0  0  0  0 
 29 30  1  0  0  0  0 
 30 31  2  0  0  0  0 
 26 31  1  0  0  0  0 
 29 32  1  0  0  0  0 
M  END
> <InChIKey>
MREBEPTUUMTTIA-PCLIKHOPSA-N

> <BOM_1A2>


> <BOM_2A6>


> <BOM_2B6>


> <BOM_2C8>


> <BOM_2C9>


> <BOM_2C19>


> <BOM_2D6>
<1,2;Cleavage;R1>
<1,H;Oxidation;R1>

> <BOM_2E1>


> <BOM_3A4>
<1,2;Cleavage;R1>
<1,H;Oxidation;R1>
<2,N;N-Oxidation;R2>

> <References>
PMID: 16052551 

$$$$
Ritonavir
  CDK     08132014293D

 50 53  0  0  1  0  0  0  0  0999 V2000
   10.4027    0.0393    0.0000 S   0  0  0  0  0  0  0  0  0  1  0  0
    7.4051   -1.1082    0.0000 S   0  0  0  0  0  0  0  0  0  2  0  0
    2.3645    0.2063    0.0000 O   0  0  0  0  0  0  0  0  0  3  0  0
    5.2224    0.2063    0.0000 O   0  0  0  0  0  0  0  0  0  4  0  0
    5.2224   -1.4438    0.0000 O   0  0  0  0  0  0  0  0  0  5  0  0
    4.5080   -0.2063    0.0000 O   0  0  0  0  0  0  0  0  0  6  0  0
    7.3659    2.2688    0.0000 O   0  0  0  0  0  0  0  0  0  7  0  0
    4.5080    1.4438    0.0000 N   0  0  0  0  0  0  0  0  0  8  0  0
    3.7935   -1.4438    0.0000 N   0  0  0  0  0  0  0  0  0  9  0  0
    6.6515    1.0313    0.0000 N   0  0  0  0  0  0  0  0  0 10  0  0
    8.0804    1.0313    0.0000 N   0  0  0  0  0  0  0  0  0 11  0  0
   10.2631    1.3668    0.0000 N   0  0  0  0  0  0  0  0  0 12  0  0
    7.5446   -2.4358    0.0000 N   0  0  0  0  0  0  0  0  0 13  0  0
    3.7935    1.0313    0.0000 C   0  0  2  0  0  0  0  0  0 14  0  0
    3.7935    0.2063    0.0000 C   0  0  0  0  0  0  0  0  0 15  0  0
    3.0790   -0.2063    0.0000 C   0  0  1  0  0  0  0  0  0 16  0  0
    3.0790   -1.0313    0.0000 C   0  0  2  0  0  0  0  0  0 17  0  0
    3.0790    1.4438    0.0000 C   0  0  0  0  0  0  0  0  0 18  0  0
    2.3645   -1.4438    0.0000 C   0  0  0  0  0  0  0  0  0 19  0  0
    5.9370    1.4438    0.0000 C   0  0  1  0  0  0  0  0  0 20  0  0
    5.9370    2.2688    0.0000 C   0  0  0  0  0  0  0  0  0 21  0  0
    5.2224    1.0313    0.0000 C   0  0  0  0  0  0  0  0  0 22  0  0
    3.0790    2.2688    0.0000 C   0  0  0  0  0  0  0  0  0 23  0  0
    2.3645   -2.2688    0.0000 C   0  0  0  0  0  0  0  0  0 24  0  0
    6.6515    2.6813    0.0000 C   0  0  0  0  0  0  0  0  0 25  0  0
    5.2224    2.6813    0.0000 C   0  0  0  0  0  0  0  0  0 26  0  0
    2.3645    2.6813    0.0000 C   0  0  0  0  0  0  0  0  0 27  0  0
    3.7935    2.6813    0.0000 C   0  0  0  0  0  0  0  0  0 28  0  0
    4.5080   -1.0313    0.0000 C   0  0  0  0  0  0  0  0  0 29  0  0
    3.0790   -2.6813    0.0000 C   0  0  0  0  0  0  0  0  0 30  0  0
    1.6500   -2.6813    0.0000 C   0  0  0  0  0  0  0  0  0 31  0  0
    7.3659    1.4438    0.0000 C   0  0  0  0  0  0  0  0  0 32  0  0
    2.3645    3.5063    0.0000 C   0  0  0  0  0  0  0  0  0 33  0  0
    3.7935    3.5063    0.0000 C   0  0  0  0  0  0  0  0  0 34  0  0
    3.0790   -3.5063    0.0000 C   0  0  0  0  0  0  0  0  0 35  0  0
    1.6500   -3.5063    0.0000 C   0  0  0  0  0  0  0  0  0 36  0  0
    3.0790    3.9188    0.0000 C   0  0  0  0  0  0  0  0  0 37  0  0
    2.3645   -3.9188    0.0000 C   0  0  0  0  0  0  0  0  0 38  0  0
    8.7949    1.4438    0.0000 C   0  0  0  0  0  0  0  0  0 39  0  0
    8.0804    0.2063    0.0000 C   0  0  0  0  0  0  0  0  0 40  0  0
    5.9370   -1.0313    0.0000 C   0  0  0  0  0  0  0  0  0 41  0  0
    9.5094    1.0313    0.0000 C   0  0  0  0  0  0  0  0  0 42  0  0
    6.6515   -1.4438    0.0000 C   0  0  0  0  0  0  0  0  0 43  0  0
   10.8152    0.7537    0.0000 C   0  0  0  0  0  0  0  0  0 44  0  0
    9.5956    0.2108    0.0000 C   0  0  0  0  0  0  0  0  0 45  0  0
   11.6356    0.8400    0.0000 C   0  0  0  0  0  0  0  0  0 46  0  0
   12.1206    0.1725    0.0000 C   0  0  0  0  0  0  0  0  0 47  0  0
   11.9712    1.5937    0.0000 C   0  0  0  0  0  0  0  0  0 48  0  0
    6.7377   -2.2643    0.0000 C   0  0  0  0  0  0  0  0  0 49  0  0
    7.9571   -1.7213    0.0000 C   0  0  0  0  0  0  0  0  0 50  0  0
  1 44  1  0  0  0  0 
  1 45  1  0  0  0  0 
  2 43  1  0  0  0  0 
  2 50  1  0  0  0  0 
 16  3  1  1  0  0  0 
  4 22  2  0  0  0  0 
  5 29  1  0  0  0  0 
  5 41  1  0  0  0  0 
  6 29  2  0  0  0  0 
  7 32  2  0  0  0  0 
 14  8  1  6  0  0  0 
  8 22  1  0  0  0  0 
 17  9  1  1  0  0  0 
  9 29  1  0  0  0  0 
 20 10  1  6  0  0  0 
 10 32  1  0  0  0  0 
 11 32  1  0  0  0  0 
 11 39  1  0  0  0  0 
 11 40  1  0  0  0  0 
 12 42  1  0  0  0  0 
 12 44  2  0  0  0  0 
 13 49  1  0  0  0  0 
 13 50  2  0  0  0  0 
 14 15  1  0  0  0  0 
 14 18  1  0  0  0  0 
 15 16  1  0  0  0  0 
 16 17  1  0  0  0  0 
 17 19  1  0  0  0  0 
 18 23  1  0  0  0  0 
 19 24  1  0  0  0  0 
 20 21  1  0  0  0  0 
 20 22  1  0  0  0  0 
 21 25  1  0  0  0  0 
 21 26  1  0  0  0  0 
 23 27  2  0  0  0  0 
 23 28  1  0  0  0  0 
 24 30  2  0  0  0  0 
 24 31  1  0  0  0  0 
 27 33  1  0  0  0  0 
 28 34  2  0  0  0  0 
 30 35  1  0  0  0  0 
 31 36  2  0  0  0  0 
 33 37  2  0  0  0  0 
 34 37  1  0  0  0  0 
 35 38  2  0  0  0  0 
 36 38  1  0  0  0  0 
 39 42  1  0  0  0  0 
 41 43  1  0  0  0  0 
 42 45  2  0  0  0  0 
 43 49  2  0  0  0  0 
 44 46  1  0  0  0  0 
 46 47  1  0  0  0  0 
 46 48  1  0  0  0  0 
M  END
> <InChIKey>
NCDNCNXCDXHOMX-XGKFQTDJSA-N

> <PubChem_CID>
392622

> <BOM_1A2>


> <BOM_2A6>


> <BOM_2B6>


> <BOM_2C8>


> <BOM_2C9>


> <BOM_2C19>


> <BOM_2D6>
<40,11;Cleavage;R1>
<40,H;Oxidation;R1>
<46,H;Hydroxylation;R2>

> <BOM_2E1>


> <BOM_3A4>
<40,11;Cleavage;R1>
<40,H;Oxidation;R1>
<9,29;Cleavage;R2>
<46,H;Hydroxylation;R3>
<39,11;Cleavage;R4>
<39,H;Oxidation;R4>

> <References>
Zhou SF, Zhou ZW, Yang LP, Cai JP: Substrates, inducers, inhibitors and structure-activity relationships of human Cytochrome P450 2C9 and implications in drug development. Curr Med Chem. 2009;16(27):3480-675. Epub 2009 Sep 1. PubMed:19515014.
Rendic, Slobodan. "Summary of information on human CYP enzymes: human P450 metabolism data." Drug metabolism reviews 34.1-2 (2002): 83-448.

> <FLAG_COMMENTS>


$$$$
VINYL_CHLORIDE
  CDK     08132014293D

  3  2  0  0  0  0  0  0  0  0999 V2000
    1.2375   -0.7145    0.0000 Cl  0  0  0  0  0  0  0  0  0  1  0  0
    1.9520   -1.1270    0.0000 C   0  0  0  0  0  0  0  0  0  2  0  0
    2.6664   -0.7145    0.0000 C   0  0  0  0  0  0  0  0  0  3  0  0
  1  2  1  0  0  0  0 
  2  3  2  0  0  0  0 
M  END
> <InChIKey>
BZHJMEDXRYGGRV-UHFFFAOYSA-N

> <BOM_1A2>


> <BOM_2A6>


> <BOM_2B6>


> <BOM_2C8>


> <BOM_2C9>


> <BOM_2C19>


> <BOM_2D6>


> <BOM_2E1>
<2,3;EpOxidation;R1>

> <BOM_3A4>


> <References>
PMID: 18259985 

$$$$
Urethane
  CDK     08132014293D

  6  5  0  0  0  0  0  0  0  0999 V2000
    1.2375    2.1434    0.0000 C   0  0  0  0  0  0  0  0  0  1  0  0
    0.8250    1.4289    0.0000 C   0  0  0  0  0  0  0  0  0  2  0  0
    1.2375    0.7145    0.0000 O   0  0  0  0  0  0  0  0  0  3  0  0
    0.8250    0.0000    0.0000 C   0  0  0  0  0  0  0  0  0  4  0  0
    1.2375   -0.7145    0.0000 N   0  0  0  0  0  0  0  0  0  5  0  0
    0.0000    0.0000    0.0000 O   0  0  0  0  0  0  0  0  0  6  0  0
  1  2  1  0  0  0  0 
  2  3  1  0  0  0  0 
  3  4  1  0  0  0  0 
  4  5  1  0  0  0  0 
  4  6  2  0  0  0  0 
M  END
> <InChIKey>
JOYRKODLDBILNP-UHFFFAOYSA-N

> <BOM_1A2>


> <BOM_2A6>


> <BOM_2B6>


> <BOM_2C8>


> <BOM_2C9>


> <BOM_2C19>


> <BOM_2D6>


> <BOM_2E1>
<1,2;Dehydrogenation;R1>

> <BOM_3A4>


> <References>
PMID: 22531028

> <FLAG_COMMENTS>
Desaturaion followed by EpOxidation.

$$$$
Vinyl_carbamate
  CDK     08132014293D

  6  5  0  0  0  0  0  0  0  0999 V2000
    2.4750   -1.4289    0.0000 N   0  0  0  0  0  0  0  0  0  1  0  0
    2.0625   -0.7145    0.0000 C   0  0  0  0  0  0  0  0  0  2  0  0
    2.4750    0.0000    0.0000 O   0  0  0  0  0  0  0  0  0  3  0  0
    1.2375   -0.7145    0.0000 O   0  0  0  0  0  0  0  0  0  4  0  0
    0.8250    0.0000    0.0000 C   0  0  0  0  0  0  0  0  0  5  0  0
    0.0000    0.0000    0.0000 C   0  0  0  0  0  0  0  0  0  6  0  0
  1  2  1  0  0  0  0 
  2  3  2  0  0  0  0 
  2  4  1  0  0  0  0 
  4  5  1  0  0  0  0 
  5  6  2  0  0  0  0 
M  END
> <InChIKey>
LVLANIHJQRZTPY-UHFFFAOYSA-N

> <BOM_1A2>


> <BOM_2A6>


> <BOM_2B6>


> <BOM_2C8>


> <BOM_2C9>


> <BOM_2C19>


> <BOM_2D6>


> <BOM_2E1>
<5,6;EpOxidation;R1>

> <BOM_3A4>


> <References>
PMID: 11181492

$$$$
Isoflurane
  CDK     08132014293D

 10  9  0  0  1  0  0  0  0  0999 V2000
    0.6123    2.2006   -0.2347 Cl  0  0  0  0  0  0  0  0  0  1  0  0
    2.5543   -0.0301   -0.7397 F   0  0  0  0  0  0  0  0  0  2  0  0
    1.2635   -1.6627   -0.1010 F   0  0  0  0  0  0  0  0  0  3  0  0
    1.8332   -0.1099    1.3213 F   0  0  0  0  0  0  0  0  0  4  0  0
   -3.0010   -0.1659    0.8122 F   0  0  0  0  0  0  0  0  0  5  0  0
   -2.1455   -0.6718   -1.1259 F   0  0  0  0  0  0  0  0  0  6  0  0
   -0.7999    0.1055    0.5067 O   0  0  0  0  0  0  0  0  0  7  0  0
    0.2675    0.4569   -0.3716 C   0  0  2  0  0  0  0  0  0  8  0  0
    1.4906   -0.3365    0.0352 C   0  0  0  0  0  0  0  0  0  9  0  0
   -2.0750    0.2138   -0.1025 C   0  0  0  0  0  0  0  0  0 10  0  0
  1  8  1  0  0  0  0 
  2  9  1  0  0  0  0 
  3  9  1  0  0  0  0 
  4  9  1  0  0  0  0 
  5 10  1  0  0  0  0 
  6 10  1  0  0  0  0 
  7  8  1  0  0  0  0 
  7 10  1  0  0  0  0 
  8  9  1  0  0  0  0 
M  END
> <InChIKey>
PIWKPBJCKXDKJR-UHFFFAOYSA-N

> <PubChem_CID>
3763

> <BOM_1A2>


> <BOM_2A6>


> <BOM_2B6>


> <BOM_2C8>


> <BOM_2C9>


> <BOM_2C19>


> <BOM_2D6>


> <BOM_2E1>
<8,1;Cleavage;R1>
<8,H;Oxidation;R1>

> <BOM_3A4>


> <References>
KARPI?SKI, TOMASZ M., ROMAN SZULC, and KRZYSZTOF SZYFTER. "ROLE OF CYTOCHROME P450 IN METABOLISM OF INHALATION ANAESTHETICS." Nowiny Lekarskie 75.3 (2006): 292-298.

$$$$
1_2-dichloroethane
  CDK     08132014293D

  4  3  0  0  0  0  0  0  0  0999 V2000
    1.6464   -0.7110    0.1375 Cl  0  0  0  0  0  0  0  0  0  1  0  0
   -1.6463   -0.7111   -0.1375 Cl  0  0  0  0  0  0  0  0  0  2  0  0
    0.6836    0.7111   -0.3310 C   0  0  0  0  0  0  0  0  0  3  0  0
   -0.6837    0.7111    0.3310 C   0  0  0  0  0  0  0  0  0  4  0  0
  1  3  1  0  0  0  0 
  2  4  1  0  0  0  0 
  3  4  1  0  0  0  0 
M  END
> <InChIKey>
WSLDOOZREJYCGB-UHFFFAOYSA-N

> <PubChem_CID>
11

> <BOM_1A2>


> <BOM_2A6>


> <BOM_2B6>


> <BOM_2C8>


> <BOM_2C9>


> <BOM_2C19>


> <BOM_2D6>


> <BOM_2E1>
<4,2;Cleavage;R1>
<4,H;Oxidation;R1>
<3,1;Cleavage;R2>
<3,H;Oxidation;R2>

> <BOM_3A4>


> <References>
Guengerich, F. Peter, Dong Hyun Kim, and Masahiko Iwasaki. "Role of human cytochrome P-450 IIE1 in the oxidation of many low molecular weight cancer suspects." Chemical research in toxicology 4.2 (1991): 168-179.
Bolt, H. M., et al. "SCOEL/REC/302 1, 2-Dichloroethane (Ethylene dichloride)." (2016).

$$$$
Diethyl_Ether
  CDK     08132014293D

  5  4  0  0  0  0  0  0  0  0999 V2000
    0.0008   -0.2762    0.0000 O   0  0  0  0  0  0  0  0  0  1  0  0
    1.1747    0.5222    0.0000 C   0  0  0  0  0  0  0  0  0  2  0  0
   -1.1754    0.5226    0.0000 C   0  0  0  0  0  0  0  0  0  3  0  0
    2.3873   -0.3840    0.0000 C   0  0  0  0  0  0  0  0  0  4  0  0
   -2.3874   -0.3844    0.0000 C   0  0  0  0  0  0  0  0  0  5  0  0
  1  2  1  0  0  0  0 
  1  3  1  0  0  0  0 
  2  4  1  0  0  0  0 
  3  5  1  0  0  0  0 
M  END
> <InChIKey>
RTZKZFJDLAIYFH-UHFFFAOYSA-N

> <PubChem_CID>
3283

> <BOM_1A2>


> <BOM_2A6>


> <BOM_2B6>


> <BOM_2C8>


> <BOM_2C9>


> <BOM_2C19>


> <BOM_2D6>


> <BOM_2E1>
<3,1;Cleavage;R1>
<3,H;Oxidation;R1>
<2,1;Cleavage;R2>
<2,H;Oxidation;R2>

> <BOM_3A4>


> <References>
(2012). Diethyl ether [MAK Value Documentation, 1999]. In The MAK锟絓Collection for Occupational Health and Safety (eds and ). doi:10.1002/3527600418.mb6029e0013


$$$$
Rupatadine
  CDK     08132014293D

 30 34  0  0  0  0  0  0  0  0999 V2000
    0.9458    3.6320    0.0000 C   0  0  0  0  0  0  0  0  0  1  0  0
    1.6603    4.0445    0.0000 C   0  0  0  0  0  0  0  0  0  2  0  0
    1.6603    4.8695    0.0000 C   0  0  0  0  0  0  0  0  0  3  0  0
    2.3747    5.2820    0.0000 N   0  0  0  0  0  0  0  0  0  4  0  0
    3.0892    4.8695    0.0000 C   0  0  0  0  0  0  0  0  0  5  0  0
    3.0892    4.0445    0.0000 C   0  0  0  0  0  0  0  0  0  6  0  0
    3.8037    3.6320    0.0000 C   0  0  0  0  0  0  0  0  0  7  0  0
    3.8037    2.8070    0.0000 N   0  0  0  0  0  0  0  0  0  8  0  0
    4.5181    2.3945    0.0000 C   0  0  0  0  0  0  0  0  0  9  0  0
    4.5181    1.5695    0.0000 C   0  0  0  0  0  0  0  0  0 10  0  0
    3.8037    1.1570    0.0000 C   0  0  0  0  0  0  0  0  0 11  0  0
    3.0892    1.5695    0.0000 C   0  0  0  0  0  0  0  0  0 12  0  0
    3.0892    2.3945    0.0000 C   0  0  0  0  0  0  0  0  0 13  0  0
    3.8037    0.3320    0.0000 C   0  0  0  0  0  0  0  0  0 14  0  0
    4.5470   -0.0260    0.0000 C   0  0  0  0  0  0  0  0  0 15  0  0
    5.1517    0.5352    0.0000 C   0  0  0  0  0  0  0  0  0 16  0  0
    5.9401    0.2920    0.0000 C   0  0  0  0  0  0  0  0  0 17  0  0
    6.1237   -0.5123    0.0000 C   0  0  0  0  0  0  0  0  0 18  0  0
    6.9120   -0.7555    0.0000 Cl  0  0  0  0  0  0  0  0  0 19  0  0
    5.5189   -1.0735    0.0000 C   0  0  0  0  0  0  0  0  0 20  0  0
    4.7305   -0.8303    0.0000 C   0  0  0  0  0  0  0  0  0 21  0  0
    4.2162   -1.4753    0.0000 C   0  0  0  0  0  0  0  0  0 22  0  0
    3.3912   -1.4753    0.0000 C   0  0  0  0  0  0  0  0  0 23  0  0
    2.8768   -0.8303    0.0000 C   0  0  0  0  0  0  0  0  0 24  0  0
    2.0884   -1.0735    0.0000 C   0  0  0  0  0  0  0  0  0 25  0  0
    1.4837   -0.5123    0.0000 C   0  0  0  0  0  0  0  0  0 26  0  0
    1.6673    0.2920    0.0000 C   0  0  0  0  0  0  0  0  0 27  0  0
    2.4556    0.5352    0.0000 N   0  0  0  0  0  0  0  0  0 28  0  0
    3.0604   -0.0260    0.0000 C   0  0  0  0  0  0  0  0  0 29  0  0
    2.3747    3.6320    0.0000 C   0  0  0  0  0  0  0  0  0 30  0  0
  1  2  1  0  0  0  0 
  2  3  2  0  0  0  0 
  3  4  1  0  0  0  0 
  4  5  2  0  0  0  0 
  5  6  1  0  0  0  0 
  6  7  1  0  0  0  0 
  7  8  1  0  0  0  0 
  8  9  1  0  0  0  0 
  9 10  1  0  0  0  0 
 10 11  1  0  0  0  0 
 11 12  1  0  0  0  0 
 12 13  1  0  0  0  0 
  8 13  1  0  0  0  0 
 11 14  2  0  0  0  0 
 14 15  1  0  0  0  0 
 15 16  2  0  0  0  0 
 16 17  1  0  0  0  0 
 17 18  2  0  0  0  0 
 18 19  1  0  0  0  0 
 18 20  1  0  0  0  0 
 20 21  2  0  0  0  0 
 15 21  1  0  0  0  0 
 21 22  1  0  0  0  0 
 22 23  1  0  0  0  0 
 23 24  1  0  0  0  0 
 24 25  2  0  0  0  0 
 25 26  1  0  0  0  0 
 26 27  2  0  0  0  0 
 27 28  1  0  0  0  0 
 28 29  2  0  0  0  0 
 14 29  1  0  0  0  0 
 24 29  1  0  0  0  0 
  6 30  2  0  0  0  0 
  2 30  1  0  0  0  0 
M  END
> <InChIKey>
WUZYKBABMWJHDL-UHFFFAOYSA-N

> <BOM_1A2>


> <BOM_2A6>


> <BOM_2B6>


> <BOM_2C8>


> <BOM_2C9>


> <BOM_2C19>


> <BOM_2D6>


> <BOM_2E1>


> <BOM_3A4>
<7,8;Cleavage;R1>
<7,H;Oxidation;R1>

> <References>
https://www.pharmacorama.com/en/ezine/20100130120151.php; PMID: 27632557

$$$$
bromperidol
  CDK     08132014293D

 26 28  0  0  0  0  0  0  0  0999 V2000
   -0.6698    0.4143    0.0000 C   0  0  0  0  0  0  0  0  0  1  0  0
    0.0446    0.0018    0.0000 C   0  0  0  0  0  0  0  0  0  2  0  0
    0.0446   -0.8232    0.0000 N   0  0  0  0  0  0  0  0  0  3  0  0
   -0.6698   -1.2357    0.0000 C   0  0  0  0  0  0  0  0  0  4  0  0
   -1.3843   -0.8232    0.0000 C   0  0  0  0  0  0  0  0  0  5  0  0
   -1.3843    0.0018    0.0000 C   0  0  0  0  0  0  0  0  0  6  0  0
   -2.2088    0.0306    0.0000 C   0  0  0  0  0  0  0  0  0  7  0  0
   -2.6460   -0.6691    0.0000 C   0  0  0  0  0  0  0  0  0  8  0  0
   -3.4705   -0.6403    0.0000 C   0  0  0  0  0  0  0  0  0  9  0  0
   -3.8578    0.0882    0.0000 C   0  0  0  0  0  0  0  0  0 10  0  0
   -3.4206    0.7878    0.0000 C   0  0  0  0  0  0  0  0  0 11  0  0
   -2.5961    0.7590    0.0000 C   0  0  0  0  0  0  0  0  0 12  0  0
   -4.6823    0.1170    0.0000 Br  0  0  0  0  0  0  0  0  0 13  0  0
   -1.8215    0.7014    0.0000 O   0  0  0  0  0  0  0  0  0 14  0  0
    0.7591   -1.2357    0.0000 C   0  0  0  0  0  0  0  0  0 15  0  0
    1.4736   -0.8232    0.0000 C   0  0  0  0  0  0  0  0  0 16  0  0
    2.1881   -1.2357    0.0000 C   0  0  0  0  0  0  0  0  0 17  0  0
    2.9025   -0.8232    0.0000 C   0  0  0  0  0  0  0  0  0 18  0  0
    2.9025    0.0018    0.0000 O   0  0  0  0  0  0  0  0  0 19  0  0
    3.6170   -1.2357    0.0000 C   0  0  0  0  0  0  0  0  0 20  0  0
    4.3315   -0.8232    0.0000 C   0  0  0  0  0  0  0  0  0 21  0  0
    5.0459   -1.2357    0.0000 C   0  0  0  0  0  0  0  0  0 22  0  0
    5.0459   -2.0607    0.0000 C   0  0  0  0  0  0  0  0  0 23  0  0
    4.3315   -2.4732    0.0000 C   0  0  0  0  0  0  0  0  0 24  0  0
    3.6170   -2.0607    0.0000 C   0  0  0  0  0  0  0  0  0 25  0  0
    5.7604   -2.4732    0.0000 F   0  0  0  0  0  0  0  0  0 26  0  0
  1  2  1  0  0  0  0 
  2  3  1  0  0  0  0 
  3  4  1  0  0  0  0 
  4  5  1  0  0  0  0 
  5  6  1  0  0  0  0 
  1  6  1  0  0  0  0 
  6  7  1  0  0  0  0 
  7  8  2  0  0  0  0 
  8  9  1  0  0  0  0 
  9 10  2  0  0  0  0 
 10 11  1  0  0  0  0 
 11 12  2  0  0  0  0 
  7 12  1  0  0  0  0 
 10 13  1  0  0  0  0 
  6 14  1  0  0  0  0 
  3 15  1  0  0  0  0 
 15 16  1  0  0  0  0 
 16 17  1  0  0  0  0 
 17 18  1  0  0  0  0 
 18 19  2  0  0  0  0 
 18 20  1  0  0  0  0 
 20 21  2  0  0  0  0 
 21 22  1  0  0  0  0 
 22 23  2  0  0  0  0 
 23 24  1  0  0  0  0 
 24 25  2  0  0  0  0 
 20 25  1  0  0  0  0 
 23 26  1  0  0  0  0 
M  END
> <InChIKey>
RKLNONIVDFXQRX-UHFFFAOYSA-N

> <BOM_1A2>


> <BOM_2A6>


> <BOM_2B6>


> <BOM_2C8>


> <BOM_2C9>


> <BOM_2C19>


> <BOM_2D6>


> <BOM_2E1>


> <BOM_3A4>
<15,3;Cleavage;R1>
<15,H;Oxidation;R1>

> <References>
PMID: 11133003

$$$$
Troleandomycin
  CDK     08132014293D

 57 60  0  0  1  0  0  0  0  0999 V2000
    4.7187    1.4033    0.0000 C   0  0  0  0  0  0  0  0  0  1  0  0
    5.2907    0.8088    0.0000 O   0  0  0  0  0  0  0  0  0  2  0  0
    5.0619    0.0162    0.0000 C   0  0  1  0  0  0  0  0  0  3  0  0
    4.2611   -0.1820    0.0000 C   0  0  0  0  0  0  0  0  0  4  0  0
    4.0323   -0.9746    0.0000 C   0  0  2  0  0  0  0  0  0  5  0  0
    3.2314   -1.1728    0.0000 O   0  0  0  0  0  0  0  0  0  6  0  0
    2.6594   -0.5783    0.0000 C   0  0  1  0  0  0  0  0  0  7  0  0
    2.4306   -1.3709    0.0000 C   0  0  2  0  0  0  0  0  0  8  0  0
    3.0026   -1.9654    0.0000 C   0  0  0  0  0  0  0  0  0  9  0  0
    1.6297   -1.5691    0.0000 C   0  0  1  0  0  0  0  0  0 10  0  0
    1.4009   -2.3617    0.0000 O   0  0  0  0  0  0  0  0  0 11  0  0
    0.6001   -2.5599    0.0000 C   0  0  2  0  0  0  0  0  0 12  0  0
    0.0280   -1.9654    0.0000 O   0  0  0  0  0  0  0  0  0 13  0  0
   -0.7728   -2.1636    0.0000 C   0  0  2  0  0  0  0  0  0 14  0  0
   -1.3449   -1.5691    0.0000 C   0  0  0  0  0  0  0  0  0 15  0  0
   -1.0016   -2.9562    0.0000 C   0  0  0  0  0  0  0  0  0 16  0  0
   -0.4296   -3.5507    0.0000 C   0  0  1  0  0  0  0  0  0 17  0  0
    0.3713   -3.3525    0.0000 C   0  0  1  0  0  0  0  0  0 18  0  0
    0.9433   -3.9470    0.0000 O   0  0  0  0  0  0  0  0  0 19  0  0
    1.7441   -3.7488    0.0000 C   0  0  0  0  0  0  0  0  0 20  0  0
    1.9729   -2.9562    0.0000 C   0  0  0  0  0  0  0  0  0 21  0  0
    2.3162   -4.3433    0.0000 O   0  0  0  0  0  0  0  0  0 22  0  0
   -0.6584   -4.3433    0.0000 N   0  0  0  0  0  0  0  0  0 23  0  0
   -0.0864   -4.9378    0.0000 C   0  0  0  0  0  0  0  0  0 24  0  0
   -1.4593   -4.5415    0.0000 C   0  0  0  0  0  0  0  0  0 25  0  0
    1.0577   -0.9746    0.0000 C   0  0  1  0  0  0  0  0  0 26  0  0
    0.2568   -1.1728    0.0000 C   0  0  0  0  0  0  0  0  0 27  0  0
    1.2865   -0.1820    0.0000 C   0  0  0  0  0  0  0  0  0 28  0  0
    0.7145    0.4125    0.0000 C   0  0  2  0  0  0  0  0  0 29  0  0
    0.0000    0.0000    0.0000 C   0  0  0  0  0  0  0  0  0 30  0  0
    0.0000    0.8250    0.0000 O   0  0  0  0  0  0  0  0  0 31  0  0
    0.9433    1.2051    0.0000 C   0  0  0  0  0  0  0  0  0 32  0  0
    0.3713    1.7996    0.0000 O   0  0  0  0  0  0  0  0  0 33  0  0
    1.7441    1.4033    0.0000 C   0  0  2  0  0  0  0  0  0 34  0  0
    2.3162    0.8088    0.0000 C   0  0  0  0  0  0  0  0  0 35  0  0
    1.9729    2.1959    0.0000 C   0  0  1  0  0  0  0  0  0 36  0  0
    1.4009    2.7904    0.0000 O   0  0  0  0  0  0  0  0  0 37  0  0
    1.6297    3.5830    0.0000 C   0  0  0  0  0  0  0  0  0 38  0  0
    2.4306    3.7812    0.0000 C   0  0  0  0  0  0  0  0  0 39  0  0
    1.0577    4.1775    0.0000 O   0  0  0  0  0  0  0  0  0 40  0  0
    2.7738    2.3941    0.0000 C   0  0  1  0  0  0  0  0  0 41  0  0
    3.0026    3.1867    0.0000 C   0  0  0  0  0  0  0  0  0 42  0  0
    3.3458    1.7996    0.0000 C   0  0  1  0  0  0  0  0  0 43  0  0
    4.1467    1.9978    0.0000 C   0  0  0  0  0  0  0  0  0 44  0  0
    3.1170    1.0070    0.0000 O   0  0  0  0  0  0  0  0  0 45  0  0
    3.6891    0.4125    0.0000 C   0  0  0  0  0  0  0  0  0 46  0  0
    4.4899    0.6107    0.0000 O   0  0  0  0  0  0  0  0  0 47  0  0
    3.4602   -0.3801    0.0000 C   0  0  2  0  0  0  0  0  0 48  0  0
    4.2724   -0.5248    0.0000 C   0  0  0  0  0  0  0  0  0 49  0  0
    4.6043   -1.5691    0.0000 O   0  0  0  0  0  0  0  0  0 50  0  0
    5.4052   -1.3709    0.0000 C   0  0  1  0  0  0  0  0  0 51  0  0
    5.9772   -1.9654    0.0000 C   0  0  0  0  0  0  0  0  0 52  0  0
    5.6340   -0.5783    0.0000 C   0  0  2  0  0  0  0  0  0 53  0  0
    6.4348   -0.3801    0.0000 O   0  0  0  0  0  0  0  0  0 54  0  0
    6.6636    0.4125    0.0000 C   0  0  0  0  0  0  0  0  0 55  0  0
    6.0916    1.0070    0.0000 C   0  0  0  0  0  0  0  0  0 56  0  0
    7.4645    0.6107    0.0000 O   0  0  0  0  0  0  0  0  0 57  0  0
  1  2  1  0  0  0  0 
  3  2  1  6  0  0  0 
  3  4  1  0  0  0  0 
  4  5  1  0  0  0  0 
  5  6  1  1  0  0  0 
  7  6  1  6  0  0  0 
  7  8  1  0  0  0  0 
  8  9  1  6  0  0  0 
  8 10  1  0  0  0  0 
 10 11  1  1  0  0  0 
 12 11  1  1  0  0  0 
 12 13  1  0  0  0  0 
 13 14  1  0  0  0  0 
 14 15  1  1  0  0  0 
 14 16  1  0  0  0  0 
 16 17  1  0  0  0  0 
 17 18  1  0  0  0  0 
 12 18  1  0  0  0  0 
 18 19  1  6  0  0  0 
 19 20  1  0  0  0  0 
 20 21  1  0  0  0  0 
 20 22  2  0  0  0  0 
 17 23  1  1  0  0  0 
 23 24  1  0  0  0  0 
 23 25  1  0  0  0  0 
 10 26  1  0  0  0  0 
 26 27  1  1  0  0  0 
 26 28  1  0  0  0  0 
 28 29  1  0  0  0  0 
 29 30  1  0  0  0  0 
 30 31  1  0  0  0  0 
 29 31  1  6  0  0  0 
 29 32  1  0  0  0  0 
 32 33  2  0  0  0  0 
 32 34  1  0  0  0  0 
 34 35  1  1  0  0  0 
 34 36  1  0  0  0  0 
 36 37  1  1  0  0  0 
 37 38  1  0  0  0  0 
 38 39  1  0  0  0  0 
 38 40  2  0  0  0  0 
 36 41  1  0  0  0  0 
 41 42  1  1  0  0  0 
 41 43  1  0  0  0  0 
 43 44  1  1  0  0  0 
 43 45  1  0  0  0  0 
 45 46  1  0  0  0  0 
 46 47  2  0  0  0  0 
 46 48  1  0  0  0  0 
  7 48  1  0  0  0  0 
 48 49  1  6  0  0  0 
  5 50  1  0  0  0  0 
 50 51  1  0  0  0  0 
 51 52  1  6  0  0  0 
 51 53  1  0  0  0  0 
  3 53  1  0  0  0  0 
 53 54  1  1  0  0  0 
 54 55  1  0  0  0  0 
 55 56  1  0  0  0  0 
 55 57  2  0  0  0  0 
M  END
> <InChIKey>
LQCLVBQBTUVCEQ-QTFUVMRISA-N

> <BOM_1A2>


> <BOM_2A6>


> <BOM_2B6>


> <BOM_2C8>


> <BOM_2C9>


> <BOM_2C19>


> <BOM_2D6>


> <BOM_2E1>


> <BOM_3A4>
<24,23;Cleavage;R1>
<24,H;Oxidation;R1>
<25,23;Cleavage;R2>
<25,H;Oxidation;R2>

> <References>
PMID: 23333322;PMID: 9187528

$$$$
p-Hydroxynefazodone
  CDK     08132014293D

 34 37  0  0  0  0  0  0  0  0999 V2000
    9.0613    0.0488    0.0000 O   0  0  0  0  0  0  0  0  0  1  0  0
    8.2465    0.1778    0.0000 C   0  0  0  0  0  0  0  0  0  2  0  0
    7.7273   -0.4633    0.0000 C   0  0  0  0  0  0  0  0  0  3  0  0
    6.9124   -0.3343    0.0000 C   0  0  0  0  0  0  0  0  0  4  0  0
    6.6168    0.4359    0.0000 C   0  0  0  0  0  0  0  0  0  5  0  0
    7.1360    1.0771    0.0000 C   0  0  0  0  0  0  0  0  0  6  0  0
    7.9508    0.9480    0.0000 C   0  0  0  0  0  0  0  0  0  7  0  0
    8.4700    1.5892    0.0000 Cl  0  0  0  0  0  0  0  0  0  8  0  0
    5.8019    0.5650    0.0000 N   0  0  0  0  0  0  0  0  0  9  0  0
    5.2828   -0.0761    0.0000 C   0  0  0  0  0  0  0  0  0 10  0  0
    4.4679    0.0529    0.0000 C   0  0  0  0  0  0  0  0  0 11  0  0
    4.1723    0.8231    0.0000 N   0  0  0  0  0  0  0  0  0 12  0  0
    3.3574    0.9522    0.0000 C   0  0  0  0  0  0  0  0  0 13  0  0
    2.8382    0.3110    0.0000 C   0  0  0  0  0  0  0  0  0 14  0  0
    2.0234    0.4401    0.0000 C   0  0  0  0  0  0  0  0  0 15  0  0
    1.5042   -0.2011    0.0000 N   0  0  0  0  0  0  0  0  0 16  0  0
    1.7177   -0.9979    0.0000 N   0  0  0  0  0  0  0  0  0 17  0  0
    1.0258   -1.4473    0.0000 C   0  0  0  0  0  0  0  0  0 18  0  0
    0.3847   -0.9281    0.0000 N   0  0  0  0  0  0  0  0  0 19  0  0
    0.6803   -0.1579    0.0000 C   0  0  0  0  0  0  0  0  0 20  0  0
    0.2310    0.5340    0.0000 O   0  0  0  0  0  0  0  0  0 21  0  0
   -0.4122   -1.1416    0.0000 C   0  0  0  0  0  0  0  0  0 22  0  0
   -0.9956   -0.5582    0.0000 C   0  0  0  0  0  0  0  0  0 23  0  0
   -1.7925   -0.7718    0.0000 O   0  0  0  0  0  0  0  0  0 24  0  0
   -2.3758   -0.1884    0.0000 C   0  0  0  0  0  0  0  0  0 25  0  0
   -3.1727   -0.4019    0.0000 C   0  0  0  0  0  0  0  0  0 26  0  0
   -3.7561    0.1814    0.0000 C   0  0  0  0  0  0  0  0  0 27  0  0
   -3.5426    0.9783    0.0000 C   0  0  0  0  0  0  0  0  0 28  0  0
   -2.7457    1.1918    0.0000 C   0  0  0  0  0  0  0  0  0 29  0  0
   -2.1623    0.6085    0.0000 C   0  0  0  0  0  0  0  0  0 30  0  0
    0.9826   -2.2711    0.0000 C   0  0  0  0  0  0  0  0  0 31  0  0
    0.2476   -2.6457    0.0000 C   0  0  0  0  0  0  0  0  0 32  0  0
    4.6914    1.4643    0.0000 C   0  0  0  0  0  0  0  0  0 33  0  0
    5.5063    1.3352    0.0000 C   0  0  0  0  0  0  0  0  0 34  0  0
  1  2  1  0  0  0  0 
  2  3  2  0  0  0  0 
  3  4  1  0  0  0  0 
  4  5  2  0  0  0  0 
  5  6  1  0  0  0  0 
  6  7  2  0  0  0  0 
  2  7  1  0  0  0  0 
  7  8  1  0  0  0  0 
  5  9  1  0  0  0  0 
  9 10  1  0  0  0  0 
 10 11  1  0  0  0  0 
 11 12  1  0  0  0  0 
 12 13  1  0  0  0  0 
 13 14  1  0  0  0  0 
 14 15  1  0  0  0  0 
 15 16  1  0  0  0  0 
 16 17  1  0  0  0  0 
 17 18  2  0  0  0  0 
 18 19  1  0  0  0  0 
 19 20  1  0  0  0  0 
 16 20  1  0  0  0  0 
 20 21  2  0  0  0  0 
 19 22  1  0  0  0  0 
 22 23  1  0  0  0  0 
 23 24  1  0  0  0  0 
 24 25  1  0  0  0  0 
 25 26  2  0  0  0  0 
 26 27  1  0  0  0  0 
 27 28  2  0  0  0  0 
 28 29  1  0  0  0  0 
 29 30  2  0  0  0  0 
 25 30  1  0  0  0  0 
 18 31  1  0  0  0  0 
 31 32  1  0  0  0  0 
 12 33  1  0  0  0  0 
 33 34  1  0  0  0  0 
  9 34  1  0  0  0  0 
M  END
> <InChIKey>
XGIODORTBODPTQ-UHFFFAOYSA-N

> <BOM_1A2>


> <BOM_2A6>


> <BOM_2B6>


> <BOM_2C8>


> <BOM_2C9>


> <BOM_2C19>


> <BOM_2D6>


> <BOM_2E1>


> <BOM_3A4>
<1,2;Oxidation;R1>
<2,3;Reduction;R1>
<3,4;Oxidation;R1>
<4,5;Reduction;R1>
<5,6;Reduction;R1>
<6,7;Oxidation;R1>
<7,2;Reduction;R1>
<5,9;Oxidation;R1>
<4,5;EpOxidation;R2>

> <References>
(R1) Bolleddula, J. et al. (2014); Biotransformation and bioactivation reactions of alicyclic amines in drug molecules, Drug Metabolism Reviews, 46:3, 379-419, DOI: 10.3109/03602532.2014.924962.

$$$$
D-617
  CDK     08132014293D

 21 21  0  0  1  0  0  0  0  0999 V2000
   -0.7145    4.5375    0.0000 N   0  0  0  0  0  0  0  0  0  1  0  0
   -0.7145    5.3625    0.0000 C   0  0  0  0  0  0  0  0  0  2  0  0
    0.0000    4.1250    0.0000 C   0  0  0  0  0  0  0  0  0  3  0  0
    0.0000    3.3000    0.0000 C   0  0  0  0  0  0  0  0  0  4  0  0
    0.7145    2.8875    0.0000 C   0  0  0  0  0  0  0  0  0  5  0  0
    0.7145    2.0625    0.0000 C   0  0  2  0  0  0  0  0  0  6  0  0
   -0.1105    2.0625    0.0000 C   0  0  0  0  0  0  0  0  0  7  0  0
   -0.9355    2.0625    0.0000 N   0  0  0  0  0  0  0  0  0  8  0  0
    0.7145    1.2375    0.0000 C   0  0  0  0  0  0  0  0  0  9  0  0
    1.4289    0.8250    0.0000 C   0  0  0  0  0  0  0  0  0 10  0  0
    1.4289    0.0000    0.0000 C   0  0  0  0  0  0  0  0  0 11  0  0
    0.7145   -0.4125    0.0000 C   0  0  0  0  0  0  0  0  0 12  0  0
    0.7145   -1.2375    0.0000 O   0  0  0  0  0  0  0  0  0 13  0  0
    1.4289   -1.6500    0.0000 C   0  0  0  0  0  0  0  0  0 14  0  0
    0.0000    0.0000    0.0000 C   0  0  0  0  0  0  0  0  0 15  0  0
   -0.7145   -0.4125    0.0000 O   0  0  0  0  0  0  0  0  0 16  0  0
   -1.4289    0.0000    0.0000 C   0  0  0  0  0  0  0  0  0 17  0  0
    0.0000    0.8250    0.0000 C   0  0  0  0  0  0  0  0  0 18  0  0
    1.5395    2.0625    0.0000 C   0  0  0  0  0  0  0  0  0 19  0  0
    1.9520    1.3480    0.0000 C   0  0  0  0  0  0  0  0  0 20  0  0
    1.9520    2.7770    0.0000 C   0  0  0  0  0  0  0  0  0 21  0  0
  1  2  1  0  0  0  0 
  1  3  1  0  0  0  0 
  3  4  1  0  0  0  0 
  4  5  1  0  0  0  0 
  6  5  1  1  0  0  0 
  6  7  1  6  0  0  0 
  7  8  3  0  0  0  0 
  6  9  1  0  0  0  0 
  9 10  2  0  0  0  0 
 10 11  1  0  0  0  0 
 11 12  2  0  0  0  0 
 12 13  1  0  0  0  0 
 13 14  1  0  0  0  0 
 12 15  1  0  0  0  0 
 15 16  1  0  0  0  0 
 16 17  1  0  0  0  0 
 15 18  2  0  0  0  0 
  9 18  1  0  0  0  0 
  6 19  1  0  0  0  0 
 19 20  1  0  0  0  0 
 19 21  1  0  0  0  0 
M  END
> <InChIKey>
WLOBUUJURNEQCL-UHFFFAOYNA-N

> <BOM_1A2>


> <BOM_2A6>


> <BOM_2B6>


> <BOM_2C8>
<17,16;Cleavage;R1>
<17,H;Oxidation;R1>

> <BOM_2C9>


> <BOM_2C19>


> <BOM_2D6>


> <BOM_2E1>


> <BOM_3A4>
<2,1;Cleavage;R1>
<2,H;Oxidation;R1>

> <References>
(R1) Brown, C.M. et al. (2008); Cytochromes P450: A Structure-Based Summary of Biotransformations Using Representative Substrates; Drug Metabolism Reviews, 40:1, 1-100, DOI: 10.1080/03602530701836662; PMID:18259985 || (R2) Tracy, T.S. et al. (1999); Cytochrome P450 isoforms involved in metabolism of the enantiomers of verapamil and norverapamil; Br J Clin Pharmacol. 1999 May; 47(5): 545?????552; doi: 10.1046/j.1365-2125.1999.00923.x || (R2) Wang and Zhou; Current Medicinal Chemistry, 2009 Vol. 16, No. 31; PMID:19754423
Di Nardo, G., & Gilardi, G. (2012). Optimization of the bacterial cytochrome P450 BM3 system for the production of human drug metabolites. International journal of molecular sciences, 13(12), 15901-15924.

$$$$
Lansoprazole
  CDK     08132014293D

 26 28  0  0  1  0  0  0  0  0999 V2000
   -3.4149   -0.5841    0.0000 N   0  0  0  0  0  0  0  0  0  1  0  0
   -3.8998    0.0833    0.0000 C   0  0  0  0  0  0  0  0  0  2  0  0
   -3.4149    0.7507    0.0000 N   0  0  0  0  0  0  0  0  0  3  0  0
   -2.6302    0.4958    0.0000 C   0  0  0  0  0  0  0  0  0  4  0  0
   -1.9158    0.9083    0.0000 C   0  0  0  0  0  0  0  0  0  5  0  0
   -1.2013    0.4958    0.0000 C   0  0  0  0  0  0  0  0  0  6  0  0
   -1.2013   -0.3292    0.0000 C   0  0  0  0  0  0  0  0  0  7  0  0
   -1.9158   -0.7417    0.0000 C   0  0  0  0  0  0  0  0  0  8  0  0
   -2.6302   -0.3292    0.0000 C   0  0  0  0  0  0  0  0  0  9  0  0
   -4.7248    0.0833    0.0000 S   0  0  2  0  0  0  0  0  0 10  0  0
   -5.1373   -0.6312    0.0000 O   0  0  0  0  0  0  0  0  0 11  0  0
   -5.1373    0.7978    0.0000 C   0  0  0  0  0  0  0  0  0 12  0  0
   -5.9623    0.7978    0.0000 C   0  0  0  0  0  0  0  0  0 13  0  0
   -6.3748    0.0833    0.0000 N   0  0  0  0  0  0  0  0  0 14  0  0
   -7.1998    0.0833    0.0000 C   0  0  0  0  0  0  0  0  0 15  0  0
   -7.6123   -0.6312    0.0000 C   0  0  0  0  0  0  0  0  0 16  0  0
   -7.6123    0.7978    0.0000 C   0  0  0  0  0  0  0  0  0 17  0  0
   -7.1998    1.5122    0.0000 C   0  0  0  0  0  0  0  0  0 18  0  0
   -7.6123    2.2267    0.0000 O   0  0  0  0  0  0  0  0  0 19  0  0
   -7.1998    2.9412    0.0000 C   0  0  0  0  0  0  0  0  0 20  0  0
   -7.6123    3.6557    0.0000 C   0  0  0  0  0  0  0  0  0 21  0  0
   -8.0248    4.3701    0.0000 F   0  0  0  0  0  0  0  0  0 22  0  0
   -6.8978    4.0682    0.0000 F   0  0  0  0  0  0  0  0  0 23  0  0
   -8.3267    3.2432    0.0000 F   0  0  0  0  0  0  0  0  0 24  0  0
   -6.3748    1.5122    0.0000 C   0  0  0  0  0  0  0  0  0 25  0  0
   -5.9623    2.2267    0.0000 C   0  0  0  0  0  0  0  0  0 26  0  0
  1  2  1  0  0  0  0 
  2  3  2  0  0  0  0 
  3  4  1  0  0  0  0 
  4  5  2  0  0  0  0 
  5  6  1  0  0  0  0 
  6  7  2  0  0  0  0 
  7  8  1  0  0  0  0 
  8  9  2  0  0  0  0 
  1  9  1  0  0  0  0 
  4  9  1  0  0  0  0 
  2 10  1  0  0  0  0 
 10 11  2  0  0  0  0 
 10 12  1  6  0  0  0 
 12 13  1  0  0  0  0 
 13 14  2  0  0  0  0 
 14 15  1  0  0  0  0 
 15 16  1  0  0  0  0 
 15 17  2  0  0  0  0 
 17 18  1  0  0  0  0 
 18 19  1  0  0  0  0 
 19 20  1  0  0  0  0 
 20 21  1  0  0  0  0 
 21 22  1  0  0  0  0 
 21 23  1  0  0  0  0 
 21 24  1  0  0  0  0 
 18 25  2  0  0  0  0 
 13 25  1  0  0  0  0 
 25 26  1  0  0  0  0 
M  END
> <InChIKey>
DQJZOUNZNYHEBV-AREMUKBSSA-N

> <BOM_1A2>


> <BOM_2A6>


> <BOM_2B6>


> <BOM_2C8>


> <BOM_2C9>
<6,H;Hydroxylation;R1>
<7,H;Hydroxylation;R2>

> <BOM_2C19>
<6,H;Hydroxylation;R1>
<7,H;Hydroxylation;R2>

> <BOM_2D6>


> <BOM_2E1>


> <BOM_3A4>
<10,S;S-Oxidation;R1>
<6,H;Hydroxylation;R2>
<7,H;Hydroxylation;R3>

> <References>
(R1) Zhou, S.F. et al. (2009); Substrates, Inducers, Inhibitors and Structure-Activity Relationships of Human Cytochrome P450 2C9 and Implications in Drug Development; Current Medicinal Chemistry, 2009, 16, 3480-3676

$$$$
Monodemethylated_mifepristone 
  CDK     08132014293D

 31 35  0  0  1  0  0  0  0  0999 V2000
   -5.6996   -3.8802    0.0000 O   0  0  0  0  0  0  0  0  0  1  0  0
   -5.7592   -3.0574    0.0000 C   0  0  1  0  0  0  0  0  0  2  0  0
   -6.1918   -3.2026    0.0000 C   0  0  0  0  0  0  0  0  0  3  0  0
   -7.0039   -3.3478    0.0000 C   0  0  0  0  0  0  0  0  0  4  0  0
   -7.8161   -3.4930    0.0000 C   0  0  0  0  0  0  0  0  0  5  0  0
   -5.6090   -2.2649    0.0000 C   0  0  0  0  0  0  0  0  0  6  0  0
   -4.9262   -1.8019    0.0000 C   0  0  0  0  0  0  0  0  0  7  0  0
   -4.2748   -2.3082    0.0000 C   0  0  1  0  0  0  0  0  0  8  0  0
   -3.4627   -2.1630    0.0000 C   0  0  1  0  0  0  0  0  0  9  0  0
   -2.9309   -2.7937    0.0000 C   0  0  0  0  0  0  0  0  0 10  0  0
   -2.1188   -2.6485    0.0000 C   0  0  0  0  0  0  0  0  0 11  0  0
   -1.8385   -1.8726    0.0000 C   0  0  0  0  0  0  0  0  0 12  0  0
   -1.0264   -1.7274    0.0000 C   0  0  0  0  0  0  0  0  0 13  0  0
   -0.4945   -2.3581    0.0000 C   0  0  0  0  0  0  0  0  0 14  0  0
    0.3176   -2.2129    0.0000 O   0  0  0  0  0  0  0  0  0 15  0  0
   -0.7748   -3.1340    0.0000 C   0  0  0  0  0  0  0  0  0 16  0  0
   -1.5870   -3.2792    0.0000 C   0  0  0  0  0  0  0  0  0 17  0  0
   -2.3703   -1.2419    0.0000 C   0  0  0  0  0  0  0  0  0 18  0  0
   -3.1824   -1.3871    0.0000 C   0  0  0  0  0  0  0  0  0 19  0  0
   -3.2112   -3.5697    0.0000 C   0  0  1  0  0  0  0  0  0 20  0  0
   -2.6794   -4.2004    0.0000 C   0  0  0  0  0  0  0  0  0 21  0  0
   -1.8673   -4.0551    0.0000 C   0  0  0  0  0  0  0  0  0 22  0  0
   -1.3354   -4.6859    0.0000 C   0  0  0  0  0  0  0  0  0 23  0  0
   -1.6157   -5.4618    0.0000 C   0  0  0  0  0  0  0  0  0 24  0  0
   -1.0839   -6.0925    0.0000 N   0  0  0  0  0  0  0  0  0 25  0  0
   -1.3642   -6.8684    0.0000 C   0  0  0  0  0  0  0  0  0 26  0  0
   -2.4279   -5.6070    0.0000 C   0  0  0  0  0  0  0  0  0 27  0  0
   -2.9597   -4.9763    0.0000 C   0  0  0  0  0  0  0  0  0 28  0  0
   -4.0233   -3.7149    0.0000 C   0  0  0  0  0  0  0  0  0 29  0  0
   -4.5551   -3.0842    0.0000 C   0  0  2  0  0  0  0  0  0 30  0  0
   -4.7588   -3.9158    0.0000 C   0  0  0  0  0  0  0  0  0 31  0  0
  2  1  1  1  0  0  0 
  2  3  1  6  0  0  0 
  3  4  3  0  0  0  0 
  4  5  1  0  0  0  0 
  2  6  1  0  0  0  0 
  6  7  1  0  0  0  0 
  8  7  1  1  0  0  0 
  8  9  1  0  0  0  0 
  9 10  1  0  0  0  0 
 10 11  2  0  0  0  0 
 11 12  1  0  0  0  0 
 12 13  2  0  0  0  0 
 13 14  1  0  0  0  0 
 14 15  2  0  0  0  0 
 14 16  1  0  0  0  0 
 16 17  1  0  0  0  0 
 11 17  1  0  0  0  0 
 12 18  1  0  0  0  0 
 18 19  1  0  0  0  0 
  9 19  1  6  0  0  0 
 10 20  1  0  0  0  0 
 20 21  1  1  0  0  0 
 21 22  2  0  0  0  0 
 22 23  1  0  0  0  0 
 23 24  2  0  0  0  0 
 24 25  1  0  0  0  0 
 25 26  1  0  0  0  0 
 24 27  1  0  0  0  0 
 27 28  2  0  0  0  0 
 21 28  1  0  0  0  0 
 20 29  1  0  0  0  0 
 29 30  1  0  0  0  0 
  2 30  1  0  0  0  0 
  8 30  1  0  0  0  0 
 30 31  1  1  0  0  0 
M  END
> <InChIKey>
IBLXOBHABOVXDY-WKWWZUSTSA-N

> <BOM_1A2>


> <BOM_2A6>


> <BOM_2B6>


> <BOM_2C8>


> <BOM_2C9>


> <BOM_2C19>


> <BOM_2D6>


> <BOM_2E1>


> <BOM_3A4>
<26,25;Cleavage;R1>
<26,H;Oxidation;R1>

> <References>
(R1) Brown, C.M. et al. (2008); Cytochromes P450: A Structure-Based Summary of Biotransformations Using Representative Substrates; Drug Metabolism Reviews, 40:1, 1-100, DOI: 10.1080/03602530701836662; PMID:18259985 || (R2) Khan, K. K. et al. (2002); Midazolam oxidation by cytochrome P450 3A4 and active-site mutants: An evaluation of multiple binding sites and of the metabolic pathway that leads to enzyme inactivation; Mol. Pharmacol. 61:495?????506 || (R3) Rendic,S. (2002) Summary of information on human CYP enzymes: human P450 metabolism data, Drug Metabolism Reviews, 34:1-2, 83-448, DOI: 10.1081/ DMR-120001392; PMID:11996017

$$$$
N-Desmethyltamoxifen
  CDK     08132014293D

 27 29  0  0  0  0  0  0  0  0999 V2000
   -6.3622   -0.7911    0.0000 C   0  0  0  0  0  0  0  0  0  1  0  0
   -7.0766   -0.3786    0.0000 C   0  0  0  0  0  0  0  0  0  2  0  0
   -7.0766    0.4464    0.0000 C   0  0  0  0  0  0  0  0  0  3  0  0
   -6.3622    0.8589    0.0000 C   0  0  0  0  0  0  0  0  0  4  0  0
   -5.6477    0.4464    0.0000 C   0  0  0  0  0  0  0  0  0  5  0  0
   -5.6477   -0.3786    0.0000 C   0  0  0  0  0  0  0  0  0  6  0  0
   -6.3622    1.6839    0.0000 C   0  0  0  0  0  0  0  0  0  7  0  0
   -7.0766    2.0964    0.0000 C   0  0  0  0  0  0  0  0  0  8  0  0
   -7.0766    2.9214    0.0000 C   0  0  0  0  0  0  0  0  0  9  0  0
   -7.7911    3.3339    0.0000 C   0  0  0  0  0  0  0  0  0 10  0  0
   -7.7911    4.1589    0.0000 C   0  0  0  0  0  0  0  0  0 11  0  0
   -7.0766    4.5714    0.0000 C   0  0  0  0  0  0  0  0  0 12  0  0
   -6.3622    4.1589    0.0000 C   0  0  0  0  0  0  0  0  0 13  0  0
   -6.3622    3.3339    0.0000 C   0  0  0  0  0  0  0  0  0 14  0  0
   -7.7911    1.6839    0.0000 C   0  0  0  0  0  0  0  0  0 15  0  0
   -8.5056    2.0964    0.0000 C   0  0  0  0  0  0  0  0  0 16  0  0
   -5.6477    2.0964    0.0000 C   0  0  0  0  0  0  0  0  0 17  0  0
   -5.6477    2.9214    0.0000 C   0  0  0  0  0  0  0  0  0 18  0  0
   -4.9332    3.3339    0.0000 C   0  0  0  0  0  0  0  0  0 19  0  0
   -4.2188    2.9214    0.0000 C   0  0  0  0  0  0  0  0  0 20  0  0
   -3.5043    3.3339    0.0000 O   0  0  0  0  0  0  0  0  0 21  0  0
   -2.7898    2.9214    0.0000 C   0  0  0  0  0  0  0  0  0 22  0  0
   -2.0753    3.3339    0.0000 C   0  0  0  0  0  0  0  0  0 23  0  0
   -1.3609    2.9214    0.0000 N   0  0  0  0  0  0  0  0  0 24  0  0
   -0.6464    3.3339    0.0000 C   0  0  0  0  0  0  0  0  0 25  0  0
   -4.2188    2.0964    0.0000 C   0  0  0  0  0  0  0  0  0 26  0  0
   -4.9332    1.6839    0.0000 C   0  0  0  0  0  0  0  0  0 27  0  0
  1  2  2  0  0  0  0 
  2  3  1  0  0  0  0 
  3  4  2  0  0  0  0 
  4  5  1  0  0  0  0 
  5  6  2  0  0  0  0 
  1  6  1  0  0  0  0 
  4  7  1  0  0  0  0 
  7  8  2  0  0  0  0 
  8  9  1  0  0  0  0 
  9 10  2  0  0  0  0 
 10 11  1  0  0  0  0 
 11 12  2  0  0  0  0 
 12 13  1  0  0  0  0 
 13 14  2  0  0  0  0 
  9 14  1  0  0  0  0 
  8 15  1  0  0  0  0 
 15 16  1  0  0  0  0 
  7 17  1  0  0  0  0 
 17 18  2  0  0  0  0 
 18 19  1  0  0  0  0 
 19 20  2  0  0  0  0 
 20 21  1  0  0  0  0 
 21 22  1  0  0  0  0 
 22 23  1  0  0  0  0 
 23 24  1  0  0  0  0 
 24 25  1  0  0  0  0 
 20 26  1  0  0  0  0 
 26 27  2  0  0  0  0 
 17 27  1  0  0  0  0 
M  END
> <InChIKey>
NYDCDZSEEAUOHN-IZHYLOQSSA-N

> <BOM_1A2>


> <BOM_2A6>


> <BOM_2B6>


> <BOM_2C8>


> <BOM_2C9>


> <BOM_2C19>


> <BOM_2D6>
<1,H;Hydroxylation;R1>

> <BOM_2E1>


> <BOM_3A4>
<25,24;Cleavage;R1>
<25,H;Oxidation;R1>

> <References>
(R1) Brown, C.M. et al. (2008); Cytochromes P450: A Structure-Based Summary of Biotransformations Using Representative Substrates; Drug Metabolism Reviews, 40:1, 1-100, DOI: 10.1080/03602530701836662; PMID:18259985 || (R2) Wang and Zhou; Current Medicinal Chemistry, 2009 Vol. 16, No. 31; PMID:19754423 || (R3) Zhou, S.F. (2009); Polymorphism of Human Cytochrome P450 2D6 and Its Clinical Significance; Clin Pharmacokinet 2009; 48 (11); PMID:19902987 || (R4) Rendic,S. (2002) Summary of information on human CYP enzymes: human P450 metabolism data, Drug Metabolism Reviews, 34:1-2, 83-448, DOI: 10.1081/ DMR-120001392; PMID:11996015
Ref: Hussaarts, K. G. A. M. Impact of Curcumin (with or without Piperine) on the Pharmacokinetics of Tamoxifen. Cancers 2019 11 (3), 403.

$$$$
Nimodipine
  CDK     08132014293D

 30 31  0  0  0  0  0  0  0  0999 V2000
   -6.8305    0.9929    0.0000 C   0  0  0  0  0  0  0  0  0  1  0  0
   -7.5450    0.5804    0.0000 C   0  0  0  0  0  0  0  0  0  2  0  0
   -7.5450   -0.2446    0.0000 C   0  0  0  0  0  0  0  0  0  3  0  0
   -8.2595   -0.6571    0.0000 C   0  0  0  0  0  0  0  0  0  4  0  0
   -8.9740   -0.2446    0.0000 C   0  0  0  0  0  0  0  0  0  5  0  0
   -8.9740    0.5804    0.0000 C   0  0  0  0  0  0  0  0  0  6  0  0
   -8.2595    0.9929    0.0000 N   0  0  0  0  0  0  0  0  0  7  0  0
   -9.6884    0.9929    0.0000 C   0  0  0  0  0  0  0  0  0  8  0  0
   -9.6884   -0.6571    0.0000 C   0  0  0  0  0  0  0  0  0  9  0  0
   -9.6884   -1.4821    0.0000 O   0  0  0  0  0  0  0  0  0 10  0  0
  -10.4029   -0.2446    0.0000 O   0  0  0  0  0  0  0  0  0 11  0  0
  -11.1174   -0.6571    0.0000 C   0  0  0  0  0  0  0  0  0 12  0  0
  -11.8318   -0.2446    0.0000 C   0  0  0  0  0  0  0  0  0 13  0  0
  -11.1174   -1.4821    0.0000 C   0  0  0  0  0  0  0  0  0 14  0  0
   -8.2595   -1.4821    0.0000 C   0  0  0  0  0  0  0  0  0 15  0  0
   -7.5450   -1.8946    0.0000 C   0  0  0  0  0  0  0  0  0 16  0  0
   -7.5450   -2.7196    0.0000 C   0  0  0  0  0  0  0  0  0 17  0  0
   -8.2595   -3.1321    0.0000 C   0  0  0  0  0  0  0  0  0 18  0  0
   -8.9740   -2.7196    0.0000 C   0  0  0  0  0  0  0  0  0 19  0  0
   -8.9740   -1.8946    0.0000 C   0  0  0  0  0  0  0  0  0 20  0  0
   -6.8305   -3.1321    0.0000 N   0  0  0  0  0  0  0  0  0 21  0  0
   -6.8305   -3.9571    0.0000 O   0  0  0  0  0  0  0  0  0 22  0  0
   -6.1161   -2.7196    0.0000 O   0  0  0  0  0  0  0  0  0 23  0  0
   -6.8305   -0.6571    0.0000 C   0  0  0  0  0  0  0  0  0 24  0  0
   -6.8305   -1.4821    0.0000 O   0  0  0  0  0  0  0  0  0 25  0  0
   -6.1161   -0.2446    0.0000 O   0  0  0  0  0  0  0  0  0 26  0  0
   -5.4016   -0.6571    0.0000 C   0  0  0  0  0  0  0  0  0 27  0  0
   -4.6871   -0.2446    0.0000 C   0  0  0  0  0  0  0  0  0 28  0  0
   -3.9727   -0.6571    0.0000 O   0  0  0  0  0  0  0  0  0 29  0  0
   -3.2582   -0.2446    0.0000 C   0  0  0  0  0  0  0  0  0 30  0  0
  1  2  1  0  0  0  0 
  2  3  2  0  0  0  0 
  3  4  1  0  0  0  0 
  4  5  1  0  0  0  0 
  5  6  2  0  0  0  0 
  6  7  1  0  0  0  0 
  2  7  1  0  0  0  0 
  6  8  1  0  0  0  0 
  5  9  1  0  0  0  0 
  9 10  2  0  0  0  0 
  9 11  1  0  0  0  0 
 11 12  1  0  0  0  0 
 12 13  1  0  0  0  0 
 12 14  1  0  0  0  0 
  4 15  1  0  0  0  0 
 15 16  2  0  0  0  0 
 16 17  1  0  0  0  0 
 17 18  2  0  0  0  0 
 18 19  1  0  0  0  0 
 19 20  2  0  0  0  0 
 15 20  1  0  0  0  0 
 17 21  1  0  0  0  0 
 21 22  2  0  0  0  0 
 21 23  1  0  0  0  0 
  3 24  1  0  0  0  0 
 24 25  2  0  0  0  0 
 24 26  1  0  0  0  0 
 26 27  1  0  0  0  0 
 27 28  1  0  0  0  0 
 28 29  1  0  0  0  0 
 29 30  1  0  0  0  0 
M  CHG  1  21   1
M  CHG  1  23  -1
M  END
> <InChIKey>
UIAGMCDKSXEBJQ-UHFFFAOYSA-N

> <BOM_1A2>


> <BOM_2A6>


> <BOM_2B6>


> <BOM_2C8>


> <BOM_2C9>


> <BOM_2C19>


> <BOM_2D6>


> <BOM_2E1>


> <BOM_3A4>
<7,2;Oxidation;R1>
<2,3;Reduction;R1>
<3,4;Oxidation;R1>
<4,5;Oxidation;R1>
<5,6;Reduction;R1>
<6,7;Oxidation;R1>
<30,29;Cleavage;R2>
<30,H;Oxidation;R2>

> <References>
PMID: 22469047 

$$$$
Asunaprevir
  CDK     08132014293D

 51 55  0  0  1  0  0  0  0  0999 V2000
    1.6500    1.2766    0.0000 Cl  0  0  0  0  0  0  0  0  0  1  0  0
   10.3495   -0.5410    0.0000 S   0  0  0  0  0  0  0  0  0  2  0  0
    8.7086   -0.7136    0.0000 O   0  0  0  0  0  0  0  0  0  3  0  0
   11.0170   -0.0561    0.0000 O   0  0  0  0  0  0  0  0  0  4  0  0
    9.6821   -1.0260    0.0000 O   0  0  0  0  0  0  0  0  0  5  0  0
    7.8880   -0.7998    0.0000 O   0  0  0  0  0  0  0  0  0  6  0  0
    4.5624    0.4715    0.0000 O   0  0  0  0  0  0  0  0  0  7  0  0
    7.3262   -1.7730    0.0000 O   0  0  0  0  0  0  0  0  0  8  0  0
    3.8949   -2.8492    0.0000 O   0  0  0  0  0  0  0  0  0  9  0  0
    5.0509   -3.6890    0.0000 O   0  0  0  0  0  0  0  0  0 10  0  0
    4.5624    3.7715    0.0000 O   0  0  0  0  0  0  0  0  0 11  0  0
    7.7387    0.6214    0.0000 N   0  0  0  0  0  0  0  0  0 12  0  0
    9.8646    0.1264    0.0000 N   0  0  0  0  0  0  0  0  0 13  0  0
    6.1701   -0.9330    0.0000 N   0  0  0  0  0  0  0  0  0 14  0  0
    5.2003   -2.2680    0.0000 N   0  0  0  0  0  0  0  0  0 15  0  0
    5.2769    1.7090    0.0000 N   0  0  0  0  0  0  0  0  0 16  0  0
    8.5592    0.7076    0.0000 C   0  0  1  0  0  0  0  0  0 17  0  0
    8.4730    1.5281    0.0000 C   0  0  1  0  0  0  0  0  0 18  0  0
    9.2266    1.1926    0.0000 C   0  0  0  0  0  0  0  0  0 19  0  0
    9.0441    0.0402    0.0000 C   0  0  0  0  0  0  0  0  0 20  0  0
   10.8345   -1.2085    0.0000 C   0  0  0  0  0  0  0  0  0 21  0  0
    7.9880    2.1955    0.0000 C   0  0  0  0  0  0  0  0  0 22  0  0
   11.5881   -1.5441    0.0000 C   0  0  0  0  0  0  0  0  0 23  0  0
   10.9207   -2.0290    0.0000 C   0  0  0  0  0  0  0  0  0 24  0  0
    6.5826   -0.2185    0.0000 C   0  0  2  0  0  0  0  0  0 25  0  0
    7.4032   -0.1323    0.0000 C   0  0  0  0  0  0  0  0  0 26  0  0
    6.0306    0.3945    0.0000 C   0  0  0  0  0  0  0  0  0 27  0  0
    5.2769    0.0590    0.0000 C   0  0  2  0  0  0  0  0  0 28  0  0
    5.3632   -0.7615    0.0000 C   0  0  0  0  0  0  0  0  0 29  0  0
    8.3235    2.9493    0.0000 C   0  0  0  0  0  0  0  0  0 30  0  0
    6.5057   -1.6867    0.0000 C   0  0  0  0  0  0  0  0  0 31  0  0
    6.0208   -2.3542    0.0000 C   0  0  2  0  0  0  0  0  0 32  0  0
    6.3563   -3.1078    0.0000 C   0  0  0  0  0  0  0  0  0 33  0  0
    6.6918   -3.8616    0.0000 C   0  0  0  0  0  0  0  0  0 34  0  0
    5.6027   -3.4434    0.0000 C   0  0  0  0  0  0  0  0  0 35  0  0
    7.1100   -2.7723    0.0000 C   0  0  0  0  0  0  0  0  0 36  0  0
    4.5624    1.2965    0.0000 C   0  0  0  0  0  0  0  0  0 37  0  0
    4.7154   -2.9354    0.0000 C   0  0  0  0  0  0  0  0  0 38  0  0
    3.8479    1.7090    0.0000 C   0  0  0  0  0  0  0  0  0 39  0  0
    3.8479    2.5340    0.0000 C   0  0  0  0  0  0  0  0  0 40  0  0
    3.1105    1.2679    0.0000 C   0  0  0  0  0  0  0  0  0 41  0  0
    5.2769    2.5340    0.0000 C   0  0  0  0  0  0  0  0  0 42  0  0
    4.5624    2.9465    0.0000 C   0  0  0  0  0  0  0  0  0 43  0  0
    3.4099   -3.5166    0.0000 C   0  0  0  0  0  0  0  0  0 44  0  0
    3.1105    2.9752    0.0000 C   0  0  0  0  0  0  0  0  0 45  0  0
    2.3629    1.6919    0.0000 C   0  0  0  0  0  0  0  0  0 46  0  0
    2.3629    2.5512    0.0000 C   0  0  0  0  0  0  0  0  0 47  0  0
    2.9250   -4.1840    0.0000 C   0  0  0  0  0  0  0  0  0 48  0  0
    2.7425   -3.0317    0.0000 C   0  0  0  0  0  0  0  0  0 49  0  0
    4.0774   -4.0016    0.0000 C   0  0  0  0  0  0  0  0  0 50  0  0
    5.2769    4.1840    0.0000 C   0  0  0  0  0  0  0  0  0 51  0  0
  1 46  1  0  0  0  0 
  2  4  2  0  0  0  0 
  2  5  2  0  0  0  0 
  2 13  1  0  0  0  0 
  2 21  1  0  0  0  0 
  3 20  2  0  0  0  0 
  6 26  2  0  0  0  0 
 28  7  1  6  0  0  0 
  7 37  1  0  0  0  0 
  8 31  2  0  0  0  0 
  9 38  1  0  0  0  0 
  9 44  1  0  0  0  0 
 10 38  2  0  0  0  0 
 11 43  1  0  0  0  0 
 11 51  1  0  0  0  0 
 17 12  1  1  0  0  0 
 12 26  1  0  0  0  0 
 13 20  1  0  0  0  0 
 14 25  1  0  0  0  0 
 14 29  1  0  0  0  0 
 14 31  1  0  0  0  0 
 32 15  1  6  0  0  0 
 15 38  1  0  0  0  0 
 16 37  2  0  0  0  0 
 16 42  1  0  0  0  0 
 17 18  1  0  0  0  0 
 17 19  1  0  0  0  0 
 17 20  1  0  0  0  0 
 18 19  1  0  0  0  0 
 18 22  1  6  0  0  0 
 21 23  1  0  0  0  0 
 21 24  1  0  0  0  0 
 22 30  2  0  0  0  0 
 23 24  1  0  0  0  0 
 25 26  1  1  0  0  0 
 25 27  1  0  0  0  0 
 27 28  1  0  0  0  0 
 28 29  1  0  0  0  0 
 31 32  1  0  0  0  0 
 32 33  1  0  0  0  0 
 33 34  1  0  0  0  0 
 33 35  1  0  0  0  0 
 33 36  1  0  0  0  0 
 37 39  1  0  0  0  0 
 39 40  2  0  0  0  0 
 39 41  1  0  0  0  0 
 40 43  1  0  0  0  0 
 40 45  1  0  0  0  0 
 41 46  2  0  0  0  0 
 42 43  2  0  0  0  0 
 44 48  1  0  0  0  0 
 44 49  1  0  0  0  0 
 44 50  1  0  0  0  0 
 45 47  2  0  0  0  0 
 46 47  1  0  0  0  0 
M  END
> <InChIKey>
XRWSZZJLZRKHHD-WVWIJVSJSA-N

> <PubChem_CID>
16076883

> <BOM_1A2>


> <BOM_2A6>


> <BOM_2B6>


> <BOM_2C8>


> <BOM_2C9>


> <BOM_2C19>


> <BOM_2D6>


> <BOM_2E1>


> <BOM_3A4>
<51,11;Cleavage;R1>
<51,H;Oxidation;R1>

> <References>
Gong, Jiachang, et al. "Characterization of ADME properties of [14C] asunaprevir (BMS-650032) in humans." Xenobiotica 46.1 (2016): 52-64.

> <FLAG_COMMENTS>


$$$$
Brinzolamide
  CDK     08132014293D

 23 24  0  0  1  0  0  0  0  0999 V2000
    0.3779    1.9156    0.2123 S   0  0  0  0  0  0  0  0  0  1  0  0
   -2.4299    1.2981   -0.5663 S   0  0  0  0  0  0  0  0  0  2  0  0
   -4.8382   -0.3542   -0.7189 S   0  0  0  0  0  0  0  0  0  3  0  0
    0.0031    2.9006    1.2068 O   0  0  0  0  0  0  0  0  0  4  0  0
    0.6748    2.2729   -1.1591 O   0  0  0  0  0  0  0  0  0  5  0  0
    4.9963    0.2262   -1.6965 O   0  0  0  0  0  0  0  0  0  6  0  0
   -4.9839    0.5548   -1.8501 O   0  0  0  0  0  0  0  0  0  7  0  0
   -5.0573   -1.7855   -0.8849 O   0  0  0  0  0  0  0  0  0  8  0  0
    1.6264    0.8905    0.8366 N   0  0  0  0  0  0  0  0  0  9  0  0
    0.8178   -1.9944    0.4003 N   0  0  0  0  0  0  0  0  0 10  0  0
   -5.8634    0.2080    0.5397 N   0  0  0  0  0  0  0  0  0 11  0  0
    0.1690   -1.0986    1.3614 C   0  0  1  0  0  0  0  0  0 12  0  0
    1.1831   -0.0653    1.9140 C   0  0  0  0  0  0  0  0  0 13  0  0
   -1.0195   -0.4696    0.6789 C   0  0  0  0  0  0  0  0  0 14  0  0
   -0.9828    0.8035    0.1521 C   0  0  0  0  0  0  0  0  0 15  0  0
    2.9153    1.5523    1.1476 C   0  0  0  0  0  0  0  0  0 16  0  0
   -2.3080   -1.0543    0.4741 C   0  0  0  0  0  0  0  0  0 17  0  0
    3.8244    1.5418   -0.0736 C   0  0  0  0  0  0  0  0  0 18  0  0
   -3.1679   -0.2049   -0.1928 C   0  0  0  0  0  0  0  0  0 19  0  0
    1.9832   -2.6285    0.9953 C   0  0  0  0  0  0  0  0  0 20  0  0
    4.1325    0.1345   -0.5713 C   0  0  0  0  0  0  0  0  0 21  0  0
    2.6451   -3.5866    0.0196 C   0  0  0  0  0  0  0  0  0 22  0  0
    5.3020   -1.0570   -2.2251 C   0  0  0  0  0  0  0  0  0 23  0  0
  1  4  2  0  0  0  0 
  1  5  2  0  0  0  0 
  1  9  1  0  0  0  0 
  1 15  1  0  0  0  0 
  2 15  1  0  0  0  0 
  2 19  1  0  0  0  0 
  3  7  2  0  0  0  0 
  3  8  2  0  0  0  0 
  3 11  1  0  0  0  0 
  3 19  1  0  0  0  0 
  6 21  1  0  0  0  0 
  6 23  1  0  0  0  0 
  9 13  1  0  0  0  0 
  9 16  1  0  0  0  0 
 10 12  1  0  0  0  0 
 10 20  1  0  0  0  0 
 12 13  1  0  0  0  0 
 12 14  1  0  0  0  0 
 14 15  2  0  0  0  0 
 14 17  1  0  0  0  0 
 16 18  1  0  0  0  0 
 17 19  2  0  0  0  0 
 18 21  1  0  0  0  0 
 20 22  1  0  0  0  0 
M  END
> <InChIKey>
HCRKCZRJWPKOAR-JTQLQIEISA-N

> <PubChem_CID>
68844

> <BOM_1A2>


> <BOM_2A6>


> <BOM_2B6>


> <BOM_2C8>


> <BOM_2C9>


> <BOM_2C19>


> <BOM_2D6>


> <BOM_2E1>


> <BOM_3A4>
<20,10;Cleavage;R1>
<20,H;Oxidation;R1>
<16,9;Cleavage;R2>
<16,H;Oxidation;R2>

> <References>
Rendic, Slobodan. "Summary of information on human CYP enzymes: human P450 metabolism data." Drug metabolism reviews 34.1-2 (2002): 83-448.

> <FLAG_COMMENTS>


$$$$
Primaquine
  CDK     08132014293D

 19 20  0  0  1  0  0  0  0  0999 V2000
   -2.5851   -2.8603   -0.7778 O   0  0  0  0  0  0  0  0  0  1  0  0
    1.0285   -0.0521    0.6669 N   0  0  0  0  0  0  0  0  0  2  0  0
    5.4330    1.4442   -1.7003 N   0  0  0  0  0  0  0  0  0  3  0  0
   -0.6563    2.1552    0.5203 N   0  0  0  0  0  0  0  0  0  4  0  0
    1.9458   -1.1688    0.7589 C   0  0  1  0  0  0  0  0  0  5  0  0
    3.3965   -0.6686    0.7311 C   0  0  0  0  0  0  0  0  0  6  0  0
    3.7125    0.1505   -0.5265 C   0  0  0  0  0  0  0  0  0  7  0  0
    1.6566   -1.9312    2.0478 C   0  0  0  0  0  0  0  0  0  8  0  0
   -0.2918   -0.1773    0.2736 C   0  0  0  0  0  0  0  0  0  9  0  0
    5.1435    0.6856   -0.4890 C   0  0  0  0  0  0  0  0  0 10  0  0
   -1.1455    0.9423    0.2000 C   0  0  0  0  0  0  0  0  0 11  0  0
   -0.7991   -1.4537   -0.0613 C   0  0  0  0  0  0  0  0  0 12  0  0
   -2.4847    0.7633   -0.2056 C   0  0  0  0  0  0  0  0  0 13  0  0
   -2.1192   -1.6228   -0.4600 C   0  0  0  0  0  0  0  0  0 14  0  0
   -2.9620   -0.5173   -0.5326 C   0  0  0  0  0  0  0  0  0 15  0  0
   -3.3113    1.8931   -0.2698 C   0  0  0  0  0  0  0  0  0 16  0  0
   -2.8100    3.1442    0.0596 C   0  0  0  0  0  0  0  0  0 17  0  0
   -1.4870    3.2201    0.4452 C   0  0  0  0  0  0  0  0  0 18  0  0
   -1.6646   -3.9466   -0.6804 C   0  0  0  0  0  0  0  0  0 19  0  0
  1 14  1  0  0  0  0 
  1 19  1  0  0  0  0 
  2  5  1  0  0  0  0 
  2  9  1  0  0  0  0 
  3 10  1  0  0  0  0 
  4 11  1  0  0  0  0 
  4 18  2  0  0  0  0 
  5  6  1  0  0  0  0 
  5  8  1  0  0  0  0 
  6  7  1  0  0  0  0 
  7 10  1  0  0  0  0 
  9 11  2  0  0  0  0 
  9 12  1  0  0  0  0 
 11 13  1  0  0  0  0 
 12 14  2  0  0  0  0 
 13 15  2  0  0  0  0 
 13 16  1  0  0  0  0 
 14 15  1  0  0  0  0 
 16 17  2  0  0  0  0 
 17 18  1  0  0  0  0 
M  END
> <InChIKey>
INDBQLZJXZLFIT-UHFFFAOYSA-N

> <PubChem_CID>
4908

> <BOM_1A2>


> <BOM_2A6>


> <BOM_2B6>


> <BOM_2C8>


> <BOM_2C9>


> <BOM_2C19>


> <BOM_2D6>
<18,H;Hydroxylation;R1>
<17,H;Hydroxylation;R2>
<16,H;Hydroxylation;R3>
<15,H;Hydroxylation;R4>
<12,H;Hydroxylation;R5>

> <BOM_2E1>


> <BOM_3A4>
<10,3;Cleavage;R1>
<10,H;Oxidation;R1>

> <References>
Rendic, Slobodan. "Summary of information on human CYP enzymes: human P450 metabolism data." Drug metabolism reviews 34.1-2 (2002): 83-448.
Marcsisin, S. R., Reichard, G., & Pybus, B. S. (2016). Primaquine pharmacology in the context of CYP 2D6 pharmacogenomics: current state of the art. Pharmacology & therapeutics, 161, 1-10.

> <FLAG_COMMENTS>
It should also be a substrate for CYP2D6 and reported as substrate for CYP2A6 in some other paper. The corresponding metabolites/metabolic pathways can not be identified.

$$$$
Monodesethylchloroquine
  CDK     03061915373D

 20 21  0  0  1  0  0  0  0  0999 V2000
   -5.4018   -1.3375    0.0000 N   0  0  0  0  0  0  0  0  0  1  0  0
   -6.1163   -0.9250    0.0000 C   0  0  0  0  0  0  0  0  0  2  0  0
   -6.8307   -1.3375    0.0000 C   0  0  0  0  0  0  0  0  0  3  0  0
   -6.8307   -2.1625    0.0000 C   0  0  0  0  0  0  0  0  0  4  0  0
   -7.5452   -2.5750    0.0000 C   0  0  0  0  0  0  0  0  0  5  0  0
   -8.2597   -2.1625    0.0000 C   0  0  0  0  0  0  0  0  0  6  0  0
   -8.9741   -2.5750    0.0000 Cl  0  0  0  0  0  0  0  0  0  7  0  0
   -8.2597   -1.3375    0.0000 C   0  0  0  0  0  0  0  0  0  8  0  0
   -7.5452   -0.9250    0.0000 C   0  0  0  0  0  0  0  0  0  9  0  0
   -7.5452   -0.1000    0.0000 N   0  0  0  0  0  0  0  0  0 10  0  0
   -6.8307    0.3125    0.0000 C   0  0  0  0  0  0  0  0  0 11  0  0
   -6.1163   -0.1000    0.0000 C   0  0  0  0  0  0  0  0  0 12  0  0
   -4.6873   -0.9250    0.0000 C   0  0  2  0  0  0  0  0  0 13  0  0
   -4.6873   -0.1000    0.0000 C   0  0  0  0  0  0  0  0  0 14  0  0
   -3.9728   -1.3375    0.0000 C   0  0  0  0  0  0  0  0  0 15  0  0
   -3.2584   -0.9250    0.0000 C   0  0  0  0  0  0  0  0  0 16  0  0
   -2.5439   -1.3375    0.0000 C   0  0  0  0  0  0  0  0  0 17  0  0
   -1.8294   -0.9250    0.0000 N   0  0  0  0  0  0  0  0  0 18  0  0
   -1.1150   -1.3375    0.0000 C   0  0  0  0  0  0  0  0  0 19  0  0
   -0.4005   -0.9250    0.0000 C   0  0  0  0  0  0  0  0  0 20  0  0
  1  2  1  0  0  0  0 
  2  3  2  0  0  0  0 
  3  4  1  0  0  0  0 
  4  5  2  0  0  0  0 
  5  6  1  0  0  0  0 
  6  7  1  0  0  0  0 
  6  8  2  0  0  0  0 
  8  9  1  0  0  0  0 
  3  9  1  0  0  0  0 
  9 10  2  0  0  0  0 
 10 11  1  0  0  0  0 
 11 12  2  0  0  0  0 
  2 12  1  0  0  0  0 
  1 13  1  0  0  0  0 
 13 14  1  6  0  0  0 
 13 15  1  0  0  0  0 
 15 16  1  0  0  0  0 
 16 17  1  0  0  0  0 
 17 18  1  0  0  0  0 
 18 19  1  0  0  0  0 
 19 20  1  0  0  0  0 
M  END
> <InChIKey>
MCYUUUTUAAGOOT-UHFFFAOYNA-N

> <BOM_1A2>


> <BOM_2A6>


> <BOM_2B6>


> <BOM_2C8>


> <BOM_2C9>


> <BOM_2C19>


> <BOM_2D6>
<19,18;Cleavage;R1>
<19,H;Oxidation;R1>

> <BOM_2E1>


> <BOM_3A4>


> <References>
(R1) Zanger, U.M. and Schwab, M.; Cytochrome P450 enzymes in drug metabolism: Regulation of gene expression, enzyme activities, and impact of genetic variation; Pharmacology & Therapeutics 138 (2013) 103?????141; PMID:23333322 || (R2) Rendic,S. (2002) Summary of information on human CYP enzymes: human P450 metabolism data, Drug Metabolism Reviews, 34:1-2, 83-448, DOI: 10.1081/ DMR-120001392; PMID:11996015
$$$$

  Mrv1924 06292016172D          

 22 22  0  0  1  0            999 V2000
    7.7337   -5.1578    0.0000 N   0  0  0  0  0  0  0  0  0  1  0  0
    7.1392   -5.7299    0.0000 C   0  0  0  0  0  0  0  0  0  2  0  0
    7.3374   -6.5307    0.0000 O   0  0  0  0  0  0  0  0  0  3  0  0
    6.3466   -5.5011    0.0000 C   0  0  2  0  0  0  0  0  0  4  0  0
    6.1484   -4.7002    0.0000 N   0  0  0  0  0  0  0  0  0  5  0  0
    5.7521   -6.0731    0.0000 C   0  0  0  0  0  0  0  0  0  6  0  0
    4.9595   -5.8443    0.0000 C   0  0  0  0  0  0  0  0  0  7  0  0
    4.3650   -6.4163    0.0000 C   0  0  0  0  0  0  0  0  0  8  0  0
    3.5724   -6.1875    0.0000 C   0  0  0  0  0  0  0  0  0  9  0  0
    2.9779   -6.7595    0.0000 N   0  0  0  0  0  0  0  0  0 10  0  0
    8.5263   -5.3867    0.0000 C   0  0  1  0  0  0  0  0  0 11  0  0
    9.1208   -4.8146    0.0000 C   0  0  0  0  0  0  0  0  0 12  0  0
    9.9134   -5.0434    0.0000 C   0  0  0  0  0  0  0  0  0 13  0  0
   10.5079   -4.4714    0.0000 C   0  0  0  0  0  0  0  0  0 14  0  0
   11.3005   -4.7002    0.0000 C   0  0  0  0  0  0  0  0  0 15  0  0
   11.4987   -5.5011    0.0000 C   0  0  0  0  0  0  0  0  0 16  0  0
   12.2913   -5.7299    0.0000 O   0  0  0  0  0  0  0  0  0 17  0  0
   10.9042   -6.0731    0.0000 C   0  0  0  0  0  0  0  0  0 18  0  0
   10.1116   -5.8443    0.0000 C   0  0  0  0  0  0  0  0  0 19  0  0
    8.7245   -6.1875    0.0000 C   0  0  0  0  0  0  0  0  0 20  0  0
    9.5171   -6.4163    0.0000 O   0  0  0  0  0  0  0  0  0 21  0  0
    8.1300   -6.7595    0.0000 O   0  0  0  0  0  0  0  0  0 22  0  0
  1  2  1  0  0  0  0
  2  3  2  0  0  0  0
  4  2  1  0  0  0  0
  4  5  1  1  0  0  0
  4  6  1  0  0  0  0
  6  7  1  0  0  0  0
  7  8  1  0  0  0  0
  8  9  1  0  0  0  0
  9 10  1  0  0  0  0
 11  1  1  1  0  0  0
 11 12  1  0  0  0  0
 12 13  1  0  0  0  0
 13 14  2  0  0  0  0
 14 15  1  0  0  0  0
 15 16  2  0  0  0  0
 16 17  1  0  0  0  0
 16 18  1  0  0  0  0
 18 19  2  0  0  0  0
 13 19  1  0  0  0  0
 11 20  1  0  0  0  0
 20 21  1  0  0  0  0
 20 22  2  0  0  0  0
M  END
$$$$

  Mrv1924 06292016172D          

 23 23  0  0  1  0            999 V2000
   -1.3993   -0.8763    0.0000 C   0  0  0  0  0  0  0  0  0  1  0  0
   -2.1138   -1.2888    0.0000 C   0  0  1  0  0  0  0  0  0  2  0  0
   -2.5263   -2.0033    0.0000 C   0  0  2  0  0  0  0  0  0  3  0  0
   -2.5263   -2.8283    0.0000 C   0  0  0  0  0  0  0  0  0  4  0  0
   -3.2408   -3.2408    0.0000 C   0  0  0  0  0  0  0  0  0  5  0  0
   -3.2408   -4.0658    0.0000 C   0  0  0  0  0  0  0  0  0  6  0  0
   -2.5263   -4.4783    0.0000 C   0  0  0  0  0  0  0  0  0  7  0  0
   -2.5263   -5.3033    0.0000 C   0  0  0  0  0  0  0  0  0  8  0  0
   -1.8118   -5.7158    0.0000 C   0  0  0  0  0  0  0  0  0  9  0  0
   -1.0974   -5.3033    0.0000 C   0  0  0  0  0  0  0  0  0 10  0  0
   -0.3829   -5.7158    0.0000 C   0  0  0  0  0  0  0  0  0 11  0  0
    0.3316   -5.3033    0.0000 C   0  0  0  0  0  0  0  0  0 12  0  0
    0.3316   -4.4783    0.0000 C   0  0  0  0  0  0  0  0  0 13  0  0
    1.0461   -4.0658    0.0000 C   0  0  0  0  0  0  0  0  0 14  0  0
    1.7605   -4.4783    0.0000 C   0  0  0  0  0  0  0  0  0 15  0  0
    1.7605   -5.3033    0.0000 C   0  0  0  0  0  0  0  0  0 16  0  0
    2.4750   -5.7158    0.0000 C   0  0  0  0  0  0  0  0  0 17  0  0
    3.1895   -5.3033    0.0000 C   0  0  0  0  0  0  0  0  0 18  0  0
    3.9039   -5.7158    0.0000 C   0  0  0  0  0  0  0  0  0 19  0  0
    4.6184   -5.3033    0.0000 O   0  0  0  0  0  0  0  0  0 20  0  0
    3.9039   -6.5408    0.0000 O   0  0  0  0  0  0  0  0  0 21  0  0
   -2.9388   -1.2888    0.0000 O   0  0  0  0  0  0  0  0  0 22  0  0
   -1.3993   -0.0513    0.0000 C   0  0  0  0  0  0  0  0  0 23  0  0
  2  1  1  1  0  0  0
  2  3  1  0  0  0  0
  3  4  1  6  0  0  0
  4  5  1  0  0  0  0
  5  6  2  0  0  0  0
  6  7  1  0  0  0  0
  7  8  1  0  0  0  0
  8  9  2  0  0  0  0
  9 10  1  0  0  0  0
 10 11  1  0  0  0  0
 11 12  2  0  0  0  0
 12 13  1  0  0  0  0
 13 14  1  0  0  0  0
 14 15  2  0  0  0  0
 15 16  1  0  0  0  0
 16 17  1  0  0  0  0
 17 18  1  0  0  0  0
 18 19  1  0  0  0  0
 19 20  1  0  0  0  0
 19 21  2  0  0  0  0
  3 22  1  0  0  0  0
  2 22  1  0  0  0  0
  1 23  1  0  0  0  0
M  END
$$$$

  Mrv1924 06292016172D          

 16 15  0  0  1  0            999 V2000
    3.5211    2.8579    0.0000 O   0  0  0  0  0  0  0  0  0  1  0  0
    4.2355    3.2704    0.0000 C   0  0  0  0  0  0  0  0  0  2  0  0
    4.2355    4.0954    0.0000 O   0  0  0  0  0  0  0  0  0  3  0  0
    4.9500    2.8579    0.0000 C   0  0  2  0  0  0  0  0  0  4  0  0
    5.6645    3.2704    0.0000 C   0  0  0  0  0  0  0  0  0  5  0  0
    6.3789    2.8579    0.0000 C   0  0  0  0  0  0  0  0  0  6  0  0
    7.0934    3.2704    0.0000 C   0  0  0  0  0  0  0  0  0  7  0  0
    7.8079    2.8579    0.0000 C   0  0  1  0  0  0  0  0  0  8  0  0
    8.5224    3.2704    0.0000 C   0  0  0  0  0  0  0  0  0  9  0  0
    9.2368    2.8579    0.0000 C   0  0  0  0  0  0  0  0  0 10  0  0
    9.9513    3.2704    0.0000 C   0  0  0  0  0  0  0  0  0 11  0  0
   10.6658    2.8579    0.0000 C   0  0  0  0  0  0  0  0  0 12  0  0
   11.3802    3.2704    0.0000 C   0  0  0  0  0  0  0  0  0 13  0  0
   10.6658    2.0329    0.0000 C   0  0  0  0  0  0  0  0  0 14  0  0
    7.8079    2.0329    0.0000 C   0  0  0  0  0  0  0  0  0 15  0  0
    4.9500    2.0329    0.0000 C   0  0  0  0  0  0  0  0  0 16  0  0
  1  2  1  0  0  0  0
  2  3  2  0  0  0  0
  4  2  1  0  0  0  0
  4  5  1  0  0  0  0
  5  6  1  0  0  0  0
  6  7  1  0  0  0  0
  8  7  1  0  0  0  0
  8  9  1  0  0  0  0
  9 10  1  0  0  0  0
 10 11  1  0  0  0  0
 11 12  1  0  0  0  0
 12 13  1  0  0  0  0
 12 14  1  0  0  0  0
  8 15  1  1  0  0  0
  4 16  1  6  0  0  0
M  END
$$$$

  Mrv1924 06292016192D          

 13 14  0  0  0  0            999 V2000
   -0.8205    0.0862    0.0000 C   0  0  0  0  0  0  0  0  0  1  0  0
   -0.0000    0.0000    0.0000 C   0  0  0  0  0  0  0  0  0  2  0  0
   -0.1715   -0.8070    0.0000 C   0  0  0  0  0  0  0  0  0  3  0  0
   -0.0000    0.8250    0.0000 C   0  0  0  0  0  0  0  0  0  7  0  0
    0.7846    1.0799    0.0000 C   0  0  0  0  0  0  0  0  0  8  0  0
    1.2695    0.4125    0.0000 C   0  0  0  0  0  0  0  0  0  9  0  0
    1.7545    1.0799    0.0000 C   0  0  0  0  0  0  0  0  0 10  0  0
    2.5391    0.8250    0.0000 C   0  0  0  0  0  0  0  0  0 11  0  0
    2.5391   -0.0000    0.0000 C   0  0  0  0  0  0  0  0  0 12  0  0
    3.3596    0.0862    0.0000 C   0  0  0  0  0  0  0  0  0 13  0  0
    2.7106   -0.8070    0.0000 C   0  0  0  0  0  0  0  0  0 17  0  0
    1.7545   -0.2549    0.0000 O   0  0  0  0  0  0  0  0  0 21  0  0
    0.7846   -0.2549    0.0000 O   0  0  0  0  0  0  0  0  0 24  0  0
  1  2  1  0  0  0  0
  2  3  1  0  0  0  0
  2  4  1  0  0  0  0
  4  5  2  0  0  0  0
  5  6  1  0  0  0  0
  6  7  1  0  0  0  0
  7  8  2  0  0  0  0
  8  9  1  0  0  0  0
  9 10  1  0  0  0  0
  9 11  1  0  0  0  0
  9 12  1  0  0  0  0
  6 12  1  0  0  0  0
  6 13  1  0  0  0  0
  2 13  1  0  0  0  0
M  END
$$$$

  Mrv1924 06292016212D          

 64 72  0  0  1  0            999 V2000
    5.7026    0.9395    0.0000 C   0  0  0  0  0  0  0  0  0  1  0  0
    6.0189    1.7015    0.0000 C   0  0  2  0  0  0  0  0  0  2  0  0
    5.5171    2.3564    0.0000 C   0  0  0  0  0  0  0  0  0  3  0  0
    4.6991    2.2493    0.0000 C   0  0  1  0  0  0  0  0  0  4  0  0
    4.3828    1.4873    0.0000 C   0  0  2  0  0  0  0  0  0  5  0  0
    4.8846    0.8324    0.0000 C   0  0  0  0  0  0  0  0  0  6  0  0
    3.5648    1.3803    0.0000 C   0  0  2  0  0  0  0  0  0  9  0  0
    3.0631    2.0352    0.0000 C   0  0  1  0  0  0  0  0  0 10  0  0
    3.3794    2.7971    0.0000 C   0  0  0  0  0  0  0  0  0 11  0  0
    4.1974    2.9042    0.0000 C   0  0  0  0  0  0  0  0  0 12  0  0
    2.1584    2.0907    0.0000 C   0  0  1  0  0  0  0  0  0 17  0  0
    1.9061    1.2827    0.0000 C   0  0  2  0  0  0  0  0  0 18  0  0
    2.3979    0.5670    0.0000 C   0  0  0  0  0  0  0  0  0 19  0  0
    3.2245    0.6283    0.0000 C   0  0  0  0  0  0  0  0  0 20  0  0
    1.0864    1.3876    0.0000 C   0  0  2  0  0  0  0  0  0 25  0  0
    0.8835    2.2538    0.0000 C   0  0  2  0  0  0  0  0  0 26  0  0
    1.3274    2.6125    0.0000 C   0  0  0  0  0  0  0  0  0 27  0  0
    0.0816    2.3916    0.0000 O   0  0  0  0  0  0  0  0  0 30  0  0
   -0.4841    1.7843    0.0000 C   0  0  2  0  0  0  0  0  0 31  0  0
   -0.2578    0.9819    0.0000 C   0  0  0  0  0  0  0  0  0 32  0  0
    0.5364    0.7672    0.0000 C   0  0  1  0  0  0  0  0  0 33  0  0
    0.3684   -0.0405    0.0000 O   0  0  0  0  0  0  0  0  0 34  0  0
    1.1206    0.1847    0.0000 C   0  0  0  0  0  0  0  0  0 36  0  0
   -1.2860    1.9784    0.0000 C   0  0  0  0  0  0  0  0  0 42  0  0
   -1.8550    1.3810    0.0000 C   0  0  0  0  0  0  0  0  0 43  0  0
   -1.6221    0.5895    0.0000 C   0  0  0  0  0  0  0  0  0 44  0  0
   -2.6568    1.5751    0.0000 C   0  0  0  0  0  0  0  0  0 48  0  0
    1.4292    3.1633    0.0000 O   0  0  0  0  0  0  0  0  0 54  0  0
    2.2785    2.9154    0.0000 C   0  0  0  0  0  0  0  0  0 55  0  0
    2.6263    2.7350    0.0000 C   0  0  0  0  0  0  0  0  0 60  0  0
    4.0666    0.7254    0.0000 C   0  0  0  0  0  0  0  0  0 65  0  0
    5.4387    3.1776    0.0000 C   0  0  0  0  0  0  0  0  0 70  0  0
    6.1541    2.8807    0.0000 C   0  0  0  0  0  0  0  0  0 74  0  0
    6.8369    1.8085    0.0000 O   0  0  0  0  0  0  0  0  0 78  0  0
    7.3386    1.1537    0.0000 C   0  0  2  0  0  0  0  0  0 79  0  0
    7.0224    0.3917    0.0000 O   0  0  0  0  0  0  0  0  0 80  0  0
    7.5241   -0.2632    0.0000 C   0  0  0  0  0  0  0  0  0 81  0  0
    8.3421   -0.1561    0.0000 C   0  0  2  0  0  0  0  0  0 82  0  0
    8.6584    0.6058    0.0000 C   0  0  1  0  0  0  0  0  0 83  0  0
    8.1567    1.2607    0.0000 C   0  0  1  0  0  0  0  0  0 84  0  0
    8.4730    2.0227    0.0000 O   0  0  0  0  0  0  0  0  0 85  0  0
    9.2910    2.1298    0.0000 C   0  0  1  0  0  0  0  0  0 86  0  0
    9.7927    1.4749    0.0000 C   0  0  1  0  0  0  0  0  0 87  0  0
   10.6107    1.5819    0.0000 C   0  0  2  0  0  0  0  0  0 88  0  0
   10.9270    2.3439    0.0000 C   0  0  1  0  0  0  0  0  0 89  0  0
   10.4253    2.9988    0.0000 C   0  0  2  0  0  0  0  0  0 90  0  0
    9.6073    2.8917    0.0000 O   0  0  0  0  0  0  0  0  0 91  0  0
   10.7416    3.7608    0.0000 C   0  0  0  0  0  0  0  0  0 92  0  0
   11.7450    2.4510    0.0000 O   0  0  0  0  0  0  0  0  0 97  0  0
   11.1125    0.9270    0.0000 O   0  0  0  0  0  0  0  0  0100  0  0
    9.9847    0.6725    0.0000 O   0  0  0  0  0  0  0  0  0103  0  0
    9.4764    0.7129    0.0000 O   0  0  0  0  0  0  0  0  0108  0  0
   10.2460   -0.5000    0.0000 C   0  0  1  0  0  0  0  0  0109  0  0
   11.0640   -0.3930    0.0000 O   0  0  0  0  0  0  0  0  0110  0  0
   11.5658   -1.0479    0.0000 C   0  0  2  0  0  0  0  0  0111  0  0
   11.2495   -1.8098    0.0000 C   0  0  1  0  0  0  0  0  0112  0  0
   10.4315   -1.9169    0.0000 C   0  0  2  0  0  0  0  0  0113  0  0
    9.9297   -1.2620    0.0000 C   0  0  2  0  0  0  0  0  0114  0  0
    9.1117   -1.3691    0.0000 O   0  0  0  0  0  0  0  0  0115  0  0
   10.1152   -2.6789    0.0000 O   0  0  0  0  0  0  0  0  0118  0  0
   11.7512   -2.4647    0.0000 O   0  0  0  0  0  0  0  0  0121  0  0
   12.3838   -0.9408    0.0000 C   0  0  0  0  0  0  0  0  0124  0  0
   12.8855   -1.5957    0.0000 O   0  0  0  0  0  0  0  0  0125  0  0
    8.3631   -0.9809    0.0000 O   0  0  0  0  0  0  0  0  0132  0  0
  2  1  1  0  0  0  0
  2  3  1  0  0  0  0
  4  3  1  0  0  0  0
  5  4  1  0  0  0  0
  5  6  1  0  0  0  0
  1  6  1  0  0  0  0
  7  5  1  0  0  0  0
  8  7  1  0  0  0  0
  8  9  1  0  0  0  0
  9 10  1  0  0  0  0
  4 10  1  1  0  0  0
 11  8  1  0  0  0  0
 12 11  1  0  0  0  0
 12 13  1  6  0  0  0
 13 14  1  0  0  0  0
  7 14  1  1  0  0  0
 15 12  1  1  0  0  0
 15 16  1  0  0  0  0
 16 17  1  1  0  0  0
 11 17  1  1  0  0  0
 16 18  1  0  0  0  0
 19 18  1  0  0  0  0
 19 20  1  0  0  0  0
 21 20  1  0  0  0  0
 15 21  1  0  0  0  0
 21 22  1  6  0  0  0
 21 23  1  1  0  0  0
 19 24  1  6  0  0  0
 24 25  2  0  0  0  0
 25 26  1  0  0  0  0
 25 27  1  0  0  0  0
 16 28  1  0  0  0  0
 28 29  1  0  0  0  0
 11 29  1  0  0  0  0
  8 30  1  1  0  0  0
  5 31  1  1  0  0  0
  3 32  1  0  0  0  0
  3 33  1  0  0  0  0
  2 34  1  6  0  0  0
 35 34  1  1  0  0  0
 35 36  1  0  0  0  0
 36 37  1  0  0  0  0
 38 37  1  0  0  0  0
 39 38  1  0  0  0  0
 39 40  1  0  0  0  0
 40 35  1  0  0  0  0
 40 41  1  6  0  0  0
 42 41  1  6  0  0  0
 43 42  1  1  0  0  0
 43 44  1  0  0  0  0
 44 45  1  0  0  0  0
 45 46  1  0  0  0  0
 46 47  1  0  0  0  0
 42 47  1  0  0  0  0
 46 48  1  6  0  0  0
 45 49  1  1  0  0  0
 44 50  1  6  0  0  0
 43 51  1  0  0  0  0
 39 52  1  1  0  0  0
 53 52  1  1  0  0  0
 53 54  1  0  0  0  0
 55 54  1  0  0  0  0
 56 55  1  0  0  0  0
 56 57  1  0  0  0  0
 57 58  1  0  0  0  0
 58 53  1  0  0  0  0
 58 59  1  6  0  0  0
 57 60  1  1  0  0  0
 56 61  1  6  0  0  0
 55 62  1  1  0  0  0
 62 63  1  0  0  0  0
 38 64  1  6  0  0  0
M  END
$$$$

  Mrv1924 06292016212D          

 17 19  0  0  0  0            999 V2000
    5.4957    3.1729    0.0000 Cl  0  0  0  0  0  0  0  0  0  1  0  0
    4.7812    3.5854    0.0000 C   0  0  0  0  0  0  0  0  0  2  0  0
    4.0668    3.1729    0.0000 C   0  0  0  0  0  0  0  0  0  3  0  0
    4.0668    2.3479    0.0000 C   0  0  0  0  0  0  0  0  0  4  0  0
    3.3523    1.9354    0.0000 N   0  0  0  0  0  0  0  0  0  5  0  0
    3.3523    1.1104    0.0000 C   0  0  0  0  0  0  0  0  0  6  0  0
    2.6378    0.6979    0.0000 C   0  0  0  0  0  0  0  0  0  7  0  0
    1.9233    1.1104    0.0000 C   0  0  0  0  0  0  0  0  0  8  0  0
    1.1387    0.8555    0.0000 S   0  0  0  0  0  0  0  0  0  9  0  0
    0.6538    1.5229    0.0000 C   0  0  0  0  0  0  0  0  0 10  0  0
    1.1387    2.1904    0.0000 C   0  0  0  0  0  0  0  0  0 11  0  0
    1.9233    1.9354    0.0000 C   0  0  0  0  0  0  0  0  0 12  0  0
    2.6378    2.3479    0.0000 C   0  0  0  0  0  0  0  0  0 13  0  0
    3.3523    3.5854    0.0000 C   0  0  0  0  0  0  0  0  0 14  0  0
    3.3523    4.4104    0.0000 C   0  0  0  0  0  0  0  0  0 15  0  0
    4.0668    4.8229    0.0000 C   0  0  0  0  0  0  0  0  0 16  0  0
    4.7812    4.4104    0.0000 C   0  0  0  0  0  0  0  0  0 17  0  0
  1  2  1  0  0  0  0
  2  3  1  0  0  0  0
  3  4  1  0  0  0  0
  4  5  1  0  0  0  0
  5  6  1  0  0  0  0
  6  7  2  0  0  0  0
  7  8  1  0  0  0  0
  8  9  1  0  0  0  0
  9 10  1  0  0  0  0
 10 11  2  0  0  0  0
 11 12  1  0  0  0  0
  8 12  2  0  0  0  0
 12 13  1  0  0  0  0
  5 13  1  0  0  0  0
  3 14  2  0  0  0  0
 14 15  1  0  0  0  0
 15 16  2  0  0  0  0
 16 17  1  0  0  0  0
  2 17  2  0  0  0  0
M  END
$$$$

  Mrv1924 06292016222D          

 23 22  0  0  1  0            999 V2000
   -2.3349    1.1270    0.0000 O   0  0  0  0  0  0  0  0  0  1  0  0
   -2.3349    1.9520    0.0000 C   0  0  2  0  0  0  0  0  0  2  0  0
   -3.0493    2.3645    0.0000 C   0  0  0  0  0  0  0  0  0  3  0  0
   -3.0493    3.1895    0.0000 C   0  0  0  0  0  0  0  0  0  4  0  0
   -3.7638    3.6020    0.0000 C   0  0  0  0  0  0  0  0  0  5  0  0
   -4.4783    3.1895    0.0000 C   0  0  0  0  0  0  0  0  0  6  0  0
   -5.1927    3.6020    0.0000 C   0  0  0  0  0  0  0  0  0  7  0  0
   -5.1927    4.4270    0.0000 C   0  0  0  0  0  0  0  0  0  8  0  0
   -5.9072    4.8395    0.0000 C   0  0  0  0  0  0  0  0  0  9  0  0
   -5.9072    5.6645    0.0000 C   0  0  0  0  0  0  0  0  0 10  0  0
   -6.6217    6.0770    0.0000 C   0  0  0  0  0  0  0  0  0 11  0  0
   -6.6217    6.9020    0.0000 C   0  0  0  0  0  0  0  0  0 12  0  0
   -7.3362    7.3145    0.0000 O   0  0  0  0  0  0  0  0  0 13  0  0
   -5.9072    7.3145    0.0000 O   0  0  0  0  0  0  0  0  0 15  0  0
   -1.6204    2.3645    0.0000 C   0  0  0  0  0  0  0  0  0 30  0  0
   -0.9059    1.9520    0.0000 C   0  0  0  0  0  0  0  0  0 31  0  0
   -0.9059    1.1270    0.0000 C   0  0  0  0  0  0  0  0  0 32  0  0
   -0.1914    0.7145    0.0000 C   0  0  0  0  0  0  0  0  0 33  0  0
    0.5230    1.1270    0.0000 C   0  0  0  0  0  0  0  0  0 34  0  0
    1.2375    0.7145    0.0000 C   0  0  0  0  0  0  0  0  0 35  0  0
    1.9520    1.1270    0.0000 C   0  0  0  0  0  0  0  0  0 36  0  0
    2.6664    0.7145    0.0000 C   0  0  0  0  0  0  0  0  0 37  0  0
    3.3809    1.1270    0.0000 C   0  0  0  0  0  0  0  0  0 38  0  0
  2  1  1  6  0  0  0
  2  3  1  0  0  0  0
  3  4  1  0  0  0  0
  4  5  2  0  0  0  0
  5  6  1  0  0  0  0
  6  7  1  0  0  0  0
  7  8  2  0  0  0  0
  8  9  1  0  0  0  0
  9 10  1  0  0  0  0
 10 11  1  0  0  0  0
 11 12  1  0  0  0  0
 12 13  1  0  0  0  0
 12 14  2  0  0  0  0
  2 15  1  0  0  0  0
 15 16  2  0  0  0  0
 16 17  1  0  0  0  0
 17 18  2  0  0  0  0
 18 19  1  0  0  0  0
 19 20  1  0  0  0  0
 20 21  1  0  0  0  0
 21 22  1  0  0  0  0
 22 23  1  0  0  0  0
M  END
$$$$

  Mrv1924 06292016232D          

 25 29  0  0  1  0            999 V2000
    4.3971    2.4295    0.0000 C   0  0  1  0  0  0  0  0  0  1  0  0
    5.1930    2.6468    0.0000 C   0  0  0  0  0  0  0  0  0  2  0  0
    5.7791    2.0662    0.0000 C   0  0  0  0  0  0  0  0  0  3  0  0
    5.5694    1.2683    0.0000 C   0  0  0  0  0  0  0  0  0  4  0  0
    4.7735    1.0510    0.0000 C   0  0  0  0  0  0  0  0  0  5  0  0
    4.1874    1.6316    0.0000 C   0  0  2  0  0  0  0  0  0  6  0  0
    3.3916    1.4143    0.0000 C   0  0  1  0  0  0  0  0  0  7  0  0
    3.1818    0.6164    0.0000 C   0  0  0  0  0  0  0  0  0  8  0  0
    2.3860    0.3991    0.0000 C   0  0  0  0  0  0  0  0  0  9  0  0
    1.7998    0.9797    0.0000 C   0  0  2  0  0  0  0  0  0 10  0  0
    0.9762    0.9326    0.0000 C   0  0  1  0  0  0  0  0  0 11  0  0
    0.6769    1.7014    0.0000 C   0  0  0  0  0  0  0  0  0 12  0  0
    1.3155    2.2236    0.0000 C   0  0  0  0  0  0  0  0  0 13  0  0
    2.0096    1.7776    0.0000 C   0  0  1  0  0  0  0  0  0 14  0  0
    2.8054    1.9949    0.0000 C   0  0  2  0  0  0  0  0  0 15  0  0
    3.0152    2.7928    0.0000 C   0  0  0  0  0  0  0  0  0 16  0  0
    3.8110    3.0101    0.0000 C   0  0  0  0  0  0  0  0  0 17  0  0
    0.9283    0.1090    0.0000 C   0  0  0  0  0  0  0  0  0 18  0  0
    0.2469    0.5469    0.0000 O   0  0  0  0  0  0  0  0  0 19  0  0
    1.7757    0.1188    0.0000 C   0  0  0  0  0  0  0  0  0 20  0  0
    3.9777    0.8337    0.0000 C   0  0  0  0  0  0  0  0  0 21  0  0
    6.2634    0.8223    0.0000 C   0  0  0  0  0  0  0  0  0 22  0  0
    6.9021    1.3445    0.0000 N   0  0  0  0  0  0  0  0  0 23  0  0
    6.6028    2.1133    0.0000 N   0  0  0  0  0  0  0  0  0 24  0  0
    6.3105   -0.0014    0.0000 O   0  0  0  0  0  0  0  0  0 25  0  0
  1  2  1  1  0  0  0
  2  3  1  0  0  0  0
  3  4  2  0  0  0  0
  4  5  1  0  0  0  0
  6  5  1  0  0  0  0
  6  1  1  0  0  0  0
  6  7  1  0  0  0  0
  7  8  1  1  0  0  0
  8  9  1  0  0  0  0
 10  9  1  0  0  0  0
 10 11  1  0  0  0  0
 11 12  1  0  0  0  0
 12 13  1  0  0  0  0
 14 13  1  1  0  0  0
 14 10  1  0  0  0  0
 15 14  1  0  0  0  0
  7 15  1  0  0  0  0
 15 16  1  6  0  0  0
 16 17  1  0  0  0  0
  1 17  1  0  0  0  0
 11 18  1  6  0  0  0
 11 19  1  1  0  0  0
 10 20  1  1  0  0  0
  6 21  1  1  0  0  0
  4 22  1  0  0  0  0
 22 23  1  0  0  0  0
 23 24  1  0  0  0  0
  3 24  1  0  0  0  0
 22 25  2  0  0  0  0
M  END
$$$$

  Mrv1924 06292016232D          

 21 20  0  0  1  0            999 V2000
    4.7586    3.5724    0.0000 C   0  0  0  0  0  0  0  0  0  1  0  0
    5.4730    3.9849    0.0000 C   0  0  0  0  0  0  0  0  0  2  0  0
    5.4730    4.8099    0.0000 C   0  0  0  0  0  0  0  0  0  3  0  0
    6.1875    3.5724    0.0000 C   0  0  0  0  0  0  0  0  0  4  0  0
    6.9020    3.9849    0.0000 C   0  0  0  0  0  0  0  0  0  5  0  0
    7.6164    3.5724    0.0000 C   0  0  0  0  0  0  0  0  0  6  0  0
    8.3309    3.9849    0.0000 C   0  0  1  0  0  0  0  0  0  7  0  0
    8.3309    4.8099    0.0000 C   0  0  0  0  0  0  0  0  0  8  0  0
    9.0454    3.5724    0.0000 C   0  0  0  0  0  0  0  0  0  9  0  0
    9.7599    3.9849    0.0000 C   0  0  0  0  0  0  0  0  0 10  0  0
   10.4743    3.5724    0.0000 C   0  0  0  0  0  0  0  0  0 11  0  0
   11.1888    3.9849    0.0000 C   0  0  1  0  0  0  0  0  0 12  0  0
   11.1888    4.8099    0.0000 C   0  0  0  0  0  0  0  0  0 13  0  0
   11.9033    3.5724    0.0000 C   0  0  0  0  0  0  0  0  0 14  0  0
   12.6177    3.9849    0.0000 C   0  0  0  0  0  0  0  0  0 15  0  0
   13.3322    3.5724    0.0000 C   0  0  0  0  0  0  0  0  0 16  0  0
   14.0467    3.9849    0.0000 C   0  0  0  0  0  0  0  0  0 17  0  0
   14.7612    3.5724    0.0000 C   0  0  0  0  0  0  0  0  0 18  0  0
   15.4756    3.9849    0.0000 C   0  0  0  0  0  0  0  0  0 19  0  0
   15.4756    4.8099    0.0000 O   0  0  0  0  0  0  0  0  0 20  0  0
   14.0467    4.8099    0.0000 C   0  0  0  0  0  0  0  0  0 21  0  0
  1  2  1  0  0  0  0
  2  3  1  0  0  0  0
  2  4  1  0  0  0  0
  4  5  1  0  0  0  0
  5  6  1  0  0  0  0
  7  6  1  0  0  0  0
  7  8  1  1  0  0  0
  7  9  1  0  0  0  0
  9 10  1  0  0  0  0
 10 11  1  0  0  0  0
 12 11  1  0  0  0  0
 12 13  1  1  0  0  0
 12 14  1  0  0  0  0
 14 15  1  0  0  0  0
 15 16  1  0  0  0  0
 16 17  1  0  0  0  0
 17 18  2  0  0  0  0
 18 19  1  0  0  0  0
 19 20  2  0  0  0  0
 17 21  1  0  0  0  0
M  END
$$$$

  Mrv1924 06292016242D          

 10  9  0  0  1  0            999 V2000
    3.9039    0.6039    0.0000 O   0  0  0  0  0  0  0  0  0  1  0  0
    3.9039    1.4289    0.0000 C   0  0  2  0  0  0  0  0  0  2  0  0
    3.1895    1.8414    0.0000 C   0  0  1  0  0  0  0  0  0  3  0  0
    2.4750    1.4289    0.0000 C   0  0  0  0  0  0  0  0  0  4  0  0
    1.7605    1.8414    0.0000 O   0  0  0  0  0  0  0  0  0  5  0  0
    3.1895    2.6664    0.0000 O   0  0  0  0  0  0  0  0  0  6  0  0
    4.6184    1.8414    0.0000 C   0  0  0  0  0  0  0  0  0  7  0  0
    5.3329    1.4289    0.0000 C   0  0  0  0  0  0  0  0  0  8  0  0
    6.0474    1.8414    0.0000 O   0  0  0  0  0  0  0  0  0  9  0  0
    5.3329    0.6039    0.0000 O   0  0  0  0  0  0  0  0  0 10  0  0
  2  1  1  6  0  0  0
  2  3  1  0  0  0  0
  3  4  1  0  0  0  0
  4  5  1  0  0  0  0
  3  6  1  1  0  0  0
  2  7  1  0  0  0  0
  7  8  1  0  0  0  0
  8  9  1  0  0  0  0
  8 10  2  0  0  0  0
M  END
$$$$

  Mrv1924 06292016242D          

 35 39  0  0  1  0            999 V2000
    3.5196    0.4859    0.0000 C   0  0  1  0  0  0  0  0  0  1  0  0
    3.9321    1.2003    0.0000 C   0  0  0  0  0  0  0  0  0  2  0  0
    4.7571    1.2003    0.0000 C   0  0  0  0  0  0  0  0  0  3  0  0
    5.1696    0.4859    0.0000 C   0  0  2  0  0  0  0  0  0  4  0  0
    5.9946    0.4859    0.0000 C   0  0  1  0  0  0  0  0  0  5  0  0
    6.5467    1.0990    0.0000 C   0  0  1  0  0  0  0  0  0  6  0  0
    7.3003    0.7634    0.0000 C   0  0  0  0  0  0  0  0  0  7  0  0
    7.2141   -0.0571    0.0000 C   0  0  0  0  0  0  0  0  0  8  0  0
    6.4071   -0.2286    0.0000 C   0  0  2  0  0  0  0  0  0  9  0  0
    5.9946   -0.9431    0.0000 C   0  0  0  0  0  0  0  0  0 10  0  0
    5.1696   -0.9431    0.0000 C   0  0  0  0  0  0  0  0  0 11  0  0
    4.7571   -0.2286    0.0000 C   0  0  1  0  0  0  0  0  0 12  0  0
    3.9321   -0.2286    0.0000 C   0  0  2  0  0  0  0  0  0 13  0  0
    3.5196   -0.9431    0.0000 C   0  0  0  0  0  0  0  0  0 14  0  0
    2.6946   -0.9431    0.0000 C   0  0  0  0  0  0  0  0  0 15  0  0
    2.2821   -0.2286    0.0000 C   0  0  2  0  0  0  0  0  0 16  0  0
    2.6946    0.4859    0.0000 C   0  0  1  0  0  0  0  0  0 17  0  0
    3.0302    1.2395    0.0000 C   0  0  0  0  0  0  0  0  0 18  0  0
    2.1426    1.0990    0.0000 C   0  0  2  0  0  0  0  0  0 22  0  0
    2.3141    1.9059    0.0000 C   0  0  0  0  0  0  0  0  0 23  0  0
    1.7010    2.4580    0.0000 O   0  0  0  0  0  0  0  0  0 24  0  0
    3.0988    2.1609    0.0000 O   0  0  0  0  0  0  0  0  0 26  0  0
    1.3889    0.7634    0.0000 C   0  0  2  0  0  0  0  0  0 27  0  0
    1.4752   -0.0571    0.0000 C   0  0  0  0  0  0  0  0  0 28  0  0
    0.6700   -0.2371    0.0000 C   0  0  0  0  0  0  0  0  0 29  0  0
    1.2120   -0.8390    0.0000 C   0  0  0  0  0  0  0  0  0 33  0  0
    0.6745    1.1759    0.0000 O   0  0  0  0  0  0  0  0  0 37  0  0
    3.8536   -1.7243    0.0000 C   0  0  0  0  0  0  0  0  0 46  0  0
    4.7318   -1.7187    0.0000 C   0  0  0  0  0  0  0  0  0 50  0  0
    6.8921   -0.8961    0.0000 C   0  0  0  0  0  0  0  0  0 58  0  0
    6.5565   -1.6497    0.0000 O   0  0  0  0  0  0  0  0  0 59  0  0
    7.7125   -0.8098    0.0000 O   0  0  0  0  0  0  0  0  0 60  0  0
    6.3751    1.9059    0.0000 C   0  0  0  0  0  0  0  0  0 66  0  0
    5.5905    2.1609    0.0000 C   0  0  0  0  0  0  0  0  0 67  0  0
    6.9882    2.4580    0.0000 C   0  0  0  0  0  0  0  0  0 70  0  0
  1  2  1  1  0  0  0
  2  3  1  0  0  0  0
  4  3  1  6  0  0  0
  5  4  1  0  0  0  0
  5  6  1  1  0  0  0
  6  7  1  0  0  0  0
  7  8  1  0  0  0  0
  9  8  1  0  0  0  0
  5  9  1  0  0  0  0
  9 10  1  0  0  0  0
 10 11  1  0  0  0  0
 12 11  1  0  0  0  0
  4 12  1  0  0  0  0
 12 13  1  0  0  0  0
 13  1  1  0  0  0  0
 13 14  1  0  0  0  0
 14 15  1  0  0  0  0
 16 15  1  1  0  0  0
 17 16  1  0  0  0  0
  1 17  1  0  0  0  0
 17 18  1  1  0  0  0
 17 19  1  0  0  0  0
 19 20  1  1  0  0  0
 20 21  1  0  0  0  0
 20 22  2  0  0  0  0
 19 23  1  0  0  0  0
 23 24  1  0  0  0  0
 16 24  1  0  0  0  0
 24 25  1  0  0  0  0
 24 26  1  0  0  0  0
 23 27  1  6  0  0  0
 13 28  1  1  0  0  0
 12 29  1  6  0  0  0
  9 30  1  1  0  0  0
 30 31  2  0  0  0  0
 30 32  1  0  0  0  0
  6 33  1  6  0  0  0
 33 34  2  0  0  0  0
 33 35  1  0  0  0  0
M  END
$$$$

  Mrv1924 06292016292D          

 40 43  0  0  1  0            999 V2000
    2.7512    4.7652    0.0000 C   0  0  0  0  0  0  0  0  0  1  0  0
    2.0367    4.3527    0.0000 C   0  0  0  0  0  0  0  0  0  2  0  0
    1.3222    4.7652    0.0000 C   0  0  0  0  0  0  0  0  0  3  0  0
    1.3222    5.5902    0.0000 C   0  0  0  0  0  0  0  0  0  4  0  0
    0.6078    6.0027    0.0000 C   0  0  0  0  0  0  0  0  0  5  0  0
   -0.1067    5.5902    0.0000 C   0  0  0  0  0  0  0  0  0  6  0  0
   -0.8212    6.0027    0.0000 C   0  0  0  0  0  0  0  0  0  7  0  0
   -0.8212    6.8277    0.0000 C   0  0  0  0  0  0  0  0  0  8  0  0
   -0.1067    7.2402    0.0000 C   0  0  0  0  0  0  0  0  0  9  0  0
    0.6078    6.8277    0.0000 C   0  0  0  0  0  0  0  0  0 10  0  0
   -1.5356    7.2402    0.0000 O   0  0  0  0  0  0  0  0  0 11  0  0
    2.0367    3.5277    0.0000 O   0  0  0  0  0  0  0  0  0 12  0  0
    3.4656    4.3527    0.0000 C   0  0  0  0  0  0  0  0  0 13  0  0
    4.1801    4.7652    0.0000 C   0  0  0  0  0  0  0  0  0 14  0  0
    4.1801    5.5902    0.0000 C   0  0  0  0  0  0  0  0  0 15  0  0
    3.4656    6.0027    0.0000 C   0  0  0  0  0  0  0  0  0 16  0  0
    2.7512    5.5902    0.0000 C   0  0  0  0  0  0  0  0  0 17  0  0
    2.0367    6.0027    0.0000 O   0  0  0  0  0  0  0  0  0 18  0  0
    4.8946    6.0027    0.0000 O   0  0  0  0  0  0  0  0  0 19  0  0
    3.4656    3.5277    0.0000 O   0  0  0  0  0  0  0  0  0 20  0  0
    4.1801    3.1152    0.0000 C   0  0  2  0  0  0  0  0  0 21  0  0
    4.8946    3.5277    0.0000 O   0  0  0  0  0  0  0  0  0 22  0  0
    5.6091    3.1152    0.0000 C   0  0  1  0  0  0  0  0  0 23  0  0
    5.6091    2.2902    0.0000 C   0  0  1  0  0  0  0  0  0 24  0  0
    4.8946    1.8777    0.0000 C   0  0  1  0  0  0  0  0  0 25  0  0
    4.1801    2.2902    0.0000 C   0  0  1  0  0  0  0  0  0 26  0  0
    3.4656    1.8777    0.0000 O   0  0  0  0  0  0  0  0  0 27  0  0
    3.4656    1.0527    0.0000 C   0  0  2  0  0  0  0  0  0 28  0  0
    4.1331    0.5678    0.0000 O   0  0  0  0  0  0  0  0  0 29  0  0
    3.8781   -0.2169    0.0000 C   0  0  1  0  0  0  0  0  0 30  0  0
    3.0531   -0.2169    0.0000 C   0  0  1  0  0  0  0  0  0 31  0  0
    2.7982    0.5678    0.0000 C   0  0  1  0  0  0  0  0  0 32  0  0
    2.0136    0.8227    0.0000 O   0  0  0  0  0  0  0  0  0 33  0  0
    2.5682   -0.8843    0.0000 O   0  0  0  0  0  0  0  0  0 34  0  0
    4.3631   -0.8843    0.0000 C   0  0  0  0  0  0  0  0  0 35  0  0
    4.0275   -1.6380    0.0000 O   0  0  0  0  0  0  0  0  0 36  0  0
    4.8946    1.0527    0.0000 O   0  0  0  0  0  0  0  0  0 37  0  0
    6.3235    1.8777    0.0000 O   0  0  0  0  0  0  0  0  0 38  0  0
    6.3235    3.5277    0.0000 C   0  0  0  0  0  0  0  0  0 39  0  0
    6.3235    4.3527    0.0000 O   0  0  0  0  0  0  0  0  0 40  0  0
  1  2  1  0  0  0  0
  2  3  1  0  0  0  0
  3  4  1  0  0  0  0
  4  5  1  0  0  0  0
  5  6  2  0  0  0  0
  6  7  1  0  0  0  0
  7  8  2  0  0  0  0
  8  9  1  0  0  0  0
  9 10  2  0  0  0  0
  5 10  1  0  0  0  0
  8 11  1  0  0  0  0
  2 12  2  0  0  0  0
  1 13  2  0  0  0  0
 13 14  1  0  0  0  0
 14 15  2  0  0  0  0
 15 16  1  0  0  0  0
 16 17  2  0  0  0  0
  1 17  1  0  0  0  0
 17 18  1  0  0  0  0
 15 19  1  0  0  0  0
 13 20  1  0  0  0  0
 21 20  1  6  0  0  0
 21 22  1  0  0  0  0
 23 22  1  0  0  0  0
 24 23  1  0  0  0  0
 24 25  1  0  0  0  0
 25 26  1  0  0  0  0
 26 21  1  0  0  0  0
 26 27  1  1  0  0  0
 28 27  1  6  0  0  0
 28 29  1  0  0  0  0
 30 29  1  0  0  0  0
 31 30  1  0  0  0  0
 31 32  1  0  0  0  0
 32 28  1  1  0  0  0
 32 33  1  0  0  0  0
 31 34  1  6  0  0  0
 30 35  1  6  0  0  0
 35 36  1  0  0  0  0
 25 37  1  6  0  0  0
 24 38  1  6  0  0  0
 23 39  1  6  0  0  0
 39 40  1  0  0  0  0
M  END
$$$$

  Mrv1924 06292016302D          

 41 41  0  0  0  0            999 V2000
    5.7158  -11.5500    0.0000 C   0  0  0  0  0  0  0  0  0  1  0  0
    6.4302  -11.1375    0.0000 C   0  0  0  0  0  0  0  0  0  2  0  0
    7.1447  -11.5500    0.0000 C   0  0  0  0  0  0  0  0  0  3  0  0
    7.8592  -11.1375    0.0000 C   0  0  0  0  0  0  0  0  0  4  0  0
    8.5737  -11.5500    0.0000 C   0  0  0  0  0  0  0  0  0  5  0  0
    9.2881  -11.1375    0.0000 C   0  0  0  0  0  0  0  0  0  6  0  0
   10.0026  -11.5500    0.0000 C   0  0  0  0  0  0  0  0  0  7  0  0
   10.7171  -11.1375    0.0000 C   0  0  0  0  0  0  0  0  0  8  0  0
   11.4315  -11.5500    0.0000 C   0  0  0  0  0  0  0  0  0  9  0  0
   12.1460  -11.1375    0.0000 C   0  0  0  0  0  0  0  0  0 10  0  0
   12.8605  -11.5500    0.0000 C   0  0  0  0  0  0  0  0  0 11  0  0
   13.5749  -11.1375    0.0000 C   0  0  0  0  0  0  0  0  0 12  0  0
   14.2894  -11.5500    0.0000 C   0  0  0  0  0  0  0  0  0 13  0  0
   15.0039  -11.1375    0.0000 C   0  0  0  0  0  0  0  0  0 14  0  0
   15.7184  -11.5500    0.0000 C   0  0  0  0  0  0  0  0  0 15  0  0
   16.4328  -11.1375    0.0000 C   0  0  0  0  0  0  0  0  0 16  0  0
   16.4328  -10.3125    0.0000 O   0  0  0  0  0  0  0  0  0 17  0  0
   17.1473  -11.5500    0.0000 O   0  0  0  0  0  0  0  0  0 18  0  0
   17.8618  -11.1375    0.0000 C   0  0  0  0  0  0  0  0  0 19  0  0
   18.5762  -11.5500    0.0000 C   0  0  0  0  0  0  0  0  0 20  0  0
   19.2907  -11.1375    0.0000 C   0  0  0  0  0  0  0  0  0 21  0  0
   20.0052  -11.5500    0.0000 C   0  0  0  0  0  0  0  0  0 22  0  0
   20.0052  -12.3750    0.0000 C   0  0  0  0  0  0  0  0  0 23  0  0
   20.7197  -12.7875    0.0000 C   0  0  0  0  0  0  0  0  0 24  0  0
   21.4341  -12.3750    0.0000 C   0  0  0  0  0  0  0  0  0 25  0  0
   22.1486  -12.7875    0.0000 C   0  0  0  0  0  0  0  0  0 26  0  0
   22.1486  -13.6125    0.0000 C   0  0  0  0  0  0  0  0  0 27  0  0
   22.8631  -12.3750    0.0000 C   0  0  0  0  0  0  0  0  0 31  0  0
   23.5775  -12.7875    0.0000 C   0  0  0  0  0  0  0  0  0 32  0  0
   24.2920  -12.3750    0.0000 C   0  0  0  0  0  0  0  0  0 33  0  0
   25.0065  -12.7875    0.0000 C   0  0  0  0  0  0  0  0  0 34  0  0
   25.7210  -12.3750    0.0000 C   0  0  0  0  0  0  0  0  0 35  0  0
   25.0065  -13.6125    0.0000 C   0  0  0  0  0  0  0  0  0 39  0  0
   23.5775  -13.6125    0.0000 O   0  0  0  0  0  0  0  0  0 44  0  0
   19.2907  -12.7875    0.0000 C   0  0  0  0  0  0  0  0  0 50  0  0
   18.5762  -12.3750    0.0000 C   0  0  0  0  0  0  0  0  0 51  0  0
   17.8618  -12.7875    0.0000 C   0  0  0  0  0  0  0  0  0 52  0  0
   17.1473  -12.3750    0.0000 O   0  0  0  0  0  0  0  0  0 53  0  0
   19.2907  -13.6125    0.0000 O   0  0  0  0  0  0  0  0  0 55  0  0
   20.7197  -11.1375    0.0000 O   0  0  0  0  0  0  0  0  0 57  0  0
   21.4341  -11.5500    0.0000 C   0  0  0  0  0  0  0  0  0 58  0  0
  1  2  1  0  0  0  0
  2  3  1  0  0  0  0
  3  4  1  0  0  0  0
  4  5  1  0  0  0  0
  5  6  1  0  0  0  0
  6  7  1  0  0  0  0
  7  8  1  0  0  0  0
  8  9  1  0  0  0  0
  9 10  1  0  0  0  0
 10 11  1  0  0  0  0
 11 12  1  0  0  0  0
 12 13  1  0  0  0  0
 13 14  1  0  0  0  0
 14 15  1  0  0  0  0
 15 16  1  0  0  0  0
 16 17  2  0  0  0  0
 16 18  1  0  0  0  0
 18 19  1  0  0  0  0
 19 20  1  0  0  0  0
 20 21  2  0  0  0  0
 21 22  1  0  0  0  0
 22 23  2  0  0  0  0
 23 24  1  0  0  0  0
 24 25  1  0  0  0  0
 25 26  2  0  0  0  0
 26 27  1  0  0  0  0
 26 28  1  0  0  0  0
 28 29  1  0  0  0  0
 29 30  1  0  0  0  0
 30 31  2  0  0  0  0
 31 32  1  0  0  0  0
 31 33  1  0  0  0  0
 29 34  2  0  0  0  0
 23 35  1  0  0  0  0
 35 36  2  0  0  0  0
 20 36  1  0  0  0  0
 36 37  1  0  0  0  0
 37 38  2  0  0  0  0
 35 39  1  0  0  0  0
 22 40  1  0  0  0  0
 40 41  1  0  0  0  0
M  END
$$$$

  Mrv1924 06292016302D          

 12 11  0  0  0  0            999 V2000
    3.5211    2.8579    0.0000 C   0  0  0  0  0  0  0  0  0  1  0  0
    4.2355    3.2704    0.0000 C   0  0  0  0  0  0  0  0  0  2  0  0
    4.9500    2.8579    0.0000 C   0  0  0  0  0  0  0  0  0  3  0  0
    5.6645    3.2704    0.0000 C   0  0  0  0  0  0  0  0  0  4  0  0
    6.3789    2.8579    0.0000 C   0  0  0  0  0  0  0  0  0  5  0  0
    7.0934    3.2704    0.0000 C   0  0  0  0  0  0  0  0  0  6  0  0
    7.8079    2.8579    0.0000 C   0  0  0  0  0  0  0  0  0  7  0  0
    8.5224    3.2704    0.0000 C   0  0  0  0  0  0  0  0  0  8  0  0
    9.2368    2.8579    0.0000 C   0  0  0  0  0  0  0  0  0  9  0  0
    9.9513    3.2704    0.0000 C   0  0  0  0  0  0  0  0  0 10  0  0
   10.6658    2.8579    0.0000 C   0  0  0  0  0  0  0  0  0 11  0  0
   11.3802    3.2704    0.0000 O   0  0  0  0  0  0  0  0  0 12  0  0
  1  2  2  0  0  0  0
  2  3  1  0  0  0  0
  3  4  1  0  0  0  0
  4  5  1  0  0  0  0
  5  6  1  0  0  0  0
  6  7  1  0  0  0  0
  7  8  1  0  0  0  0
  8  9  1  0  0  0  0
  9 10  1  0  0  0  0
 10 11  1  0  0  0  0
 11 12  2  0  0  0  0
M  END
$$$$

  Mrv1924 06292016312D          

 14 14  0  0  0  0            999 V2000
    1.4289    2.4750    0.0000 C   0  0  0  0  0  0  0  0  0  1  0  0
    0.7145    2.0625    0.0000 C   0  0  0  0  0  0  0  0  0  2  0  0
    0.0000    2.4750    0.0000 C   0  0  0  0  0  0  0  0  0  3  0  0
    0.7145    1.2375    0.0000 C   0  0  0  0  0  0  0  0  0  7  0  0
    1.4289    0.8250    0.0000 C   0  0  0  0  0  0  0  0  0  8  0  0
    1.4289   -0.0000    0.0000 C   0  0  0  0  0  0  0  0  0  9  0  0
    0.7145   -0.4125    0.0000 C   0  0  0  0  0  0  0  0  0 10  0  0
    0.7145   -1.2375    0.0000 C   0  0  0  0  0  0  0  0  0 11  0  0
    0.0000    0.0000    0.0000 C   0  0  0  0  0  0  0  0  0 15  0  0
    0.0000    0.8250    0.0000 C   0  0  0  0  0  0  0  0  0 16  0  0
   -0.7145   -0.4125    0.0000 O   0  0  0  0  0  0  0  0  0 18  0  0
   -1.4289    0.0000    0.0000 C   0  0  0  0  0  0  0  0  0 19  0  0
   -2.1434   -0.4125    0.0000 C   0  0  0  0  0  0  0  0  0 20  0  0
   -1.4289    0.8250    0.0000 O   0  0  0  0  0  0  0  0  0 24  0  0
  1  2  1  0  0  0  0
  2  3  1  0  0  0  0
  2  4  1  0  0  0  0
  4  5  1  0  0  0  0
  5  6  2  0  0  0  0
  6  7  1  0  0  0  0
  7  8  1  0  0  0  0
  7  9  2  0  0  0  0
  9 10  1  0  0  0  0
  4 10  2  0  0  0  0
  9 11  1  0  0  0  0
 11 12  1  0  0  0  0
 12 13  1  0  0  0  0
 12 14  2  0  0  0  0
M  END
$$$$

  Mrv1924 06292016312D          

  7  6  0  0  0  0            999 V2000
    0.1105   -2.0625    0.0000 C   0  0  0  0  0  0  0  0  0  1  0  0
    0.1105   -1.2375    0.0000 C   0  0  0  0  0  0  0  0  0  2  0  0
    0.8250   -0.8250    0.0000 O   0  0  0  0  0  0  0  0  0  3  0  0
    0.8250    0.0000    0.0000 P   0  0  0  0  0  0  0  0  0  4  0  0
    0.8250    0.8250    0.0000 O   0  0  0  0  0  0  0  0  0  5  0  0
    1.6500   -0.0000    0.0000 O   0  0  0  0  0  0  0  0  0  6  0  0
    0.0000    0.0000    0.0000 O   0  0  0  0  0  0  0  0  0  7  0  0
  1  2  1  0  0  0  0
  2  3  1  0  0  0  0
  3  4  1  0  0  0  0
  4  5  1  0  0  0  0
  4  6  1  0  0  0  0
  4  7  2  0  0  0  0
M  END
$$$$

  Mrv1924 06292016312D          

 23 25  0  0  0  0            999 V2000
   -0.0980   -1.0942    0.0000 C   0  0  0  0  0  0  0  0  0  1  0  0
    0.7145   -1.2375    0.0000 C   0  0  0  0  0  0  0  0  0  2  0  0
    0.4323   -2.0127    0.0000 C   0  0  0  0  0  0  0  0  0  3  0  0
    0.7145   -0.4125    0.0000 C   0  0  0  0  0  0  0  0  0  7  0  0
    1.4289    0.0000    0.0000 C   0  0  0  0  0  0  0  0  0  8  0  0
    2.1434   -0.4125    0.0000 C   0  0  0  0  0  0  0  0  0  9  0  0
    2.8579    0.0000    0.0000 C   0  0  0  0  0  0  0  0  0 10  0  0
    3.5724   -0.4125    0.0000 C   0  0  0  0  0  0  0  0  0 11  0  0
    3.5724   -1.2375    0.0000 C   0  0  0  0  0  0  0  0  0 12  0  0
    4.2868   -1.6500    0.0000 C   0  0  0  0  0  0  0  0  0 13  0  0
    4.2868   -2.4750    0.0000 C   0  0  0  0  0  0  0  0  0 14  0  0
    3.5724   -2.8875    0.0000 C   0  0  0  0  0  0  0  0  0 15  0  0
    2.8579   -2.4750    0.0000 C   0  0  0  0  0  0  0  0  0 16  0  0
    2.1434   -2.8875    0.0000 C   0  0  0  0  0  0  0  0  0 17  0  0
    2.1434   -3.7125    0.0000 C   0  0  0  0  0  0  0  0  0 18  0  0
    2.8579   -4.1250    0.0000 C   0  0  0  0  0  0  0  0  0 19  0  0
    3.5724   -3.7125    0.0000 C   0  0  0  0  0  0  0  0  0 20  0  0
    4.2868   -4.1250    0.0000 O   0  0  0  0  0  0  0  0  0 21  0  0
    1.4289   -4.1250    0.0000 O   0  0  0  0  0  0  0  0  0 24  0  0
    2.8579   -1.6500    0.0000 C   0  0  0  0  0  0  0  0  0 30  0  0
    2.1434   -1.2375    0.0000 C   0  0  0  0  0  0  0  0  0 31  0  0
    1.4289   -1.6500    0.0000 O   0  0  0  0  0  0  0  0  0 32  0  0
    2.8579    0.8250    0.0000 O   0  0  0  0  0  0  0  0  0 35  0  0
  1  2  1  0  0  0  0
  2  3  1  0  0  0  0
  2  4  1  0  0  0  0
  4  5  2  0  0  0  0
  5  6  1  0  0  0  0
  6  7  2  0  0  0  0
  7  8  1  0  0  0  0
  8  9  2  0  0  0  0
  9 10  1  0  0  0  0
 10 11  2  0  0  0  0
 11 12  1  0  0  0  0
 12 13  1  0  0  0  0
 13 14  2  0  0  0  0
 14 15  1  0  0  0  0
 15 16  2  0  0  0  0
 16 17  1  0  0  0  0
 12 17  2  0  0  0  0
 17 18  1  0  0  0  0
 15 19  1  0  0  0  0
  9 20  1  0  0  0  0
 20 21  2  0  0  0  0
  6 21  1  0  0  0  0
 21 22  1  0  0  0  0
  2 22  1  0  0  0  0
  7 23  1  0  0  0  0
M  END
$$$$

  Mrv1924 06292016322D          

 15 16  0  0  1  0            999 V2000
    4.1569    1.7738    0.0000 C   0  0  0  0  0  0  0  0  0  1  0  0
    4.5149    1.0305    0.0000 C   0  0  0  0  0  0  0  0  0  2  0  0
    4.1569    0.2872    0.0000 C   0  0  0  0  0  0  0  0  0  3  0  0
    3.3526    0.1036    0.0000 C   0  0  0  0  0  0  0  0  0  4  0  0
    2.7076    0.6180    0.0000 C   0  0  0  0  0  0  0  0  0  5  0  0
    1.9230    0.3631    0.0000 C   0  0  2  0  0  0  0  0  0  6  0  0
    1.6680   -0.4216    0.0000 C   0  0  0  0  0  0  0  0  0  7  0  0
    1.4380    1.0305    0.0000 C   0  0  0  0  0  0  0  0  0 11  0  0
    1.9230    1.6979    0.0000 C   0  0  0  0  0  0  0  0  0 12  0  0
    2.7076    1.4430    0.0000 C   0  0  0  0  0  0  0  0  0 13  0  0
    3.3526    1.9574    0.0000 C   0  0  1  0  0  0  0  0  0 14  0  0
    3.1690    2.7617    0.0000 C   0  0  0  0  0  0  0  0  0 15  0  0
    4.6713   -0.3578    0.0000 C   0  0  0  0  0  0  0  0  0 26  0  0
    5.4871   -0.2349    0.0000 C   0  0  0  0  0  0  0  0  0 27  0  0
    4.3699   -1.1258    0.0000 C   0  0  0  0  0  0  0  0  0 31  0  0
  1  2  1  0  0  0  0
  2  3  1  0  0  0  0
  3  4  2  0  0  0  0
  4  5  1  0  0  0  0
  6  5  1  0  0  0  0
  6  7  1  6  0  0  0
  6  8  1  0  0  0  0
  8  9  1  0  0  0  0
  9 10  1  0  0  0  0
  5 10  2  0  0  0  0
 11 10  1  0  0  0  0
 11  1  1  0  0  0  0
 11 12  1  1  0  0  0
  3 13  1  0  0  0  0
 13 14  1  0  0  0  0
 13 15  1  0  0  0  0
M  END
$$$$

  Mrv1924 06292016372D          

 38 42  0  0  1  0            999 V2000
    5.2520   -0.3020    0.0000 C   0  0  0  0  0  0  0  0  0  1  0  0
    6.0770   -0.3020    0.0000 C   0  0  0  0  0  0  0  0  0  2  0  0
    6.4895    0.4125    0.0000 C   0  0  2  0  0  0  0  0  0  3  0  0
    6.0770    1.1270    0.0000 C   0  0  1  0  0  0  0  0  0  4  0  0
    5.2520    1.1270    0.0000 C   0  0  2  0  0  0  0  0  0  5  0  0
    4.8395    1.8414    0.0000 C   0  0  0  0  0  0  0  0  0  6  0  0
    4.0145    1.8414    0.0000 C   0  0  0  0  0  0  0  0  0  7  0  0
    3.6020    1.1270    0.0000 C   0  0  2  0  0  0  0  0  0  8  0  0
    4.0145    0.4125    0.0000 C   0  0  1  0  0  0  0  0  0  9  0  0
    4.8395    0.4125    0.0000 C   0  0  1  0  0  0  0  0  0 10  0  0
    4.4270   -0.3020    0.0000 C   0  0  0  0  0  0  0  0  0 11  0  0
    3.6020   -0.3020    0.0000 C   0  0  0  0  0  0  0  0  0 12  0  0
    2.7770   -0.3020    0.0000 C   0  0  0  0  0  0  0  0  0 13  0  0
    2.3645    0.4125    0.0000 C   0  0  0  0  0  0  0  0  0 14  0  0
    2.7770    1.1270    0.0000 C   0  0  1  0  0  0  0  0  0 15  0  0
    2.3645    1.8414    0.0000 C   0  0  0  0  0  0  0  0  0 16  0  0
    1.5395    1.8414    0.0000 C   0  0  0  0  0  0  0  0  0 17  0  0
    1.1270    1.1270    0.0000 C   0  0  2  0  0  0  0  0  0 18  0  0
    1.5395    0.4125    0.0000 C   0  0  1  0  0  0  0  0  0 19  0  0
    1.1270   -0.3020    0.0000 C   0  0  2  0  0  0  0  0  0 20  0  0
    0.3020   -0.3020    0.0000 C   0  0  1  0  0  0  0  0  0 21  0  0
   -0.1105    0.4125    0.0000 C   0  0  0  0  0  0  0  0  0 22  0  0
    0.3020    1.1270    0.0000 C   0  0  0  0  0  0  0  0  0 23  0  0
   -0.1105   -1.0164    0.0000 C   0  0  0  0  0  0  0  0  0 24  0  0
    1.5395   -1.0164    0.0000 C   0  0  0  0  0  0  0  0  0 25  0  0
    0.7145    1.8414    0.0000 C   0  0  0  0  0  0  0  0  0 26  0  0
    2.8100    2.3995    0.0000 C   0  0  0  0  0  0  0  0  0 27  0  0
    4.0145   -1.0164    0.0000 O   0  0  0  0  0  0  0  0  0 28  0  0
    3.4650    2.5055    0.0000 C   0  0  0  0  0  0  0  0  0 29  0  0
    6.7766    1.5642    0.0000 C   0  0  0  0  0  0  0  0  0 30  0  0
    7.5050    1.1768    0.0000 O   0  0  0  0  0  0  0  0  0 31  0  0
    6.7478    2.3887    0.0000 O   0  0  0  0  0  0  0  0  0 32  0  0
    7.4475    2.8258    0.0000 C   0  0  0  0  0  0  0  0  0 33  0  0
    6.1058    1.9515    0.0000 C   0  0  0  0  0  0  0  0  0 34  0  0
    7.3145    0.4125    0.0000 O   0  0  0  0  0  0  0  0  0 35  0  0
    7.7270   -0.3020    0.0000 C   0  0  0  0  0  0  0  0  0 36  0  0
    8.5520   -0.3020    0.0000 C   0  0  0  0  0  0  0  0  0 37  0  0
    7.3145   -1.0164    0.0000 O   0  0  0  0  0  0  0  0  0 38  0  0
  1  2  1  0  0  0  0
  3  2  1  0  0  0  0
  4  3  1  0  0  0  0
  4  5  1  0  0  0  0
  5  6  1  1  0  0  0
  6  7  1  0  0  0  0
  8  7  1  0  0  0  0
  9  8  1  1  0  0  0
 10  9  1  0  0  0  0
 10  1  1  0  0  0  0
  5 10  1  0  0  0  0
 10 11  1  1  0  0  0
  9 12  1  0  0  0  0
 12 13  1  0  0  0  0
 13 14  2  0  0  0  0
 15 14  1  0  0  0  0
  8 15  1  0  0  0  0
 15 16  1  0  0  0  0
 16 17  1  0  0  0  0
 18 17  1  0  0  0  0
 19 18  1  6  0  0  0
 19 14  1  0  0  0  0
 19 20  1  0  0  0  0
 20 21  1  0  0  0  0
 21 22  1  0  0  0  0
 22 23  1  0  0  0  0
 18 23  1  0  0  0  0
 21 24  1  6  0  0  0
 20 25  1  1  0  0  0
 18 26  1  1  0  0  0
 15 27  1  6  0  0  0
 12 28  2  0  0  0  0
  8 29  1  1  0  0  0
  4 30  1  1  0  0  0
 30 31  2  0  0  0  0
 30 32  1  0  0  0  0
 32 33  1  0  0  0  0
  4 34  1  6  0  0  0
  3 35  1  6  0  0  0
 35 36  1  0  0  0  0
 36 37  1  0  0  0  0
 36 38  2  0  0  0  0
M  END
$$$$

  Mrv1924 06292016372D          

 33 37  0  0  1  0            999 V2000
    1.9163   -2.6790    0.0000 C   0  0  0  0  0  0  0  0  0  1  0  0
    1.1279   -2.9220    0.0000 C   0  0  0  0  0  0  0  0  0  2  0  0
    0.5233   -2.3607    0.0000 C   0  0  0  0  0  0  0  0  0  3  0  0
    0.9442   -3.7263    0.0000 C   0  0  2  0  0  0  0  0  0  4  0  0
    0.1855   -4.0503    0.0000 C   0  0  0  0  0  0  0  0  0  5  0  0
    0.2592   -4.8720    0.0000 C   0  0  0  0  0  0  0  0  0  6  0  0
    1.0635   -5.0558    0.0000 C   0  0  2  0  0  0  0  0  0  7  0  0
    0.5685   -5.7158    0.0000 C   0  0  0  0  0  0  0  0  0  8  0  0
   -0.2506   -5.6171    0.0000 O   0  0  0  0  0  0  0  0  0  9  0  0
    1.4651   -5.7765    0.0000 C   0  0  2  0  0  0  0  0  0 10  0  0
    2.2900   -5.7890    0.0000 C   0  0  0  0  0  0  0  0  0 11  0  0
    2.7133   -5.0809    0.0000 C   0  0  2  0  0  0  0  0  0 12  0  0
    3.1149   -5.8016    0.0000 C   0  0  0  0  0  0  0  0  0 13  0  0
    2.3117   -4.3603    0.0000 C   0  0  2  0  0  0  0  0  0 14  0  0
    2.7350   -3.6521    0.0000 C   0  0  0  0  0  0  0  0  0 15  0  0
    3.5599   -3.6647    0.0000 C   0  0  0  0  0  0  0  0  0 16  0  0
    3.9615   -4.3853    0.0000 C   0  0  2  0  0  0  0  0  0 17  0  0
    4.7864   -4.3979    0.0000 C   0  0  1  0  0  0  0  0  0 18  0  0
    4.3848   -3.6772    0.0000 C   0  0  0  0  0  0  0  0  0 19  0  0
    5.2097   -3.6898    0.0000 C   0  0  0  0  0  0  0  0  0 20  0  0
    6.0346   -3.7023    0.0000 C   0  0  0  0  0  0  0  0  0 21  0  0
    6.4362   -4.4230    0.0000 C   0  0  1  0  0  0  0  0  0 22  0  0
    6.0129   -5.1311    0.0000 C   0  0  0  0  0  0  0  0  0 23  0  0
    6.7838   -5.4250    0.0000 C   0  0  0  0  0  0  0  0  0 24  0  0
    5.8573   -5.9413    0.0000 C   0  0  0  0  0  0  0  0  0 25  0  0
    5.1880   -5.1186    0.0000 C   0  0  2  0  0  0  0  0  0 26  0  0
    4.7647   -5.8267    0.0000 C   0  0  0  0  0  0  0  0  0 27  0  0
    3.9398   -5.8141    0.0000 C   0  0  0  0  0  0  0  0  0 28  0  0
    3.5382   -5.0935    0.0000 C   0  0  1  0  0  0  0  0  0 29  0  0
    3.6119   -5.9152    0.0000 C   0  0  0  0  0  0  0  0  0 30  0  0
    7.2611   -4.4355    0.0000 O   0  0  0  0  0  0  0  0  0 31  0  0
    1.4868   -4.3477    0.0000 C   0  0  1  0  0  0  0  0  0 32  0  0
    1.0418   -6.4846    0.0000 O   0  0  0  0  0  0  0  0  0 33  0  0
  1  2  2  0  0  0  0
  2  3  1  0  0  0  0
  4  2  1  1  0  0  0
  4  5  1  0  0  0  0
  5  6  1  0  0  0  0
  7  6  1  0  0  0  0
  7  8  1  6  0  0  0
  8  9  1  0  0  0  0
  7 10  1  0  0  0  0
 10 11  1  0  0  0  0
 12 11  1  0  0  0  0
 12 13  1  1  0  0  0
 14 12  1  0  0  0  0
 14 15  1  1  0  0  0
 15 16  1  0  0  0  0
 17 16  1  6  0  0  0
 17 18  1  0  0  0  0
 18 19  1  6  0  0  0
 18 20  1  0  0  0  0
 20 21  1  0  0  0  0
 22 21  1  0  0  0  0
 22 23  1  0  0  0  0
 23 24  1  0  0  0  0
 23 25  1  0  0  0  0
 26 23  1  0  0  0  0
 18 26  1  0  0  0  0
 26 27  1  6  0  0  0
 27 28  1  0  0  0  0
 29 28  1  0  0  0  0
 29 17  1  0  0  0  0
 12 29  1  0  0  0  0
 29 30  1  6  0  0  0
 22 31  1  6  0  0  0
 32 14  1  0  0  0  0
 32  4  1  6  0  0  0
 32  7  1  0  0  0  0
 10 33  1  6  0  0  0
M  END
$$$$

  Mrv1924 06292016432D          

 13 14  0  0  1  0            999 V2000
    0.8838   -2.1500    0.0000 C   0  0  0  0  0  0  0  0  0  1  0  0
    1.1387   -1.3654    0.0000 C   0  0  0  0  0  0  0  0  0  2  0  0
    0.6538   -0.6979    0.0000 C   0  0  0  0  0  0  0  0  0  3  0  0
    1.1387   -0.0305    0.0000 C   0  0  0  0  0  0  0  0  0  4  0  0
    1.9233   -0.2854    0.0000 C   0  0  0  0  0  0  0  0  0  5  0  0
    2.6378    0.1271    0.0000 C   0  0  0  0  0  0  0  0  0  6  0  0
    2.1075    0.7590    0.0000 C   0  0  0  0  0  0  0  0  0  7  0  0
    3.1681    0.7590    0.0000 C   0  0  0  0  0  0  0  0  0 11  0  0
    3.3523   -0.2854    0.0000 C   0  0  0  0  0  0  0  0  0 15  0  0
    3.3523   -1.1104    0.0000 C   0  0  0  0  0  0  0  0  0 16  0  0
    2.6378   -1.5229    0.0000 C   0  0  0  0  0  0  0  0  0 17  0  0
    1.9233   -1.1104    0.0000 C   0  0  1  0  0  0  0  0  0 18  0  0
    1.8371   -1.9309    0.0000 C   0  0  0  0  0  0  0  0  0 19  0  0
  1  2  1  0  0  0  0
  2  3  2  0  0  0  0
  3  4  1  0  0  0  0
  4  5  2  0  0  0  0
  5  6  1  0  0  0  0
  6  7  1  0  0  0  0
  6  8  1  0  0  0  0
  6  9  1  0  0  0  0
  9 10  1  0  0  0  0
 10 11  2  0  0  0  0
 12 11  1  0  0  0  0
 12  2  1  0  0  0  0
 12  5  1  0  0  0  0
 12 13  1  6  0  0  0
M  END
$$$$

  Mrv1924 06292016442D          

  5  4  0  0  0  0            999 V2000
    2.4750   -1.4289    0.0000 C   0  0  0  0  0  0  0  0  0  1  0  0
    2.0625   -0.7145    0.0000 S   0  0  0  0  0  0  0  0  0  2  0  0
    1.2375   -0.7145    0.0000 C   0  0  0  0  0  0  0  0  0  3  0  0
    0.8250    0.0000    0.0000 C   0  0  0  0  0  0  0  0  0  4  0  0
    0.0000    0.0000    0.0000 O   0  0  0  0  0  0  0  0  0  5  0  0
  1  2  1  0  0  0  0
  2  3  1  0  0  0  0
  3  4  1  0  0  0  0
  4  5  1  0  0  0  0
M  END
$$$$

  Mrv1924 06292016442D          

 20 19  0  0  1  0            999 V2000
    5.9961    4.2868    0.0000 C   0  0  0  0  0  0  0  0  0  1  0  0
    6.7105    4.6993    0.0000 C   0  0  0  0  0  0  0  0  0  2  0  0
    6.7105    5.5243    0.0000 C   0  0  0  0  0  0  0  0  0  3  0  0
    7.4250    4.2868    0.0000 C   0  0  0  0  0  0  0  0  0  4  0  0
    8.1395    4.6993    0.0000 C   0  0  0  0  0  0  0  0  0  5  0  0
    8.8539    4.2868    0.0000 C   0  0  0  0  0  0  0  0  0  6  0  0
    9.5684    4.6993    0.0000 C   0  0  1  0  0  0  0  0  0  7  0  0
    9.5684    5.5243    0.0000 C   0  0  0  0  0  0  0  0  0  8  0  0
   10.2829    4.2868    0.0000 C   0  0  0  0  0  0  0  0  0  9  0  0
   10.9974    4.6993    0.0000 C   0  0  0  0  0  0  0  0  0 10  0  0
   11.7118    4.2868    0.0000 C   0  0  0  0  0  0  0  0  0 11  0  0
   12.4263    4.6993    0.0000 C   0  0  1  0  0  0  0  0  0 12  0  0
   12.4263    5.5243    0.0000 C   0  0  0  0  0  0  0  0  0 13  0  0
   13.1408    4.2868    0.0000 C   0  0  0  0  0  0  0  0  0 14  0  0
   13.8552    4.6993    0.0000 C   0  0  0  0  0  0  0  0  0 15  0  0
   14.5697    4.2868    0.0000 C   0  0  0  0  0  0  0  0  0 16  0  0
   15.2842    4.6993    0.0000 C   0  0  0  0  0  0  0  0  0 17  0  0
   15.2842    5.5243    0.0000 C   0  0  0  0  0  0  0  0  0 18  0  0
   15.9987    4.2868    0.0000 C   0  0  0  0  0  0  0  0  0 19  0  0
   16.7131    4.6993    0.0000 O   0  0  0  0  0  0  0  0  0 20  0  0
  1  2  1  0  0  0  0
  2  3  1  0  0  0  0
  2  4  1  0  0  0  0
  4  5  1  0  0  0  0
  5  6  1  0  0  0  0
  7  6  1  0  0  0  0
  7  8  1  1  0  0  0
  7  9  1  0  0  0  0
  9 10  1  0  0  0  0
 10 11  1  0  0  0  0
 12 11  1  0  0  0  0
 12 13  1  1  0  0  0
 12 14  1  0  0  0  0
 14 15  1  0  0  0  0
 15 16  1  0  0  0  0
 16 17  1  0  0  0  0
 17 18  2  0  0  0  0
 17 19  1  0  0  0  0
 19 20  2  0  0  0  0
M  END
$$$$

  Mrv1924 06292016532D          

 14 13  0  0  1  0            999 V2000
    2.9980    2.5559    0.0000 O   0  0  0  0  0  0  0  0  0  1  0  0
    3.7125    2.1434    0.0000 C   0  0  0  0  0  0  0  0  0  2  0  0
    3.7125    1.3184    0.0000 O   0  0  0  0  0  0  0  0  0  3  0  0
    4.4270    2.5559    0.0000 C   0  0  1  0  0  0  0  0  0  4  0  0
    4.4270    3.3809    0.0000 N   0  0  0  0  0  0  0  0  0  5  0  0
    5.1414    2.1434    0.0000 C   0  0  0  0  0  0  0  0  0  8  0  0
    5.8559    2.5559    0.0000 C   0  0  0  0  0  0  0  0  0  9  0  0
    6.5704    2.1434    0.0000 N   0  0  0  0  0  0  0  0  0 10  0  0
    7.2849    2.5559    0.0000 C   0  0  2  0  0  0  0  0  0 11  0  0
    7.9993    2.1434    0.0000 C   0  0  0  0  0  0  0  0  0 12  0  0
    8.7138    2.5559    0.0000 O   0  0  0  0  0  0  0  0  0 13  0  0
    7.9993    1.3184    0.0000 O   0  0  0  0  0  0  0  0  0 14  0  0
    7.2849    3.3809    0.0000 C   0  0  0  0  0  0  0  0  0 16  0  0
    5.8559    3.3809    0.0000 O   0  0  0  0  0  0  0  0  0 22  0  0
  1  2  1  0  0  0  0
  2  3  2  0  0  0  0
  4  2  1  0  0  0  0
  4  5  1  1  0  0  0
  4  6  1  0  0  0  0
  6  7  1  0  0  0  0
  7  8  1  0  0  0  0
  9  8  1  0  0  0  0
  9 10  1  0  0  0  0
 10 11  2  0  0  0  0
 10 12  1  0  0  0  0
  9 13  1  1  0  0  0
  7 14  2  0  0  0  0
M  END
$$$$

  Mrv1924 06292016532D          

 32 31  0  0  0  0            999 V2000
   14.6586    9.2881    0.0000 C   0  0  0  0  0  0  0  0  0  1  0  0
   15.3730    9.7006    0.0000 C   0  0  0  0  0  0  0  0  0  2  0  0
   16.0875    9.2881    0.0000 C   0  0  0  0  0  0  0  0  0  3  0  0
   16.8020    9.7006    0.0000 C   0  0  0  0  0  0  0  0  0  4  0  0
   17.5164    9.2881    0.0000 C   0  0  0  0  0  0  0  0  0  5  0  0
   18.2309    9.7006    0.0000 C   0  0  0  0  0  0  0  0  0  6  0  0
   18.9454    9.2881    0.0000 C   0  0  0  0  0  0  0  0  0  7  0  0
   19.6599    9.7006    0.0000 C   0  0  0  0  0  0  0  0  0  8  0  0
   20.3743    9.2881    0.0000 C   0  0  0  0  0  0  0  0  0  9  0  0
   21.0888    9.7006    0.0000 C   0  0  0  0  0  0  0  0  0 10  0  0
   21.8033    9.2881    0.0000 C   0  0  0  0  0  0  0  0  0 11  0  0
   22.5177    9.7006    0.0000 C   0  0  0  0  0  0  0  0  0 12  0  0
   23.2322    9.2881    0.0000 C   0  0  0  0  0  0  0  0  0 13  0  0
   23.9467    9.7006    0.0000 C   0  0  0  0  0  0  0  0  0 14  0  0
   24.6612    9.2881    0.0000 C   0  0  0  0  0  0  0  0  0 15  0  0
   25.3756    9.7006    0.0000 C   0  0  0  0  0  0  0  0  0 16  0  0
   26.0901    9.2881    0.0000 C   0  0  0  0  0  0  0  0  0 17  0  0
   26.8046    9.7006    0.0000 C   0  0  0  0  0  0  0  0  0 18  0  0
   27.5190    9.2881    0.0000 C   0  0  0  0  0  0  0  0  0 19  0  0
   28.2335    9.7006    0.0000 C   0  0  0  0  0  0  0  0  0 20  0  0
   28.9480    9.2881    0.0000 C   0  0  0  0  0  0  0  0  0 21  0  0
   29.6624    9.7006    0.0000 C   0  0  0  0  0  0  0  0  0 22  0  0
   30.3769    9.2881    0.0000 C   0  0  0  0  0  0  0  0  0 23  0  0
   31.0914    9.7006    0.0000 C   0  0  0  0  0  0  0  0  0 24  0  0
   31.8059    9.2881    0.0000 C   0  0  0  0  0  0  0  0  0 25  0  0
   32.5203    9.7006    0.0000 C   0  0  0  0  0  0  0  0  0 26  0  0
   33.2348    9.2881    0.0000 N   0  0  0  0  0  0  0  0  0 27  0  0
   33.9493    9.7006    0.0000 C   0  0  0  0  0  0  0  0  0 28  0  0
   34.6637    9.2881    0.0000 C   0  0  0  0  0  0  0  0  0 29  0  0
   35.3782    9.7006    0.0000 C   0  0  0  0  0  0  0  0  0 30  0  0
   34.6637    8.4631    0.0000 C   0  0  0  0  0  0  0  0  0 31  0  0
   32.5203   10.5256    0.0000 O   0  0  0  0  0  0  0  0  0 32  0  0
  1  2  1  0  0  0  0
  2  3  1  0  0  0  0
  3  4  1  0  0  0  0
  4  5  1  0  0  0  0
  5  6  1  0  0  0  0
  6  7  1  0  0  0  0
  7  8  1  0  0  0  0
  8  9  1  0  0  0  0
  9 10  1  0  0  0  0
 10 11  1  0  0  0  0
 11 12  1  0  0  0  0
 12 13  1  0  0  0  0
 13 14  1  0  0  0  0
 14 15  1  0  0  0  0
 15 16  1  0  0  0  0
 16 17  1  0  0  0  0
 17 18  1  0  0  0  0
 18 19  1  0  0  0  0
 19 20  1  0  0  0  0
 20 21  1  0  0  0  0
 21 22  1  0  0  0  0
 22 23  1  0  0  0  0
 23 24  1  0  0  0  0
 24 25  1  0  0  0  0
 25 26  1  0  0  0  0
 26 27  1  0  0  0  0
 27 28  1  0  0  0  0
 28 29  1  0  0  0  0
 29 30  1  0  0  0  0
 29 31  1  0  0  0  0
 26 32  2  0  0  0  0
M  END
$$$$

  Mrv1924 06292016542D          

 37 40  0  0  1  0            999 V2000
    4.2475    2.1537    0.0000 C   0  0  0  0  0  0  0  0  0  1  0  0
    4.5278    1.3777    0.0000 C   0  0  1  0  0  0  0  0  0  2  0  0
    3.9960    0.7470    0.0000 C   0  0  0  0  0  0  0  0  0  3  0  0
    3.1838    0.8922    0.0000 C   0  0  1  0  0  0  0  0  0  4  0  0
    2.9035    1.6682    0.0000 C   0  0  2  0  0  0  0  0  0  5  0  0
    3.4354    2.2989    0.0000 C   0  0  0  0  0  0  0  0  0  6  0  0
    2.0914    1.8134    0.0000 C   0  0  0  0  0  0  0  0  0  9  0  0
    1.5596    1.1827    0.0000 C   0  0  0  0  0  0  0  0  0 10  0  0
    1.8399    0.4067    0.0000 C   0  0  0  0  0  0  0  0  0 11  0  0
    2.6520    0.2615    0.0000 C   0  0  0  0  0  0  0  0  0 12  0  0
    1.3081   -0.2240    0.0000 O   0  0  0  0  0  0  0  0  0 15  0  0
    0.7475    1.3279    0.0000 C   0  0  2  0  0  0  0  0  0 16  0  0
    0.4672    2.1038    0.0000 C   0  0  2  0  0  0  0  0  0 17  0  0
    0.9990    2.7345    0.0000 C   0  0  0  0  0  0  0  0  0 18  0  0
    1.8111    2.5893    0.0000 C   0  0  0  0  0  0  0  0  0 19  0  0
    2.3429    3.2200    0.0000 O   0  0  0  0  0  0  0  0  0 20  0  0
   -0.3574    2.0770    0.0000 C   0  0  1  0  0  0  0  0  0 23  0  0
   -0.5867    1.2845    0.0000 C   0  0  0  0  0  0  0  0  0 24  0  0
    0.0962    0.8215    0.0000 C   0  0  0  0  0  0  0  0  0 25  0  0
    0.1230   -0.0030    0.0000 O   0  0  0  0  0  0  0  0  0 26  0  0
   -0.8637    2.7283    0.0000 C   0  0  1  0  0  0  0  0  0 29  0  0
   -0.5528    3.4925    0.0000 C   0  0  0  0  0  0  0  0  0 30  0  0
   -1.6810    2.6155    0.0000 C   0  0  0  0  0  0  0  0  0 34  0  0
   -2.1873    3.2668    0.0000 C   0  0  1  0  0  0  0  0  0 35  0  0
   -3.0046    3.1540    0.0000 C   0  0  0  0  0  0  0  0  0 36  0  0
   -3.5109    3.8053    0.0000 C   0  0  0  0  0  0  0  0  0 37  0  0
   -4.3282    3.6924    0.0000 C   0  0  0  0  0  0  0  0  0 38  0  0
   -4.8345    4.3438    0.0000 O   0  0  0  0  0  0  0  0  0 39  0  0
   -4.6391    2.9283    0.0000 O   0  0  0  0  0  0  0  0  0 41  0  0
   -3.2000    4.5695    0.0000 C   0  0  0  0  0  0  0  0  0 42  0  0
   -1.8764    4.0310    0.0000 O   0  0  0  0  0  0  0  0  0 47  0  0
    0.3305    3.0471    0.0000 C   0  0  0  0  0  0  0  0  0 54  0  0
    0.9451    0.5269    0.0000 C   0  0  0  0  0  0  0  0  0 58  0  0
    2.6232    2.4441    0.0000 C   0  0  0  0  0  0  0  0  0 62  0  0
    4.6077    0.1935    0.0000 C   0  0  0  0  0  0  0  0  0 67  0  0
    3.8792   -0.0697    0.0000 C   0  0  0  0  0  0  0  0  0 71  0  0
    5.3399    1.2325    0.0000 O   0  0  0  0  0  0  0  0  0 75  0  0
  2  1  1  0  0  0  0
  2  3  1  0  0  0  0
  4  3  1  0  0  0  0
  4  5  1  0  0  0  0
  5  6  1  0  0  0  0
  1  6  1  0  0  0  0
  5  7  1  0  0  0  0
  7  8  2  0  0  0  0
  8  9  1  0  0  0  0
  9 10  1  0  0  0  0
  4 10  1  6  0  0  0
  9 11  2  0  0  0  0
 12  8  1  0  0  0  0
 13 12  1  0  0  0  0
 13 14  1  0  0  0  0
 14 15  1  0  0  0  0
  7 15  1  0  0  0  0
 15 16  2  0  0  0  0
 13 17  1  0  0  0  0
 17 18  1  0  0  0  0
 18 19  1  0  0  0  0
 12 19  1  0  0  0  0
 19 20  2  0  0  0  0
 17 21  1  1  0  0  0
 21 22  1  6  0  0  0
 21 23  1  0  0  0  0
 24 23  1  0  0  0  0
 24 25  1  0  0  0  0
 25 26  2  0  0  0  0
 26 27  1  0  0  0  0
 27 28  1  0  0  0  0
 27 29  2  0  0  0  0
 26 30  1  0  0  0  0
 24 31  1  1  0  0  0
 13 32  1  6  0  0  0
 12 33  1  6  0  0  0
  5 34  1  6  0  0  0
  3 35  1  0  0  0  0
  3 36  1  0  0  0  0
  2 37  1  6  0  0  0
M  END
$$$$

  Mrv1924 06292016552D          

 11 10  0  0  0  0            999 V2000
    1.2375   -0.7145    0.0000 C   0  0  0  0  0  0  0  0  0  1  0  0
    2.0625   -0.7145    0.0000 C   0  0  0  0  0  0  0  0  0  2  0  0
    2.4750   -0.0000    0.0000 C   0  0  0  0  0  0  0  0  0  3  0  0
    3.3000   -0.0000    0.0000 O   0  0  0  0  0  0  0  0  0  4  0  0
    2.0625    0.7145    0.0000 O   0  0  0  0  0  0  0  0  0  5  0  0
    0.8250    0.0000    0.0000 C   0  0  0  0  0  0  0  0  0  6  0  0
    0.0000    0.0000    0.0000 C   0  0  0  0  0  0  0  0  0  7  0  0
   -0.4125   -0.7145    0.0000 C   0  0  0  0  0  0  0  0  0  8  0  0
    0.0000   -1.4289    0.0000 O   0  0  0  0  0  0  0  0  0  9  0  0
   -1.2375   -0.7145    0.0000 O   0  0  0  0  0  0  0  0  0 10  0  0
   -0.4125    0.7145    0.0000 N   0  0  0  0  0  0  0  0  0 11  0  0
  1  2  2  0  0  0  0
  2  3  1  0  0  0  0
  3  4  2  0  0  0  0
  3  5  1  0  0  0  0
  1  6  1  0  0  0  0
  6  7  2  0  0  0  0
  7  8  1  0  0  0  0
  8  9  1  0  0  0  0
  8 10  2  0  0  0  0
  7 11  1  0  0  0  0
M  END
$$$$

  Mrv1924 06292016582D          

 28 31  0  0  1  0            999 V2000
    2.0458   -0.6798    0.0000 C   0  0  2  0  0  0  0  0  0  1  0  0
    2.3261   -1.4557    0.0000 C   0  0  0  0  0  0  0  0  0  2  0  0
    3.1382   -1.6009    0.0000 C   0  0  0  0  0  0  0  0  0  3  0  0
    3.6700   -0.9702    0.0000 C   0  0  1  0  0  0  0  0  0  4  0  0
    3.3897   -0.1943    0.0000 C   0  0  1  0  0  0  0  0  0  5  0  0
    2.5776   -0.0491    0.0000 C   0  0  0  0  0  0  0  0  0  6  0  0
    3.9215    0.4364    0.0000 C   0  0  1  0  0  0  0  0  0  9  0  0
    4.7336    0.2912    0.0000 C   0  0  0  0  0  0  0  0  0 10  0  0
    5.0139   -0.4847    0.0000 C   0  0  1  0  0  0  0  0  0 11  0  0
    5.8261   -0.6299    0.0000 C   0  0  2  0  0  0  0  0  0 12  0  0
    6.4774   -0.1236    0.0000 C   0  0  0  0  0  0  0  0  0 13  0  0
    7.1602   -0.5866    0.0000 C   0  0  0  0  0  0  0  0  0 14  0  0
    6.9309   -1.3791    0.0000 C   0  0  2  0  0  0  0  0  0 15  0  0
    7.4373   -2.0304    0.0000 C   0  0  1  0  0  0  0  0  0 16  0  0
    8.2545   -1.9175    0.0000 C   0  0  0  0  0  0  0  0  0 17  0  0
    8.7609   -2.5689    0.0000 C   0  0  0  0  0  0  0  0  0 18  0  0
    9.5781   -2.4560    0.0000 C   0  0  0  0  0  0  0  0  0 19  0  0
   10.0845   -3.1073    0.0000 O   0  0  0  0  0  0  0  0  0 20  0  0
    9.8890   -1.6918    0.0000 O   0  0  0  0  0  0  0  0  0 21  0  0
    7.1264   -2.7946    0.0000 C   0  0  0  0  0  0  0  0  0 27  0  0
    6.1064   -1.4059    0.0000 C   0  0  2  0  0  0  0  0  0 32  0  0
    6.4662   -2.1482    0.0000 C   0  0  0  0  0  0  0  0  0 33  0  0
    5.5745   -2.0366    0.0000 C   0  0  0  0  0  0  0  0  0 37  0  0
    4.7624   -1.8914    0.0000 C   0  0  0  0  0  0  0  0  0 38  0  0
    4.4821   -1.1154    0.0000 C   0  0  2  0  0  0  0  0  0 39  0  0
    3.6412    1.2123    0.0000 O   0  0  0  0  0  0  0  0  0 54  0  0
    3.7271   -1.8354    0.0000 C   0  0  0  0  0  0  0  0  0 58  0  0
    1.2336   -0.5346    0.0000 O   0  0  0  0  0  0  0  0  0 66  0  0
  1  2  1  0  0  0  0
  2  3  1  0  0  0  0
  4  3  1  0  0  0  0
  4  5  1  0  0  0  0
  5  6  1  1  0  0  0
  1  6  1  0  0  0  0
  5  7  1  0  0  0  0
  7  8  1  0  0  0  0
  9  8  1  1  0  0  0
  9 10  1  0  0  0  0
 10 11  1  6  0  0  0
 11 12  1  0  0  0  0
 13 12  1  0  0  0  0
 13 14  1  6  0  0  0
 14 15  1  0  0  0  0
 15 16  1  0  0  0  0
 16 17  1  0  0  0  0
 17 18  2  0  0  0  0
 17 19  1  0  0  0  0
 14 20  1  1  0  0  0
 21 13  1  0  0  0  0
 10 21  1  0  0  0  0
 21 22  1  6  0  0  0
 21 23  1  0  0  0  0
 23 24  1  0  0  0  0
 25 24  1  6  0  0  0
 25  9  1  0  0  0  0
  4 25  1  0  0  0  0
  7 26  1  6  0  0  0
  4 27  1  6  0  0  0
  1 28  1  1  0  0  0
M  END
$$$$

  Mrv1924 06292016582D          

 33 36  0  0  1  0            999 V2000
   -1.4289   -1.6500    0.0000 O   0  0  0  0  0  0  0  0  0  1  0  0
   -0.7145   -1.2375    0.0000 C   0  0  0  0  0  0  0  0  0  2  0  0
    0.0000   -1.6500    0.0000 C   0  0  0  0  0  0  0  0  0  3  0  0
    0.7145   -1.2375    0.0000 C   0  0  0  0  0  0  0  0  0  4  0  0
    0.7145   -0.4125    0.0000 C   0  0  0  0  0  0  0  0  0  5  0  0
    1.4289   -0.0000    0.0000 C   0  0  0  0  0  0  0  0  0  6  0  0
    1.4289    0.8250    0.0000 O   0  0  0  0  0  0  0  0  0  7  0  0
    2.1434   -0.4125    0.0000 C   0  0  0  0  0  0  0  0  0  8  0  0
    2.1434   -1.2375    0.0000 C   0  0  0  0  0  0  0  0  0  9  0  0
    1.4289   -1.6500    0.0000 O   0  0  0  0  0  0  0  0  0 10  0  0
    2.8579   -1.6500    0.0000 C   0  0  0  0  0  0  0  0  0 11  0  0
    3.5724   -1.2375    0.0000 C   0  0  0  0  0  0  0  0  0 12  0  0
    4.2868   -1.6500    0.0000 C   0  0  0  0  0  0  0  0  0 13  0  0
    4.2868   -2.4750    0.0000 C   0  0  0  0  0  0  0  0  0 14  0  0
    3.5724   -2.8875    0.0000 C   0  0  0  0  0  0  0  0  0 15  0  0
    2.8579   -2.4750    0.0000 C   0  0  0  0  0  0  0  0  0 16  0  0
    5.0013   -2.8875    0.0000 O   0  0  0  0  0  0  0  0  0 17  0  0
    2.8579   -0.0000    0.0000 O   0  0  0  0  0  0  0  0  0 18  0  0
    2.8579    0.8250    0.0000 C   0  0  1  0  0  0  0  0  0 19  0  0
    3.5724    1.2375    0.0000 C   0  0  1  0  0  0  0  0  0 20  0  0
    3.5724    2.0625    0.0000 C   0  0  2  0  0  0  0  0  0 21  0  0
    2.8579    2.4750    0.0000 C   0  0  2  0  0  0  0  0  0 22  0  0
    2.1434    2.0625    0.0000 C   0  0  2  0  0  0  0  0  0 23  0  0
    2.1434    1.2375    0.0000 O   0  0  0  0  0  0  0  0  0 24  0  0
    1.4289    2.4750    0.0000 C   0  0  0  0  0  0  0  0  0 25  0  0
    0.7145    2.0625    0.0000 O   0  0  0  0  0  0  0  0  0 26  0  0
    1.4289    3.3000    0.0000 O   0  0  0  0  0  0  0  0  0 27  0  0
    2.8579    3.3000    0.0000 O   0  0  0  0  0  0  0  0  0 28  0  0
    4.2868    2.4750    0.0000 O   0  0  0  0  0  0  0  0  0 29  0  0
    4.2868    0.8250    0.0000 O   0  0  0  0  0  0  0  0  0 30  0  0
    0.0000   -0.0000    0.0000 C   0  0  0  0  0  0  0  0  0 31  0  0
   -0.7145   -0.4125    0.0000 C   0  0  0  0  0  0  0  0  0 32  0  0
    0.0000    0.8250    0.0000 O   0  0  0  0  0  0  0  0  0 33  0  0
  1  2  1  0  0  0  0
  2  3  1  0  0  0  0
  3  4  2  0  0  0  0
  4  5  1  0  0  0  0
  5  6  1  0  0  0  0
  6  7  2  0  0  0  0
  6  8  1  0  0  0  0
  8  9  2  0  0  0  0
  9 10  1  0  0  0  0
  4 10  1  0  0  0  0
  9 11  1  0  0  0  0
 11 12  1  0  0  0  0
 12 13  2  0  0  0  0
 13 14  1  0  0  0  0
 14 15  2  0  0  0  0
 15 16  1  0  0  0  0
 11 16  2  0  0  0  0
 14 17  1  0  0  0  0
  8 18  1  0  0  0  0
 19 18  1  6  0  0  0
 20 19  1  0  0  0  0
 20 21  1  0  0  0  0
 21 22  1  0  0  0  0
 22 23  1  0  0  0  0
 23 24  1  0  0  0  0
 19 24  1  0  0  0  0
 23 25  1  6  0  0  0
 25 26  1  0  0  0  0
 25 27  2  0  0  0  0
 22 28  1  6  0  0  0
 21 29  1  6  0  0  0
 20 30  1  1  0  0  0
  5 31  2  0  0  0  0
 31 32  1  0  0  0  0
  2 32  2  0  0  0  0
 31 33  1  0  0  0  0
M  END
$$$$

  Mrv1652 07222021452D          

  4  3  0  0  0  0            999 V2000
    2.0625   -0.7145    0.0000 O   0  0  0  0  0  0  0  0  0  1  0  0
    1.2375   -0.7145    0.0000 C   0  0  0  0  0  0  0  0  0  2  0  0
    0.8250    0.0000    0.0000 C   0  0  0  0  0  0  0  0  0  3  0  0
    0.0000    0.0000    0.0000 O   0  0  0  0  0  0  0  0  0  4  0  0
  1  2  1  0  0  0  0
  2  3  1  0  0  0  0
  3  4  2  0  0  0  0
M  END
$$$$
