# Supplementary material for: D-CyPre: a machine learning-based tool for accurate prediction of human CYP450 enzyme metabolic sites
Source: PeerJ Comput Sci. 2024 May 7;10:e2040. doi: 10.7717/peerj-cs.2040 (PMC11157575; doi:10.7717/peerj-cs.2040)
Supplement: Supplemental Information 2 — The D-CyPre software is freely accessible at https://github.com/67520/D-CyPre. The data set (EBoMD.sdf and EBoMD2.sdf) comes from CyProduct: A Software Tool for Accurately Predicting the Byproducts of Human Cytochrome P450 Metabolism. doi: https://doi.org/10.1021/acs.jcim.1c00144. [file peerj-cs-10-2040-s002.zip › supplementary2/Train/original/train/cypre/models/model.py]

from argparse import Namespace
import torch
import torch.nn as nn

from .mpn import MPN


class MoleculeModel(nn.Module):
    """A MoleculeModel is a model which contains a message passing network following by feed-forward layers."""

    def __init__(self):
        """
        Initializes the MoleculeModel.

        :param classification: Whether the model is a classification model.
        """
        super(MoleculeModel, self).__init__()

    def create_encoder(self, args: Namespace):
        """
        Creates the message passing encoder for the model.

        :param args: Arguments.
        """
        self.encoder = MPN(args)

    def forward(self, mols, BD_v_batch):
        """
        Runs the MoleculeModel on input.

        :param input: Input.
        :return: The output of the MoleculeModel.
        """
        atoms_v, bonds_v, t_atoms, t_bonds = self.encoder(mols, BD_v_batch)
        r_bonds = self.ffn_bonds(bonds_v)
        r_atoms = self.ffn_bonds(atoms_v)
        t_atoms = t_atoms[1:]
        t_all = torch.concat([t_bonds, t_atoms], dim=0)
        r_all = torch.concat([r_bonds, r_atoms], dim=0)
        v_all = torch.concat([bonds_v, atoms_v], dim=0)
        return r_all, t_all, v_all
